# Supplementary material for: Synthesis and characterization of the ‘Japanese rice-ball’-shaped Molybdenum Blue Na4[Mo2O2(OH)4(C6H4NO2)2]2[Mo120Ce6O366H12(OH)2(H2O)76]∼200H2O
Source: Acta Crystallogr C Struct Chem. 2022 Apr 20;78(Pt 5):299–304. doi: 10.1107/S2053229622003369 (PMC9069247; doi:10.1107/S2053229622003369)
Supplement: Supplementary file 1 [file c-78-00299-sup1.cif]

##############################################################################
#                                                                            #
# This CIF contains the data in a paper accepted for publication in          #
# Acta Crystallographica Section C. It conforms to the requirements of       #
# Notes for Authors for Acta Crystallographica Section C, and has been       #
# peer reviewed under the auspices of the IUCr Commission on Journals.       #
#                                                                            #
# Full details of the Crystallographic Information File format               #
# are given in the paper "The Crystallographic Information File (CIF):       #
# a New Standard Archive File for Crystallography" by S. R. Hall, F. H.      #
# Allen and I. D. Brown [Acta Cryst. (1991), A47, 655-685].                  #
#                                                                            #
# The current version of the core CIF dictionary is obtainable from          #
# ftp://ftp.iucr.org/pub/cif_core.dic.                                       #
#                                                                            #
# Software is freely available for graphical display of the structure(s)     #
# in this CIF. For information consult the CIF software page                 #
# http://www.iucr.org/resources/cif/software.                                #
#                                                                            #
# This file may be used for bona fide research purposes within the           #
# scientific community so long as proper attribution is given to the journal # 
# article from which it was obtained.                                        #
#                                                                            #
##############################################################################
data_I
_audit_creation_method
;
Olex2 1.5
(compiled 2021.12.09 svn.r5202d8cf for OlexSys, GUI svn.r6439)
;
_chemical_name_systematic     ?
_chemical_name_common     ?
_chemical_formula_moiety     'Ce6 Mo120 O444, 2(C12 H8 Mo2 N2 Na2 O10.5), 36(O)'
_chemical_formula_sum     'C24 H588 Ce6 Mo124 N4 Na4 O664'
_chemical_formula_weight     24391.76
_chemical_melting_point     ?
_chemical_absolute_configuration     ?
_space_group_crystal_system     monoclinic
_space_group_name_H-M_alt     'C 2/c'
_space_group_name_Hall     '-C 2yc'
loop_
    _space_group_symop_operation_xyz
    'x, y, z'
    '-x, y, -z+1/2'
    'x+1/2, y+1/2, z'
    '-x+1/2, y+1/2, -z+1/2'
    '-x, -y, -z'
    'x, -y, z-1/2'
    '-x+1/2, -y+1/2, -z'
    'x+1/2, -y+1/2, z-1/2'
_cell_length_a     54.272(10)
_cell_length_b     38.896(7)
_cell_length_c     31.734(6)
_cell_angle_alpha     90
_cell_angle_beta     112.145(4)
_cell_angle_gamma     90
_cell_volume     62047(19)
_cell_formula_units_Z     4
_cell_measurement_reflns_used     9572
_cell_measurement_theta_min     2.192
_cell_measurement_theta_max     20.538
_cell_measurement_temperature     200.0
_exptl_crystal_description     block
_exptl_crystal_colour     'dark blue'
_exptl_crystal_size_max     0.175
_exptl_crystal_size_mid     0.15
_exptl_crystal_size_min     0.075
_exptl_crystal_density_diffrn     2.611
_exptl_crystal_density_meas     ?
_exptl_crystal_density_method     ?
_exptl_crystal_F_000     46688
_exptl_absorpt_coefficient_mu     2.974
_exptl_absorpt_correction_type     multi-scan
_exptl_absorpt_process_details
;
(SADABS; Bruker, 2016)
;
_exptl_absorpt_correction_T_min     0.5829
_exptl_absorpt_correction_T_max     0.7446
_diffrn_ambient_temperature     200.00
_diffrn_source     'sealed X-ray tube'
_diffrn_source_power     0.0
_diffrn_source_voltage     0.0
_diffrn_source_current     0.0
_diffrn_radiation_type     MoK\a
_diffrn_radiation_wavelength     0.71073
_diffrn_measurement_device_type     'Bruker APEXII CCD'
_diffrn_measurement_method     '\f and \w scans'
_diffrn_detector_area_resol_mean     ?
_diffrn_reflns_number     373860
_diffrn_reflns_av_R_equivalents     0.1012
_diffrn_reflns_av_unetI/netI     0.0527
_diffrn_reflns_theta_min     1.063
_diffrn_reflns_theta_max     20.885
_diffrn_reflns_theta_full     20.885
_diffrn_measured_fraction_theta_max     0.989
_diffrn_measured_fraction_theta_full     0.989
_diffrn_reflns_limit_h_min     -54
_diffrn_reflns_limit_h_max     54
_diffrn_reflns_limit_k_min     -38
_diffrn_reflns_limit_k_max     38
_diffrn_reflns_limit_l_min     -31
_diffrn_reflns_limit_l_max     31
_diffrn_standards_number     0
_diffrn_radiation_probe     x-ray
_refine_special_details
;
1. Fixed <i>U</i>~iso~ At 1.2 times of: All C(H) groups 2. Restrained distances
C6---C1 1.43 with \s of 0.02 O224---C12 \\sim O225---C6 with \s of 0.02
N2---C7 \\sim C8---C7 \\sim C9---C8 \\sim C10---C9 \\sim C10---C11 \\sim
N2---C11 with \s of 0.02 3. <i>U</i>~iso~/Uaniso restraints and constraints
Uanis(Na1) \\sim <i>U</i>~eq~: with \s of 0.01 and \s for terminal atoms of
0.02 Uanis(O223) \\sim <i>U</i>~eq~, Uanis(O233) \\sim <i>U</i>~eq~,
Uanis(O234) \\sim <i>U</i>~eq~, Uanis(O236) \\sim <i>U</i>~eq~, Uanis(O225)
\\sim <i>U</i>~eq~, Uanis(O156) \\sim <i>U</i>~eq~, Uanis(O195) \\sim
<i>U</i>~eq~: with \s of 0.01 and \s for terminal atoms of 0.02 Uanis(Na3)
\\sim <i>U</i>~eq~: with \s of 0.01 and \s for terminal atoms of 0.02
Uanis(O230) \\sim <i>U</i>~eq~, Uanis(Mo61) \\sim <i>U</i>~eq~: with \s of
0.01 and \s for terminal atoms of 0.02 Uanis(C11) \\sim <i>U</i>~eq~,
Uanis(C10) \\sim <i>U</i>~eq~, Uanis(C9) \\sim <i>U</i>~eq~, Uanis(C8) \\sim
<i>U</i>~eq~, Uanis(C7) \\sim <i>U</i>~eq~, Uanis(C1) \\sim <i>U</i>~eq~,
Uanis(C2) \\sim <i>U</i>~eq~, Uanis(C3) \\sim <i>U</i>~eq~, Uanis(C5) \\sim
<i>U</i>~eq~, Uanis(C4) \\sim <i>U</i>~eq~, Uanis(N1) \\sim <i>U</i>~eq~,
Uanis(N2) \\sim <i>U</i>~eq~, Uanis(C6) \\sim <i>U</i>~eq~, Uanis(C12) \\sim
<i>U</i>~eq~: with \s of 0.001 and \s for terminal atoms of 0.002 Uanis(O13)
\\sim <i>U</i>~eq~, Uanis(O244) \\sim <i>U</i>~eq~, Uanis(O241) \\sim
<i>U</i>~eq~, Uanis(O42) \\sim <i>U</i>~eq~, Uanis(O54) \\sim <i>U</i>~eq~,
Uanis(O5) \\sim <i>U</i>~eq~, Uanis(O184) \\sim <i>U</i>~eq~, Uanis(O120)
\\sim <i>U</i>~eq~, Uanis(O146) \\sim <i>U</i>~eq~, Uanis(O202) \\sim
<i>U</i>~eq~, Uanis(O188) \\sim <i>U</i>~eq~: with \s of 0.001 and \s for
terminal atoms of 0.002 Uanis(O239) \\sim <i>U</i>~eq~: with \s of 0.01 and \s
for terminal atoms of 0.02 Uanis(C6) = Uanis(C1) = Uanis(C2) Uanis(O63) =
Uanis(O39) = Uanis(O67) Uanis(O228) = Uanis(O229) = Uanis(O230) = Uanis(O224)
Uanis(O207) = Uanis(O206) = Uanis(O205) = Uanis(O215) Uanis(O66) = Uanis(O42)
Uanis(O86) = Uanis(O65) = Uanis(O122) Uanis(O180) = Uanis(O157) = Uanis(O200)
Uanis(O58) = Uanis(O40) Uanis(O231) = Uanis(O230) = Uanis(O227) Uanis(O231) =
Uanis(O186) Uanis(O227) = Uanis(O226) Uanis(O226) = Uanis(O227) Uanis(C7) =
Uanis(C8) = Uanis(C10) = Uanis(C9) Uanis(C2) = Uanis(C3) Uanis(C11) =
Uanis(C12) Uanis(O169) = Uanis(O171) Uanis(Na2) = Uanis(Na1) Uanis(C4) =
Uanis(C5) Uanis(O192) = Uanis(O187) Uanis(O212) = Uanis(O193) = Uanis(O178)
Uanis(C10) = Uanis(C11) = Uanis(C12) Uanis(O161) = Uanis(O149) 4. Others Fixed
Sof: Na2 (1/2) O226 (1/2) O227 (1/2) O234 (1/2) Na3 (1/2) O239 (1/2) 5.a
Aromatic/amide H refined with riding coordinates: C2(H2), C3(H3), C4(H4),
C5(H5), C7(H7), C8(H8), C9(H9), C10(H10)
;
_reflns_number_total     32484
_reflns_number_gt     23243
_reflns_threshold_expression     'I > 2\s(I)'
_refine_ls_structure_factor_coef     Fsqd
_refine_ls_matrix_type     full
_refine_ls_R_factor_all     0.1184
_refine_ls_R_factor_gt     0.0832
_refine_ls_wR_factor_gt     0.2004
_refine_ls_wR_factor_ref     0.2335
_refine_ls_goodness_of_fit_ref     1.067
_refine_ls_restrained_S_all     1.077
_refine_ls_number_reflns     32484
_refine_ls_number_parameters     2814
_refine_ls_number_restraints     239
_refine_ls_hydrogen_treatment     constr
_refine_ls_weighting_scheme     calc
_refine_ls_weighting_details
           'w=1/[\s^2^(Fo^2^)+(0.0756P)^2^+9956.6523P] where P=(Fo^2^+2Fc^2^)/3'
_atom_sites_solution_hydrogens     geom
_atom_sites_solution_primary     ?
_atom_sites_solution_secondary     ?
_refine_ls_shift/su_max     0.001
_refine_ls_shift/su_mean     0.000
_refine_diff_density_max     3.028
_refine_diff_density_min     -2.190
_refine_ls_extinction_method     none
_refine_ls_extinction_coef     .
loop_
    _atom_type_symbol
    _atom_type_description
    _atom_type_scat_dispersion_real
    _atom_type_scat_dispersion_imag
    _atom_type_scat_source
    C C 0.0033 0.0016 'International Tables Vol C Tables 4.2.6.8 and 6.1.1.4'
    H H 0.0000 0.0000 'International Tables Vol C Tables 4.2.6.8 and 6.1.1.4'
    Ce Ce -0.2486 2.6331 'International Tables Vol C Tables 4.2.6.8 and 6.1.1.4'
    Mo Mo -1.6832 0.6857 'International Tables Vol C Tables 4.2.6.8 and 6.1.1.4'
    N N 0.0061 0.0033 'International Tables Vol C Tables 4.2.6.8 and 6.1.1.4'
    Na Na 0.0362 0.0249 'International Tables Vol C Tables 4.2.6.8 and 6.1.1.4'
    O O 0.0106 0.0060 'International Tables Vol C Tables 4.2.6.8 and 6.1.1.4'
_computing_data_collection
;
APEX2 (Bruker, 2016)
;
_computing_cell_refinement
;
SAINT (Bruker, 2016)
;
_computing_data_reduction
;
SAINT (Bruker, 2016)
;
_computing_structure_solution
;
SHELXT2018 (Sheldrick, 2015<i>a</i>)
;
_computing_structure_refinement
;
SHELXL2018 (Sheldrick, 2015<i>b</i>)
;
_computing_molecular_graphics
;
OLEX2 (Dolomanov <i>et al.</i>, 2009),
<i>DIAMOND</i> (Brandenburg, 2006) and
<i>shelXle</i> (H\"ubschle <i>et al.</i>,  2011)
;
_computing_publication_material
;
OLEX2 (Dolomanov <i>et al.</i>, 2009)
;
loop_
    _atom_site_type_symbol
    _atom_site_label
    _atom_site_fract_x
    _atom_site_fract_y
    _atom_site_fract_z
    _atom_site_U_iso_or_equiv
    _atom_site_adp_type
    _atom_site_calc_flag
    _atom_site_occupancy
    _atom_site_disorder_assembly
    _atom_site_disorder_group
    Ce Ce1 0.58639(3) 0.53787(5) 0.43521(7) 0.0564(5) Uani d 1 . .
    Ce Ce2 0.37593(3) 0.82743(4) 0.45086(7) 0.0531(5) Uani d 1 . .
    Ce Ce3 0.33459(3) 0.93214(4) 0.06681(7) 0.0516(5) Uani d 1 . .
    Mo Mo1 0.48296(4) 0.38871(6) 0.31290(10) 0.0447(7) Uani d 1 . .
    Mo Mo2 0.46586(5) 0.46146(6) 0.13819(10) 0.0447(7) Uani d 1 . .
    Mo Mo3 0.50700(5) 0.52694(8) 0.41985(12) 0.0698(10) Uani d 1 . .
    Mo Mo4 0.47504(4) 0.45473(6) 0.37199(9) 0.0401(6) Uani d 1 . .
    Mo Mo5 0.44633(4) 0.46080(5) 0.25719(9) 0.0380(6) Uani d 1 . .
    Mo Mo6 0.46397(5) 0.58890(7) 0.45056(12) 0.0624(9) Uani d 1 . .
    Mo Mo7 0.43043(5) 0.51227(7) 0.37419(11) 0.0530(8) Uani d 1 . .
    Mo Mo8 0.41478(4) 0.42171(5) 0.32228(10) 0.0431(7) Uani d 1 . .
    Mo Mo9 0.38857(4) 0.41868(6) 0.20919(10) 0.0441(7) Uani d 1 . .
    Mo Mo10 0.37651(5) 0.50004(6) 0.14689(11) 0.0533(8) Uani d 1 . .
    Mo Mo11 0.33248(4) 0.47067(6) 0.21197(10) 0.0454(7) Uani d 1 . .
    Mo Mo12 0.36170(4) 0.48004(6) 0.32547(10) 0.0439(7) Uani d 1 . .
    Mo Mo13 0.35384(5) 0.55385(6) 0.26393(10) 0.0444(7) Uani d 1 . .
    Mo Mo14 0.31214(4) 0.55032(6) 0.31881(10) 0.0421(7) Uani d 1 . .
    Mo Mo15 0.34715(5) 0.62961(6) 0.37026(11) 0.0517(8) Uani d 1 . .
    Mo Mo16 0.41840(6) 0.65631(8) 0.43334(18) 0.1126(18) Uani d 1 . .
    Mo Mo17 0.34891(5) 0.58405(7) 0.08514(10) 0.0535(8) Uani d 1 . .
    Mo Mo18 0.32257(4) 0.53989(6) 0.14878(9) 0.0418(7) Uani d 1 . .
    Mo Mo19 0.32522(6) 0.67426(7) 0.06394(12) 0.0620(9) Uani d 1 . .
    Mo Mo20 0.30069(5) 0.62060(6) 0.14146(10) 0.0453(7) Uani d 1 . .
    Mo Mo21 0.28350(4) 0.54493(6) 0.20562(10) 0.0406(7) Uani d 1 . .
    Mo Mo22 0.36674(5) 0.72166(7) 0.42358(12) 0.0656(9) Uani d 1 . .
    Mo Mo23 0.30514(5) 0.69365(6) 0.36306(10) 0.0448(7) Uani d 1 . .
    Mo Mo24 0.27051(4) 0.62775(6) 0.30685(9) 0.0413(7) Uani d 1 . .
    Mo Mo25 0.28993(5) 0.69528(7) 0.24715(9) 0.0462(7) Uani d 1 . .
    Mo Mo26 0.25062(4) 0.62957(6) 0.19340(9) 0.0398(7) Uani d 1 . .
    Mo Mo27 0.30972(7) 0.76071(7) 0.07165(16) 0.0874(13) Uani d 1 . .
    Mo Mo28 0.22752(4) 0.72193(6) 0.18720(9) 0.0396(6) Uani d 1 . .
    Mo Mo29 0.24555(5) 0.72256(6) 0.30090(9) 0.0407(6) Uani d 1 . .
    Mo Mo30 0.30721(5) 0.77945(6) 0.36368(10) 0.0494(7) Uani d 1 . .
    Mo Mo31 0.26313(5) 0.77581(6) 0.13315(10) 0.0440(7) Uani d 1 . .
    Mo Mo32 0.28757(6) 0.85009(7) 0.07493(11) 0.0625(9) Uani d 1 . .
    Mo Mo33 0.24964(4) 0.85937(6) 0.13618(8) 0.0354(6) Uani d 1 . .
    Mo Mo34 0.21771(4) 0.81624(5) 0.18884(9) 0.0341(6) Uani d 1 . .
    Mo Mo35 0.28025(4) 0.85296(6) 0.25091(8) 0.0366(6) Uani d 1 . .
    Mo Mo36 0.24181(4) 0.81733(6) 0.30209(9) 0.0365(6) Uani d 1 . .
    Mo Mo37 0.28546(5) 0.93025(6) 0.14007(9) 0.0400(6) Uani d 1 . .
    Mo Mo38 0.23420(4) 0.91839(6) 0.19742(8) 0.0332(6) Uani d 1 . .
    Mo Mo39 0.25943(4) 0.91098(6) 0.31070(8) 0.0337(6) Uani d 1 . .
    Mo Mo40 0.33192(5) 0.90835(6) 0.37620(9) 0.0435(7) Uani d 1 . .
    Mo Mo41 0.40553(5) 0.92635(7) 0.43683(11) 0.0560(8) Uani d 1 . .
    Mo Mo42 0.36042(4) 0.98506(6) 0.37853(8) 0.0362(6) Uani d 1 . .
    Mo Mo43 0.29565(4) 0.99238(6) 0.32119(8) 0.0359(6) Uani d 1 . .
    Mo Mo44 0.33865(5) 0.98235(6) 0.26297(8) 0.0366(6) Uani d 1 . .
    Mo Mo45 0.27164(4) 0.99897(6) 0.20771(8) 0.0343(6) Uani d 1 . .
    Mo Mo46 0.40470(5) 0.98770(7) 0.08821(11) 0.0576(8) Uani d 1 . .
    Mo Mo47 0.35881(5) 1.01721(6) 0.14717(9) 0.0434(7) Uani d 1 . .
    Mo Mo48 0.32473(4) 1.06065(6) 0.21232(9) 0.0362(6) Uani d 1 . .
    Mo Mo49 0.35294(4) 1.05953(6) 0.32562(8) 0.0356(6) Uani d 1 . .
    Mo Mo50 0.41901(4) 1.00861(6) 0.37680(9) 0.0378(6) Uani d 1 . .
    Mo Mo51 0.47009(5) 0.93991(7) 0.42472(11) 0.0569(8) Uani d 1 . .
    Mo Mo52 0.53362(5) 0.96248(7) 0.42945(11) 0.0575(8) Uani d 1 . .
    Mo Mo53 0.41628(4) 1.09388(6) 0.32479(9) 0.0375(6) Uani d 1 . .
    Mo Mo54 0.44274(5) 1.04829(6) 0.26279(9) 0.0427(7) Uani d 1 . .
    Mo Mo55 0.38572(4) 1.10226(6) 0.21162(9) 0.0377(6) Uani d 1 . .
    Mo Mo56 0.41179(4) 1.06105(6) 0.14759(9) 0.0382(6) Uani d 1 . .
    Mo Mo57 0.47011(5) 1.04304(6) 0.14118(10) 0.0459(7) Uani d 1 . .
    Mo Mo58 0.51767(4) 1.11376(6) 0.18527(9) 0.0381(6) Uani d 1 . .
    Mo Mo59 0.45386(4) 1.12096(5) 0.20209(9) 0.0361(6) Uani d 1 . .
    Mo Mo60 0.45209(4) 0.38932(5) 0.19988(10) 0.0436(7) Uani d 1 . .
    O O1 0.3270(3) 1.0754(4) 0.2713(7) 0.048(5) Uani d 1 . .
    O O2 0.4357(3) 1.1524(4) 0.1668(6) 0.048(5) Uani d 1 . .
    O O253 0.4968(3) 1.0761(5) 0.1486(6) 0.049(5) Uani d 1 . .
    O O4 0.4519(4) 1.0740(5) 0.0737(6) 0.053(5) Uani d 1 . .
    O O5 0.4743(4) 1.0119(5) 0.1067(6) 0.049(5) Uani d 1 . .
    O O6 0.4486(3) 1.0796(4) 0.1616(6) 0.033(4) Uani d 1 . .
    O O7 0.4818(4) 1.0241(5) 0.1930(8) 0.061(6) Uani d 1 . .
    O O8 0.4723(3) 1.0745(4) 0.2572(6) 0.036(4) Uani d 1 . .
    O O9 0.3978(3) 1.0894(5) 0.1059(6) 0.048(5) Uani d 1 . .
    O O10 0.4302(3) 1.0295(4) 0.1203(6) 0.048(5) Uani d 1 . .
    O O11 0.3775(3) 1.1370(4) 0.1780(7) 0.052(6) Uani d 1 . .
    O O12 0.4217(3) 1.0940(4) 0.2040(6) 0.045(5) Uani d 1 . .
    O O13 0.4017(3) 1.1209(4) 0.2693(5) 0.029(4) Uani d 1 . .
    O O14 0.4494(3) 1.0871(4) 0.3108(6) 0.044(5) Uani d 1 . .
    O O15 0.4272(3) 1.1262(4) 0.3635(6) 0.043(5) Uani d 1 . .
    O O16 0.4574(4) 1.0157(4) 0.2992(6) 0.051(5) Uani d 1 . .
    O O17 0.4072(3) 1.0560(4) 0.2658(6) 0.033(4) Uani d 1 . .
    O O18 0.4317(3) 1.0290(4) 0.2097(6) 0.045(5) Uani d 1 . .
    O O19 0.3812(3) 1.0630(4) 0.1682(6) 0.034(4) Uani d 1 . .
    O O20 0.3882(3) 1.0209(4) 0.1217(6) 0.045(5) Uani d 1 . .
    O O21 0.4282(4) 0.9680(5) 0.1631(7) 0.059(6) Uani d 1 . .
    O O22 0.3883(4) 1.0063(5) 0.0353(6) 0.052(5) Uani d 1 . .
    O O23 0.3831(4) 0.9552(4) 0.0870(6) 0.046(5) Uani d 1 . .
    O O24 0.3395(4) 1.0546(6) 0.0852(7) 0.065(6) Uani d 1 . .
    O O25 0.3780(3) 0.9936(5) 0.1931(8) 0.064(6) Uani d 1 . .
    O O26 0.3540(3) 1.0899(4) 0.2165(6) 0.038(5) Uani d 1 . .
    O O27 0.3810(3) 1.0844(4) 0.3233(5) 0.033(4) Uani d 1 . .
    O O28 0.4268(3) 1.0518(4) 0.3626(6) 0.045(5) Uani d 1 . .
    O O29 0.5204(5) 0.9415(8) 0.3612(8) 0.103(9) Uani d 1 . .
    O O30 0.5678(4) 0.9666(6) 0.4201(8) 0.074(7) Uani d 1 . .
    O O31 0.5460(7) 0.9880(7) 0.4803(10) 0.139(14) Uani d 1 . .
    O O32 0.5410(4) 0.9215(5) 0.4524(8) 0.065(6) Uani d 1 . .
    O O33 0.4983(4) 0.9660(5) 0.4187(9) 0.075(7) Uani d 1 . .
    O O34 0.4213(4) 1.0379(6) 0.4421(8) 0.079(7) Uani d 1 . .
    O O35 0.4491(3) 0.9903(5) 0.4121(6) 0.043(5) Uani d 1 . .
    O O36 0.4847(4) 0.9653(5) 0.4956(8) 0.071(7) Uani d 1 . .
    O O37 0.4885(4) 0.9044(6) 0.4511(9) 0.081(8) Uani d 1 . .
    O O38 0.4121(4) 0.9888(5) 0.3268(7) 0.055(5) Uani d 1 . .
    O O39 0.3452(3) 1.0804(4) 0.3652(6) 0.040(3) Uani d 1 . .
    O O40 0.3787(3) 1.0244(4) 0.3609(6) 0.039(3) Uani d 1 . .
    O O41 0.5844(6) 0.4902(8) 0.4852(11) 0.129(12) Uani d 1 . .
    O O42 0.3577(3) 1.0258(4) 0.2665(5) 0.032(3) Uani d 1 . .
    O O43 0.3336(3) 1.0346(4) 0.1659(5) 0.034(4) Uani d 1 . .
    O O44 0.2976(3) 1.0824(4) 0.1792(7) 0.050(5) Uani d 1 . .
    O O45 0.3417(4) 0.9865(5) 0.1067(6) 0.054(6) Uani d 1 . .
    O O46 0.3371(6) 0.9719(8) 0.0059(9) 0.133(13) Uani d 1 . .
    O O47 0.3294(11) 0.9012(9) -0.0065(15) 0.21(2) Uani d 1 . .
    O O48 0.2892(6) 0.9450(14) 0.0084(10) 0.20(2) Uani d 1 . .
    O O49 0.3668(6) 0.8833(7) 0.0810(12) 0.127(12) Uani d 1 . .
    O O50 0.3563(5) 0.9172(6) 0.1522(9) 0.091(8) Uani d 1 . .
    O O51 0.3086(3) 1.0165(4) 0.2216(6) 0.036(4) Uani d 1 . .
    O O52 0.3444(3) 0.9609(4) 0.2215(6) 0.043(5) Uani d 1 . .
    O O53 0.3599(3) 0.9629(4) 0.3140(5) 0.027(4) Uani d 1 . .
    O O54 0.3325(3) 1.0138(4) 0.3246(6) 0.038(4) Uani d 1 . .
    O O55 0.4550(5) 0.9273(5) 0.3705(9) 0.084(8) Uani d 1 . .
    O O56 0.4394(4) 0.9286(5) 0.4434(8) 0.065(6) Uani d 1 . .
    O O57 0.3988(3) 0.9744(4) 0.4017(6) 0.046(5) Uani d 1 . .
    O O58 0.3569(3) 1.0068(4) 0.4219(6) 0.039(3) Uani d 1 . .
    O O59 0.4096(4) 0.9445(5) 0.4901(6) 0.055(5) Uani d 1 . .
    O O60 0.3994(4) 0.9089(5) 0.3633(7) 0.061(6) Uani d 1 . .
    O O61 0.3995(3) 0.8853(5) 0.4424(7) 0.057(6) Uani d 1 . .
    O O62 0.3665(3) 0.9374(4) 0.4061(6) 0.038(4) Uani d 1 . .
    O O63 0.2919(3) 1.0182(4) 0.3616(6) 0.040(3) Uani d 1 . .
    O O64 0.3248(3) 0.9610(4) 0.3580(6) 0.032(4) Uani d 1 . .
    O O65 0.2752(3) 1.0141(4) 0.2669(6) 0.037(3) Uani d 1 . .
    O O66 0.3044(3) 0.9630(4) 0.2618(5) 0.032(3) Uani d 1 . .
    O O67 0.2527(3) 1.0305(4) 0.1754(6) 0.040(3) Uani d 1 . .
    O O68 0.2801(3) 0.9713(4) 0.1617(6) 0.038(4) Uani d 1 . .
    O O69 0.3015(4) 0.9401(5) 0.1030(7) 0.052(5) Uani d 1 . .
    O O70 0.3104(5) 0.8790(6) 0.0684(9) 0.084(8) Uani d 1 . .
    O O71 0.2473(4) 0.9481(5) 0.0788(6) 0.052(5) Uani d 1 . .
    O O72 0.3095(3) 0.9120(4) 0.1854(6) 0.047(5) Uani d 1 . .
    O O73 0.3228(4) 0.9307(5) 0.4360(7) 0.055(5) Uani d 1 . .
    O O74 0.3405(3) 0.8985(5) 0.3306(6) 0.046(5) Uani d 1 . .
    O O75 0.2720(4) 0.9578(4) 0.3155(6) 0.046(5) Uani d 1 . .
    O O76 0.2469(3) 0.9638(4) 0.2047(6) 0.036(4) Uani d 1 . .
    O O77 0.3415(7) 0.8276(14) 0.4902(13) 0.21(2) Uani d 1 . .
    O O78 0.3870(11) 0.7876(8) 0.5212(10) 0.21(2) Uani d 1 . .
    O O79 0.3887(6) 0.8617(5) 0.5235(8) 0.097(9) Uani d 1 . .
    O O80 0.4221(5) 0.8141(7) 0.4668(18) 0.21(3) Uani d 1 . .
    O O81 0.3451(4) 0.8759(5) 0.4145(7) 0.050(5) Uani d 1 . .
    O O82 0.3760(6) 0.8317(7) 0.3702(9) 0.106(10) Uani d 1 . .
    O O83 0.2955(3) 0.8998(4) 0.3517(6) 0.036(4) Uani d 1 . .
    O O84 0.2434(3) 0.9085(4) 0.3472(6) 0.044(5) Uani d 1 . .
    O O85 0.2774(3) 0.9032(4) 0.2540(6) 0.033(4) Uani d 1 . .
    O O86 0.2305(3) 0.9165(4) 0.2541(6) 0.037(3) Uani d 1 . .
    O O87 0.2025(3) 0.9217(4) 0.1600(6) 0.041(5) Uani d 1 . .
    O O88 0.2534(3) 0.9085(4) 0.1573(6) 0.040(5) Uani d 1 . .
    O O89 0.2727(3) 0.8831(4) 0.1083(6) 0.035(4) Uani d 1 . .
    O O90 0.3198(4) 0.8430(6) 0.1478(8) 0.083(7) Uani d 1 . .
    O O91 0.2607(5) 0.8535(6) 0.0235(7) 0.074(7) Uani d 1 . .
    O O92 0.2990(4) 0.8092(4) 0.0654(7) 0.053(5) Uani d 1 . .
    O O93 0.2198(4) 0.8650(4) 0.0927(6) 0.047(5) Uani d 1 . .
    O O94 0.2666(4) 0.8252(4) 0.1111(6) 0.044(5) Uani d 1 . .
    O O95 0.2368(3) 0.8645(4) 0.1910(6) 0.035(4) Uani d 1 . .
    O O96 0.2855(3) 0.8515(4) 0.1992(6) 0.034(4) Uani d 1 . .
    O O97 0.2592(3) 0.8615(5) 0.2936(6) 0.044(5) Uani d 1 . .
    O O98 0.3107(3) 0.8445(4) 0.2900(6) 0.043(5) Uani d 1 . .
    O O99 0.3776(4) 0.7637(5) 0.4299(7) 0.062(6) Uani d 1 . .
    O O100 0.2950(5) 0.7702(6) 0.4263(7) 0.077(7) Uani d 1 . .
    O O101 0.3333(4) 0.8043(5) 0.4007(9) 0.082(8) Uani d 1 . .
    O O102 0.2774(3) 0.8066(4) 0.3476(6) 0.042(5) Uani d 1 . .
    O O103 0.2263(3) 0.8313(4) 0.3369(6) 0.044(5) Uani d 1 . .
    O O104 0.3130(4) 0.7782(4) 0.3137(7) 0.056(6) Uani d 1 . .
    O O105 0.2610(3) 0.8099(4) 0.2465(6) 0.045(5) Uani d 1 . .
    O O106 0.2137(4) 0.8238(4) 0.2440(6) 0.043(5) Uani d 1 . .
    O O107 0.1879(3) 0.8269(4) 0.1492(6) 0.047(5) Uani d 1 . .
    O O108 0.2400(3) 0.8118(4) 0.1515(6) 0.033(4) Uani d 1 . .
    O O109 0.2769(6) 0.7543(8) 0.0071(8) 0.106(10) Uani d 1 . .
    O O110 0.3317(5) 0.7646(5) 0.0453(10) 0.092(9) Uani d 1 . .
    O O111 0.2762(4) 0.7585(5) 0.0947(7) 0.060(6) Uani d 1 . .
    O O112 0.2233(4) 0.7799(6) 0.0681(7) 0.066(6) Uani d 1 . .
    O O113 0.3320(5) 0.7680(6) 0.1317(10) 0.096(9) Uani d 1 . .
    O O114 0.2901(3) 0.7777(4) 0.1825(6) 0.048(5) Uani d 1 . .
    O O115 0.2156(3) 0.7692(5) 0.1895(6) 0.048(5) Uani d 1 . .
    O O116 0.2355(3) 0.7700(5) 0.2967(6) 0.045(5) Uani d 1 . .
    O O117 0.3637(5) 0.7139(5) 0.4760(7) 0.073(7) Uani d 1 . .
    O O118 0.3279(3) 0.7343(4) 0.3893(6) 0.047(5) Uani d 1 . .
    O O119 0.3669(4) 0.7267(5) 0.3506(8) 0.063(6) Uani d 1 . .
    O O120 0.2822(3) 0.7347(4) 0.3434(6) 0.042(5) Uani d 1 . .
    O O121 0.2309(4) 0.7057(4) 0.3339(8) 0.060(6) Uani d 1 . .
    O O122 0.2226(3) 0.7108(4) 0.2436(6) 0.037(3) Uani d 1 . .
    O O123 0.2672(3) 0.7345(4) 0.2461(6) 0.040(5) Uani d 1 . .
    O O124 0.2001(3) 0.7036(4) 0.1485(6) 0.039(5) Uani d 1 . .
    O O125 0.2454(3) 0.7405(4) 0.1479(6) 0.041(5) Uani d 1 . .
    O O126 0.3088(6) 0.7140(5) 0.0767(10) 0.101(10) Uani d 1 . .
    O O127 0.3008(5) 0.6618(6) 0.0133(8) 0.084(7) Uani d 1 . .
    O O128 0.3480(5) 0.6940(5) 0.0461(9) 0.080(8) Uani d 1 . .
    O O129 0.3030(3) 0.6494(4) 0.1003(7) 0.042(5) Uani d 1 . .
    O O130 0.3541(6) 0.6792(9) 0.1346(9) 0.125(12) Uani d 1 . .
    O O131 0.2527(3) 0.6811(4) 0.1999(7) 0.046(5) Uani d 1 . .
    O O132 0.3052(4) 0.7040(5) 0.2102(7) 0.053(5) Uani d 1 . .
    O O133 0.3148(3) 0.7039(4) 0.3014(6) 0.039(5) Uani d 1 . .
    O O134 0.2703(3) 0.6811(4) 0.3067(6) 0.042(5) Uani d 1 . .
    O O135 0.3428(4) 0.6793(5) 0.3908(7) 0.057(6) Uani d 1 . .
    O O136 0.2942(4) 0.6837(5) 0.4065(8) 0.070(7) Uani d 1 . .
    O O137 0.3956(4) 0.6955(5) 0.4326(9) 0.075(7) Uani d 1 . .
    O O138 0.4179(6) 0.6451(9) 0.4944(10) 0.131(11) Uani d 1 . .
    O O139 0.4481(4) 0.6779(6) 0.4576(12) 0.128(13) Uani d 1 . .
    O O140 0.3376(4) 0.6189(6) 0.4343(8) 0.082(7) Uani d 1 . .
    O O141 0.3811(4) 0.6297(4) 0.4079(7) 0.057(6) Uani d 1 . .
    O O142 0.4123(6) 0.6642(8) 0.3703(8) 0.106(9) Uani d 1 . .
    O O143 0.3494(3) 0.6411(4) 0.3204(8) 0.056(6) Uani d 1 . .
    O O144 0.3063(3) 0.6439(4) 0.3469(6) 0.042(5) Uani d 1 . .
    O O145 0.2535(3) 0.6228(4) 0.3427(7) 0.047(5) Uani d 1 . .
    O O146 0.2444(3) 0.6267(4) 0.2496(6) 0.043(5) Uani d 1 . .
    O O147 0.2901(3) 0.6452(4) 0.2504(6) 0.037(5) Uani d 1 . .
    O O148 0.2191(3) 0.6255(5) 0.1547(7) 0.051(5) Uani d 1 . .
    O O149 0.2716(3) 0.6337(4) 0.1548(6) 0.040(3) Uani d 1 . .
    O O150 0.3442(4) 0.6307(6) 0.0753(8) 0.071(7) Uani d 1 . .
    O O151 0.2664(4) 0.5962(5) 0.0797(7) 0.060(6) Uani d 1 . .
    O O152 0.3260(4) 0.6333(5) 0.1896(8) 0.064(6) Uani d 1 . .
    O O153 0.2623(3) 0.5827(4) 0.2033(7) 0.042(5) Uani d 1 . .
    O O154 0.2850(3) 0.5848(4) 0.3091(7) 0.040(5) Uani d 1 . .
    O O155 0.3377(3) 0.5850(5) 0.3584(7) 0.051(5) Uani d 1 . .
    O O156 0.4319(4) 0.6128(5) 0.4350(8) 0.073(6) Uani d 1 . .
    O O157 0.3079(3) 0.5236(5) 0.3563(8) 0.062(4) Uani d 1 . .
    O O158 0.2889(3) 0.5285(4) 0.2641(8) 0.056(6) Uani d 1 . .
    O O159 0.3217(3) 0.5764(4) 0.2606(7) 0.045(5) Uani d 1 . .
    O O160 0.2623(3) 0.5164(4) 0.1695(7) 0.051(5) Uani d 1 . .
    O O161 0.2974(3) 0.5714(4) 0.1644(6) 0.040(3) Uani d 1 . .
    O O162 0.3224(3) 0.5861(4) 0.1188(7) 0.048(5) Uani d 1 . .
    O O163 0.3269(5) 0.5675(8) 0.0356(9) 0.105(9) Uani d 1 . .
    O O164 0.3796(4) 0.5775(5) 0.0806(8) 0.069(6) Uani d 1 . .
    O O165 0.3763(4) 0.6030(5) 0.1594(7) 0.057(6) Uani d 1 . .
    O O166 0.3502(4) 0.5399(5) 0.1213(7) 0.059(6) Uani d 1 . .
    O O167 0.2976(4) 0.5206(4) 0.1069(7) 0.056(6) Uani d 1 . .
    O O168 0.3544(3) 0.5639(4) 0.2102(6) 0.037(4) Uani d 1 . .
    O O169 0.3176(3) 0.5202(4) 0.2055(7) 0.041(3) Uani d 1 . .
    O O170 0.3786(3) 0.5772(4) 0.3008(6) 0.048(5) Uani d 1 . .
    O O171 0.3441(3) 0.5259(4) 0.3127(7) 0.041(3) Uani d 1 . .
    O O172 0.4620(5) 0.6020(7) 0.3819(13) 0.133(13) Uani d 1 . .
    O O173 0.4852(4) 0.6209(6) 0.4743(11) 0.109(11) Uani d 1 . .
    O O174 0.4637(4) 0.5683(6) 0.4976(7) 0.075(7) Uani d 1 . .
    O O175 0.4387(3) 0.5481(6) 0.4078(7) 0.065(7) Uani d 1 . .
    O O176 0.3509(4) 0.4663(5) 0.3649(8) 0.065(6) Uani d 1 . .
    O O177 0.3948(3) 0.5038(5) 0.3628(6) 0.044(5) Uani d 1 . .
    O O178 0.3335(3) 0.4636(4) 0.2704(7) 0.049(3) Uani d 1 . .
    O O179 0.3686(3) 0.5070(4) 0.2653(7) 0.044(5) Uani d 1 . .
    O O180 0.3036(3) 0.4511(5) 0.1782(8) 0.062(4) Uani d 1 . .
    O O181 0.3437(3) 0.4971(4) 0.1678(7) 0.044(5) Uani d 1 . .
    O O182 0.3953(3) 0.5219(4) 0.1948(8) 0.057(6) Uani d 1 . .
    O O183 0.3442(4) 0.4723(6) 0.0840(8) 0.077(7) Uani d 1 . .
    O O184 0.3915(4) 0.5079(6) 0.1080(7) 0.069(6) Uani d 1 . .
    O O185 0.3842(3) 0.4557(5) 0.1626(7) 0.047(5) Uani d 1 . .
    O O186 0.3575(5) 0.4373(6) 0.2151(12) 0.114(4) Uani d 1 . .
    O O187 0.4268(3) 0.5281(4) 0.3211(6) 0.040(3) Uani d 1 . .
    O O188 0.3839(4) 0.4427(5) 0.3209(6) 0.048(5) Uani d 1 . .
    O O189 0.4353(4) 0.4833(7) 0.4406(8) 0.089(8) Uani d 1 . .
    O O190 0.4915(3) 0.5596(4) 0.4418(7) 0.053(5) Uani d 1 . .
    O O191 0.4706(3) 0.4990(4) 0.3969(6) 0.037(4) Uani d 1 . .
    O O192 0.4356(3) 0.4610(4) 0.3587(6) 0.040(3) Uani d 1 . .
    O O193 0.3987(3) 0.3962(4) 0.2672(7) 0.049(3) Uani d 1 . .
    O O194 0.4130(3) 0.4591(4) 0.2637(7) 0.046(5) Uani d 1 . .
    O O195 0.3771(3) 0.3838(4) 0.1753(7) 0.045(5) Uani d 1 . .
    O O196 0.4422(3) 0.4904(4) 0.2148(7) 0.042(5) Uani d 1 . .
    O O197 0.4272(3) 0.4190(4) 0.2162(7) 0.043(5) Uani d 1 . .
    O O198 0.4653(3) 0.4822(4) 0.3076(6) 0.037(5) Uani d 1 . .
    O O199 0.4917(5) 0.5462(5) 0.3545(8) 0.079(7) Uani d 1 . .
    O O200 0.4203(3) 0.3911(5) 0.3605(8) 0.062(4) Uani d 1 . .
    O O201 0.5174(4) 0.5021(6) 0.4799(7) 0.066(6) Uani d 1 . .
    O O202 0.5391(4) 0.5398(5) 0.4289(7) 0.055(5) Uani d 1 . .
    O O203 0.4800(3) 0.4286(5) 0.4161(7) 0.055(6) Uani d 1 . .
    O O204 0.5099(3) 0.4793(5) 0.3930(6) 0.046(5) Uani d 1 . .
    O O205 0.4536(3) 0.4202(5) 0.3200(7) 0.055(3) Uani d 1 . .
    O O206 0.4391(3) 0.4873(5) 0.1050(7) 0.055(3) Uani d 1 . .
    O O207 0.4509(3) 0.4247(5) 0.0715(7) 0.055(3) Uani d 1 . .
    O O208 0.4495(3) 0.4267(4) 0.1574(6) 0.035(4) Uani d 1 . .
    O O209 0.4813(4) 0.4848(5) 0.1877(7) 0.051(5) Uani d 1 . .
    O O210 0.4305(3) 0.3600(5) 0.1662(8) 0.063(6) Uani d 1 . .
    O O211 0.4750(3) 0.4297(4) 0.2562(7) 0.047(5) Uani d 1 . .
    O O212 0.4612(3) 0.3684(4) 0.2594(7) 0.049(3) Uani d 1 . .
    O O213 0.5008(3) 0.4294(4) 0.3502(7) 0.045(5) Uani d 1 . .
    O O214 0.4836(3) 0.3595(4) 0.3512(7) 0.054(6) Uani d 1 . .
    O O215 0.5142(3) 0.3782(5) 0.3039(7) 0.055(3) Uani d 1 . .
    O O216 0.5715(6) 0.6001(7) 0.4262(14) 0.144(14) Uani d 1 . .
    O O217 0.5616(7) 0.5507(7) 0.3496(11) 0.127(11) Uani d 1 . .
    O O218 0.6318(6) 0.5282(13) 0.4947(14) 0.21(2) Uani d 1 . .
    O O219 0.5915(12) 0.5621(14) 0.5122(14) 0.25(3) Uani d 1 . .
    O O220 0.5170(3) 1.1429(5) 0.1445(7) 0.053(5) Uani d 1 . .
    O O221 0.4868(3) 1.1258(4) 0.1972(6) 0.038(5) Uani d 1 . .
    O O222 0.4616(3) 1.1386(4) 0.2607(7) 0.044(5) Uani d 1 . .
    Mo Mo61 0.38631(8) 0.22527(8) 0.2538(3) 0.152(2) Uani d 1 . .
    Mo Mo62 0.38730(8) 0.29085(8) 0.2571(3) 0.162(3) Uani d 1 . .
    Na Na1 0.4000(3) 0.2022(4) 0.4497(6) 0.091(4) Uani d 1 . .
    Na Na2 0.4291(7) 0.2918(9) 0.4432(13) 0.091(4) Uani d 0.5 A 1
    O O223 0.3838(8) 0.1837(11) 0.3731(15) 0.170(15) Uani d 1 . .
    O O224 0.3947(5) 0.2152(6) 0.3159(13) 0.114(4) Uani d 1 . .
    O O225 0.3961(7) 0.2958(9) 0.3259(12) 0.138(12) Uani d 1 . .
    O O226 0.4204(10) 0.3277(11) 0.274(2) 0.114(4) Uani d 0.5 . .
    O O227 0.3722(10) 0.3041(11) 0.187(2) 0.114(4) Uani d 0.5 . .
    O O228 0.3608(5) 0.2572(6) 0.2602(12) 0.114(4) Uani d 1 . .
    O O229 0.4159(5) 0.2588(6) 0.2743(12) 0.114(4) Uani d 1 . .
    O O230 0.3738(5) 0.2169(6) 0.1842(13) 0.114(4) Uani d 1 . .
    O O231 0.4172(5) 0.1884(6) 0.2709(12) 0.114(4) Uani d 1 . .
    O O232 0.4511(9) 0.2603(8) 0.4995(14) 0.20(2) Uani d 1 . .
    O O233 0.3869(7) 0.3293(9) 0.3785(13) 0.145(12) Uani d 1 . .
    O O234 0.4179(13) 0.2485(16) 0.507(2) 0.116(19) Uani d 0.5 A 1
    N N1 0.3601(6) 0.3329(8) 0.2641(11) 0.079(8) Uani d 1 . .
    N N2 0.3555(6) 0.1856(8) 0.2575(10) 0.088(9) Uani d 1 . .
    C C1 0.3639(7) 0.3402(10) 0.3031(13) 0.088(5) Uani d 1 . .
    C C2 0.3471(8) 0.3690(10) 0.3115(14) 0.088(5) Uani d 1 . .
    H H2 0.349208 0.376200 0.341253 0.105 Uiso calc 1 . .
    C C3 0.3300(8) 0.3829(10) 0.2757(14) 0.088(5) Uani d 1 . .
    H H3 0.319479 0.401285 0.279427 0.105 Uiso calc 1 . .
    C C4 0.3262(7) 0.3727(9) 0.2337(13) 0.073(7) Uani d 1 . .
    H H4 0.312522 0.382686 0.208237 0.088 Uiso calc 1 . .
    C C5 0.3427(7) 0.3469(9) 0.2276(13) 0.073(7) Uani d 1 . .
    H H5 0.341275 0.340028 0.198023 0.088 Uiso calc 1 . .
    C C6 0.3830(7) 0.3214(10) 0.3404(13) 0.088(5) Uani d 1 . .
    C C7 0.3353(7) 0.1751(11) 0.2173(14) 0.110(5) Uani d 1 . .
    H H7 0.336530 0.181325 0.189203 0.132 Uiso calc 1 . .
    C C8 0.3134(9) 0.1558(11) 0.2162(14) 0.110(5) Uani d 1 . .
    H H8 0.298561 0.147768 0.191047 0.132 Uiso calc 1 . .
    C C9 0.3197(9) 0.1519(11) 0.2625(12) 0.110(5) Uani d 1 . .
    H H9 0.305816 0.138869 0.266191 0.132 Uiso calc 1 . .
    C C10 0.3382(7) 0.1594(11) 0.3058(14) 0.110(5) Uani d 1 . .
    H H10 0.336582 0.153000 0.333529 0.132 Uiso calc 1 . .
    C C11 0.3594(9) 0.1779(11) 0.3021(13) 0.110(5) Uani d 1 . .
    C C12 0.3827(9) 0.1935(12) 0.3381(17) 0.110(5) Uani d 1 . .
    O O249 0.2782(7) 1.0186(8) 0.0814(12) 0.151(14) Uani d 1 . .
    O O250 0.2514(7) 0.8107(8) -0.0549(17) 0.22(3) Uani d 1 . .
    O O251 0.2884(5) 0.8558(7) 0.4289(10) 0.108(10) Uani d 1 . .
    O O252 0.3523(8) 0.7215(11) 0.2003(17) 0.194(19) Uani d 1 . .
    O O3 0.3618(5) 0.9279(7) 0.5149(8) 0.084(7) Uani d 1 . .
    O O240 0.2746(5) 0.5912(6) -0.0028(8) 0.081(7) Uani d 1 . .
    O O241 0.5399(7) 0.3549(9) 0.4160(11) 0.135(11) Uani d 1 . .
    O O242 0.5244(9) 0.6281(11) 0.418(2) 0.26(3) Uani d 1 . .
    O O243 0.4115(8) 0.9093(10) 0.1884(15) 0.21(2) Uani d 1 . .
    O O244 0.4478(7) 1.1426(9) 0.0718(12) 0.150(12) Uani d 1 . .
    O O245 0.4846(4) 1.0667(6) 0.4255(7) 0.075(7) Uani d 1 . .
    O O246 0.3883(6) 0.5507(7) 0.4363(11) 0.124(11) Uani d 1 . .
    O O247 0.2023(7) 0.9739(9) 0.0842(9) 0.143(14) Uani d 1 . .
    O O248 0.5426(7) 0.5981(10) 0.5117(14) 0.166(17) Uani d 1 . .
    O O235 0.3529(5) 0.8813(7) 0.2540(10) 0.103(9) Uani d 1 . .
    O O236 0.3414(6) 0.2559(8) 0.3251(12) 0.128(11) Uani d 1 . .
    O O237 0.500000 0.6899(9) 0.750000 0.15(2) Uani d 1 . .
    O O238 0.3912(7) 0.5758(11) 0.5781(15) 0.19(2) Uani d 1 . .
    Na Na3 0.4146(5) 0.2909(5) 0.4437(8) 0.057(7) Uani d 0.5 A 2
    O O239 0.4234(13) 0.2351(16) 0.551(2) 0.13(2) Uani d 0.5 B 2
loop_
    _atom_site_aniso_label
    _atom_site_aniso_U_11
    _atom_site_aniso_U_22
    _atom_site_aniso_U_33
    _atom_site_aniso_U_12
    _atom_site_aniso_U_13
    _atom_site_aniso_U_23
    Ce1 0.0402(10) 0.0493(11) 0.0918(15) -0.0153(9) 0.0388(11) -0.0016(10)
    Ce2 0.0459(11) 0.0328(10) 0.0668(13) 0.0113(8) 0.0056(10) -0.0009(9)
    Ce3 0.0478(11) 0.0421(10) 0.0752(14) -0.0201(8) 0.0349(10) -0.0183(9)
    Mo1 0.0224(13) 0.0193(12) 0.099(2) -0.0004(10) 0.0299(14) 0.0075(13)
    Mo2 0.0290(14) 0.0400(15) 0.0723(19) 0.0085(11) 0.0272(14) 0.0013(13)
    Mo3 0.0320(16) 0.073(2) 0.117(3) -0.0189(14) 0.0417(18) -0.0372(19)
    Mo4 0.0222(13) 0.0318(14) 0.0720(19) -0.0002(10) 0.0242(13) 0.0106(13)
    Mo5 0.0309(14) 0.0190(12) 0.0678(18) -0.0059(10) 0.0229(13) -0.0038(12)
    Mo6 0.0371(16) 0.0334(15) 0.113(3) 0.0076(12) 0.0236(17) -0.0087(16)
    Mo7 0.0263(14) 0.0411(15) 0.093(2) 0.0005(12) 0.0245(15) -0.0103(15)
    Mo8 0.0230(13) 0.0178(12) 0.097(2) 0.0005(10) 0.0316(14) 0.0086(13)
    Mo9 0.0201(13) 0.0192(12) 0.098(2) -0.0009(10) 0.0283(14) -0.0064(13)
    Mo10 0.0312(14) 0.0304(14) 0.111(2) 0.0077(11) 0.0408(16) 0.0022(15)
    Mo11 0.0207(13) 0.0228(13) 0.100(2) -0.0018(10) 0.0305(14) -0.0044(13)
    Mo12 0.0258(13) 0.0243(13) 0.092(2) 0.0005(10) 0.0339(14) 0.0094(13)
    Mo13 0.0258(13) 0.0352(14) 0.075(2) -0.0103(11) 0.0223(13) 0.0020(13)
    Mo14 0.0263(13) 0.0273(13) 0.080(2) 0.0035(11) 0.0291(14) 0.0069(13)
    Mo15 0.0305(14) 0.0302(14) 0.092(2) 0.0056(11) 0.0208(15) 0.0004(14)
    Mo16 0.0401(19) 0.0401(19) 0.229(5) 0.0083(15) 0.018(2) -0.040(2)
    Mo17 0.0393(16) 0.0485(16) 0.084(2) 0.0200(13) 0.0360(16) 0.0037(15)
    Mo18 0.0228(13) 0.0294(13) 0.0758(19) 0.0057(11) 0.0213(13) -0.0049(13)
    Mo19 0.0604(19) 0.0388(16) 0.112(3) 0.0157(14) 0.0618(19) 0.0108(16)
    Mo20 0.0326(14) 0.0321(14) 0.082(2) 0.0068(11) 0.0338(14) -0.0005(13)
    Mo21 0.0184(12) 0.0235(13) 0.087(2) -0.0004(10) 0.0285(13) -0.0048(13)
    Mo22 0.0442(17) 0.0339(15) 0.101(3) 0.0153(13) 0.0072(17) -0.0100(16)
    Mo23 0.0366(15) 0.0279(14) 0.0722(19) 0.0087(11) 0.0232(14) 0.0043(13)
    Mo24 0.0261(13) 0.0270(13) 0.079(2) 0.0044(11) 0.0284(13) 0.0049(13)
    Mo25 0.0254(14) 0.0477(16) 0.0674(19) -0.0065(12) 0.0195(13) -0.0029(14)
    Mo26 0.0220(13) 0.0250(13) 0.078(2) 0.0007(10) 0.0249(13) -0.0060(12)
    Mo27 0.090(3) 0.0351(17) 0.185(4) 0.0135(16) 0.106(3) 0.013(2)
    Mo28 0.0256(13) 0.0235(13) 0.0746(19) -0.0011(10) 0.0247(13) -0.0059(12)
    Mo29 0.0317(14) 0.0281(13) 0.0703(19) 0.0053(11) 0.0283(13) 0.0016(12)
    Mo30 0.0328(15) 0.0310(14) 0.079(2) 0.0109(11) 0.0145(14) -0.0019(13)
    Mo31 0.0454(16) 0.0254(13) 0.074(2) 0.0006(11) 0.0369(15) -0.0056(13)
    Mo32 0.082(2) 0.0324(15) 0.102(3) -0.0162(14) 0.067(2) -0.0164(15)
    Mo33 0.0318(13) 0.0286(13) 0.0496(16) -0.0005(10) 0.0197(12) -0.0036(11)
    Mo34 0.0216(12) 0.0262(13) 0.0579(17) 0.0028(10) 0.0187(12) -0.0022(11)
    Mo35 0.0228(13) 0.0405(14) 0.0488(16) 0.0084(11) 0.0160(12) -0.0002(12)
    Mo36 0.0276(13) 0.0290(13) 0.0591(17) 0.0088(10) 0.0234(13) 0.0004(12)
    Mo37 0.0343(14) 0.0331(14) 0.0566(17) -0.0062(11) 0.0218(13) -0.0093(12)
    Mo38 0.0255(13) 0.0265(13) 0.0476(16) 0.0042(10) 0.0138(12) -0.0018(11)
    Mo39 0.0245(13) 0.0308(13) 0.0475(16) 0.0102(10) 0.0156(12) -0.0024(11)
    Mo40 0.0296(14) 0.0341(14) 0.0622(18) 0.0091(11) 0.0119(13) 0.0023(13)
    Mo41 0.0298(15) 0.0491(17) 0.087(2) 0.0121(12) 0.0195(15) 0.0317(16)
    Mo42 0.0300(13) 0.0316(13) 0.0446(16) 0.0117(11) 0.0112(12) 0.0004(11)
    Mo43 0.0263(13) 0.0297(13) 0.0508(16) 0.0091(10) 0.0135(12) -0.0041(12)
    Mo44 0.0329(14) 0.0292(13) 0.0444(16) 0.0125(11) 0.0108(12) -0.0018(11)
    Mo45 0.0212(12) 0.0261(13) 0.0523(16) 0.0055(10) 0.0102(12) -0.0008(11)
    Mo46 0.0294(15) 0.0441(16) 0.099(2) -0.0165(12) 0.0238(15) -0.0264(16)
    Mo47 0.0286(14) 0.0329(14) 0.0682(19) -0.0067(11) 0.0178(13) -0.0086(13)
    Mo48 0.0235(13) 0.0235(12) 0.0542(17) 0.0067(10) 0.0062(12) 0.0031(11)
    Mo49 0.0277(13) 0.0254(13) 0.0508(16) 0.0095(10) 0.0115(12) -0.0040(11)
    Mo50 0.0289(13) 0.0288(13) 0.0528(17) 0.0096(11) 0.0122(12) 0.0042(12)
    Mo51 0.0441(16) 0.0419(16) 0.096(2) 0.0215(13) 0.0393(17) 0.0217(16)
    Mo52 0.0369(16) 0.0355(15) 0.101(2) 0.0143(12) 0.0264(16) 0.0130(15)
    Mo53 0.0270(13) 0.0215(12) 0.0553(17) 0.0040(10) 0.0055(12) -0.0029(11)
    Mo54 0.0432(15) 0.0201(13) 0.0548(17) 0.0061(11) 0.0069(13) -0.0008(12)
    Mo55 0.0256(13) 0.0243(13) 0.0551(17) 0.0012(10) 0.0061(12) 0.0035(12)
    Mo56 0.0222(13) 0.0310(13) 0.0536(17) -0.0048(10) 0.0056(12) 0.0007(12)
    Mo57 0.0241(13) 0.0348(14) 0.075(2) -0.0077(11) 0.0139(13) -0.0114(14)
    Mo58 0.0247(13) 0.0230(13) 0.0592(17) -0.0017(10) 0.0075(12) 0.0016(12)
    Mo59 0.0226(13) 0.0212(12) 0.0557(17) -0.0005(10) 0.0047(12) 0.0023(11)
    Mo60 0.0230(13) 0.0176(12) 0.096(2) -0.0027(10) 0.0287(14) -0.0092(13)
    O1 0.034(11) 0.032(10) 0.072(14) -0.013(8) 0.014(10) -0.004(10)
    O2 0.026(10) 0.033(11) 0.063(13) 0.010(8) -0.007(9) 0.011(9)
    O253 0.034(11) 0.045(12) 0.058(13) -0.003(9) 0.005(10) -0.007(10)
    O4 0.041(12) 0.082(15) 0.038(12) -0.014(10) 0.017(10) -0.006(11)
    O5 0.049(5) 0.049(5) 0.049(5) -0.0001(10) 0.018(2) 0.0001(10)
    O6 0.026(10) 0.010(8) 0.053(12) 0.007(7) 0.004(9) 0.010(8)
    O7 0.034(11) 0.034(11) 0.104(18) -0.002(9) 0.013(12) 0.012(11)
    O8 0.019(9) 0.011(8) 0.079(14) 0.004(7) 0.022(9) 0.001(8)
    O9 0.029(10) 0.051(12) 0.051(13) -0.010(9) 0.000(9) -0.010(10)
    O10 0.028(10) 0.038(11) 0.064(14) -0.021(9) 0.003(10) -0.007(10)
    O11 0.022(10) 0.037(11) 0.101(17) 0.015(8) 0.027(11) 0.017(11)
    O12 0.024(10) 0.025(10) 0.070(14) -0.011(8) -0.002(9) -0.004(9)
    O13 0.029(4) 0.029(4) 0.029(4) 0.0001(10) 0.0109(17) -0.0001(10)
    O14 0.035(11) 0.020(9) 0.071(14) 0.002(8) 0.012(10) -0.003(9)
    O15 0.027(10) 0.031(10) 0.057(13) 0.022(8) -0.001(9) -0.003(9)
    O16 0.061(13) 0.022(10) 0.062(14) 0.007(9) 0.015(11) 0.009(9)
    O17 0.020(9) 0.009(8) 0.069(13) 0.001(7) 0.014(9) -0.008(8)
    O18 0.037(11) 0.017(9) 0.069(14) 0.004(8) 0.004(10) -0.008(9)
    O19 0.020(9) 0.014(9) 0.056(12) -0.007(7) 0.001(8) 0.010(8)
    O20 0.034(11) 0.023(10) 0.065(13) -0.013(8) 0.005(10) -0.009(9)
    O21 0.057(13) 0.041(12) 0.052(13) 0.010(10) -0.011(11) 0.002(10)
    O22 0.045(12) 0.081(15) 0.021(10) -0.024(11) 0.003(9) 0.002(10)
    O23 0.051(12) 0.040(11) 0.043(12) -0.020(9) 0.011(10) 0.001(9)
    O24 0.059(14) 0.078(15) 0.050(13) 0.021(12) 0.012(11) 0.013(11)
    O25 0.027(11) 0.036(11) 0.122(19) 0.002(9) 0.021(12) 0.010(12)
    O26 0.016(9) 0.026(10) 0.057(12) -0.012(7) -0.003(8) -0.006(9)
    O27 0.030(10) 0.022(9) 0.041(11) 0.013(8) 0.007(8) -0.005(8)
    O28 0.033(10) 0.015(9) 0.075(14) 0.004(8) 0.008(10) 0.003(9)
    O29 0.09(2) 0.14(3) 0.047(15) 0.022(18) -0.001(14) -0.011(15)
    O30 0.058(14) 0.069(15) 0.103(19) 0.012(12) 0.037(14) 0.043(14)
    O31 0.17(3) 0.09(2) 0.09(2) 0.08(2) -0.02(2) -0.006(17)
    O32 0.051(13) 0.070(14) 0.094(17) 0.013(11) 0.051(13) 0.017(13)
    O33 0.039(12) 0.063(14) 0.13(2) 0.024(11) 0.047(14) 0.036(14)
    O34 0.072(16) 0.082(17) 0.066(16) -0.001(13) 0.008(13) -0.028(13)
    O35 0.017(9) 0.058(12) 0.064(13) 0.010(8) 0.025(9) 0.016(10)
    O36 0.036(12) 0.051(13) 0.13(2) 0.000(10) 0.036(13) 0.025(13)
    O37 0.047(13) 0.073(16) 0.14(2) 0.026(12) 0.062(15) 0.042(15)
    O38 0.036(11) 0.067(14) 0.069(14) 0.018(10) 0.028(11) 0.006(11)
    O39 0.029(6) 0.025(6) 0.060(7) 0.011(4) 0.012(5) -0.003(5)
    O40 0.031(7) 0.033(7) 0.050(9) 0.011(6) 0.011(6) 0.003(6)
    O41 0.12(3) 0.10(2) 0.13(3) -0.029(19) 0.02(2) 0.04(2)
    O42 0.032(3) 0.032(3) 0.033(3) 0.0004(10) 0.0124(14) -0.0001(10)
    O43 0.027(10) 0.025(9) 0.039(11) -0.014(8) 0.000(8) -0.004(8)
    O44 0.009(9) 0.033(11) 0.094(16) 0.004(8) 0.006(10) 0.013(10)
    O45 0.040(12) 0.082(15) 0.056(13) -0.008(10) 0.036(10) -0.026(11)
    O46 0.10(2) 0.14(3) 0.10(2) -0.07(2) -0.031(17) 0.041(19)
    O47 0.40(7) 0.12(3) 0.20(4) 0.06(4) 0.21(5) 0.01(3)
    O48 0.07(2) 0.47(7) 0.08(2) -0.05(3) 0.038(18) 0.06(3)
    O49 0.12(2) 0.080(19) 0.21(4) -0.008(17) 0.10(3) -0.04(2)
    O50 0.083(18) 0.077(17) 0.11(2) 0.024(14) 0.032(16) 0.054(15)
    O51 0.009(8) 0.028(10) 0.061(12) 0.004(7) 0.002(8) -0.004(9)
    O52 0.039(11) 0.030(10) 0.061(13) -0.022(8) 0.021(10) -0.002(9)
    O53 0.014(8) 0.028(9) 0.042(11) -0.007(7) 0.015(8) 0.003(8)
    O54 0.038(4) 0.038(4) 0.038(4) 0.0005(10) 0.0141(19) -0.0002(10)
    O55 0.13(2) 0.038(13) 0.11(2) 0.042(13) 0.075(18) 0.030(13)
    O56 0.068(15) 0.040(12) 0.096(17) 0.023(11) 0.043(13) 0.009(11)
    O57 0.040(11) 0.026(10) 0.058(13) 0.017(8) 0.004(10) 0.004(9)
    O58 0.031(7) 0.033(7) 0.050(9) 0.011(6) 0.011(6) 0.003(6)
    O59 0.050(12) 0.069(14) 0.047(13) -0.006(10) 0.019(10) -0.027(11)
    O60 0.055(13) 0.066(14) 0.067(15) 0.019(11) 0.029(12) -0.003(11)
    O61 0.012(9) 0.072(14) 0.081(15) -0.002(9) 0.013(10) -0.047(12)
    O62 0.035(10) 0.026(10) 0.048(12) 0.006(8) 0.011(9) 0.003(8)
    O63 0.029(6) 0.025(6) 0.060(7) 0.011(4) 0.012(5) -0.003(5)
    O64 0.026(9) 0.020(9) 0.052(12) 0.002(7) 0.017(9) -0.003(8)
    O65 0.024(5) 0.022(5) 0.075(8) 0.004(4) 0.030(5) 0.006(5)
    O66 0.032(3) 0.032(3) 0.033(3) 0.0004(10) 0.0124(14) -0.0001(10)
    O67 0.029(6) 0.025(6) 0.060(7) 0.011(4) 0.012(5) -0.003(5)
    O68 0.028(10) 0.026(10) 0.054(12) 0.017(8) 0.009(9) 0.008(9)
    O69 0.045(12) 0.046(12) 0.069(14) -0.020(9) 0.028(11) -0.003(10)
    O70 0.104(19) 0.068(15) 0.13(2) -0.014(13) 0.101(18) -0.039(15)
    O71 0.064(14) 0.045(12) 0.053(13) -0.005(10) 0.028(11) -0.004(10)
    O72 0.027(10) 0.034(11) 0.055(13) -0.001(8) -0.013(9) 0.008(9)
    O73 0.058(13) 0.049(12) 0.068(14) 0.016(10) 0.033(11) -0.009(11)
    O74 0.040(11) 0.070(13) 0.024(11) 0.014(10) 0.009(9) -0.005(9)
    O75 0.063(13) 0.038(11) 0.046(12) 0.033(10) 0.030(10) 0.005(9)
    O76 0.042(11) 0.025(10) 0.049(12) 0.005(8) 0.027(9) -0.012(8)
    O77 0.12(3) 0.38(7) 0.14(3) -0.12(4) 0.07(3) 0.03(4)
    O78 0.42(7) 0.07(2) 0.07(2) 0.06(3) 0.02(3) -0.006(17)
    O79 0.19(3) 0.040(13) 0.091(19) -0.007(15) 0.08(2) -0.004(13)
    O80 0.055(18) 0.044(17) 0.47(7) 0.004(14) 0.02(3) -0.05(3)
    O81 0.049(12) 0.042(11) 0.068(14) -0.003(9) 0.031(11) 0.001(10)
    O82 0.17(3) 0.083(18) 0.10(2) 0.045(18) 0.09(2) 0.025(16)
    O83 0.033(10) 0.041(11) 0.038(11) 0.001(8) 0.020(9) 0.010(9)
    O84 0.048(12) 0.031(10) 0.060(13) 0.014(9) 0.031(10) -0.010(9)
    O85 0.025(9) 0.020(9) 0.060(12) 0.013(7) 0.023(9) 0.001(8)
    O86 0.024(5) 0.022(5) 0.075(8) 0.004(4) 0.030(5) 0.006(5)
    O87 0.031(10) 0.012(9) 0.071(14) 0.009(7) 0.008(10) 0.007(9)
    O88 0.035(10) 0.031(10) 0.042(12) 0.001(8) 0.001(9) 0.007(9)
    O89 0.035(10) 0.034(10) 0.042(11) -0.001(8) 0.022(9) 0.009(8)
    O90 0.053(14) 0.096(18) 0.099(19) 0.009(13) 0.027(14) -0.028(15)
    O91 0.085(17) 0.079(16) 0.039(13) 0.031(13) 0.003(12) 0.015(12)
    O92 0.058(13) 0.026(10) 0.097(16) 0.005(9) 0.056(12) 0.003(10)
    O93 0.054(12) 0.039(11) 0.047(12) -0.008(9) 0.019(10) -0.007(9)
    O94 0.055(12) 0.019(9) 0.067(14) -0.005(8) 0.033(11) -0.013(9)
    O95 0.028(10) 0.039(10) 0.052(12) 0.004(8) 0.030(9) -0.012(9)
    O96 0.018(9) 0.031(10) 0.050(12) 0.007(7) 0.009(8) -0.011(8)
    O97 0.034(11) 0.055(12) 0.047(12) -0.004(9) 0.021(9) -0.023(10)
    O98 0.024(10) 0.038(11) 0.061(13) 0.011(8) 0.010(9) -0.009(9)
    O99 0.036(12) 0.055(13) 0.088(16) 0.024(10) 0.015(11) -0.019(12)
    O100 0.094(18) 0.107(19) 0.041(13) 0.035(15) 0.038(13) 0.022(13)
    O101 0.063(15) 0.029(12) 0.13(2) -0.003(10) 0.012(14) -0.011(13)
    O102 0.035(11) 0.051(12) 0.042(12) 0.023(9) 0.016(9) 0.007(9)
    O103 0.052(12) 0.030(10) 0.060(13) 0.023(9) 0.034(10) 0.001(9)
    O104 0.091(16) 0.010(9) 0.068(14) -0.004(9) 0.029(12) -0.003(9)
    O105 0.044(11) 0.034(11) 0.070(14) 0.012(9) 0.035(11) -0.003(10)
    O106 0.058(12) 0.019(9) 0.068(14) 0.001(8) 0.041(11) 0.000(9)
    O107 0.025(10) 0.043(11) 0.049(12) 0.013(8) -0.012(9) -0.009(9)
    O108 0.021(9) 0.025(9) 0.055(12) 0.010(7) 0.016(9) 0.006(8)
    O109 0.13(2) 0.16(3) 0.050(15) -0.07(2) 0.054(16) -0.069(17)
    O110 0.12(2) 0.024(11) 0.20(3) -0.011(12) 0.13(2) -0.008(14)
    O111 0.049(13) 0.055(13) 0.097(17) -0.003(10) 0.053(12) -0.022(12)
    O112 0.057(14) 0.078(15) 0.058(14) -0.007(12) 0.018(11) -0.021(12)
    O113 0.052(15) 0.073(17) 0.15(3) 0.001(13) 0.026(16) 0.019(17)
    O114 0.035(11) 0.024(10) 0.063(14) 0.006(8) -0.007(10) -0.006(9)
    O115 0.023(10) 0.062(13) 0.067(14) -0.017(9) 0.025(10) -0.016(11)
    O116 0.021(10) 0.063(13) 0.054(13) 0.011(9) 0.018(9) 0.006(10)
    O117 0.106(19) 0.063(14) 0.042(13) 0.020(13) 0.018(13) 0.010(11)
    O118 0.038(11) 0.020(10) 0.068(14) 0.013(8) 0.004(10) 0.001(9)
    O119 0.028(11) 0.073(15) 0.095(17) 0.010(10) 0.030(11) 0.004(13)
    O120 0.042(5) 0.042(5) 0.042(5) 0.0004(10) 0.0159(19) -0.0001(10)
    O121 0.037(11) 0.024(10) 0.116(18) -0.014(9) 0.024(12) -0.008(11)
    O122 0.024(5) 0.022(5) 0.075(8) 0.004(4) 0.030(5) 0.006(5)
    O123 0.028(10) 0.036(10) 0.066(13) -0.005(8) 0.028(10) -0.002(9)
    O124 0.017(9) 0.014(9) 0.084(14) -0.003(7) 0.016(9) 0.003(9)
    O125 0.043(11) 0.029(10) 0.061(13) 0.011(8) 0.031(10) -0.013(9)
    O126 0.15(2) 0.037(13) 0.19(3) -0.019(14) 0.15(2) -0.020(15)
    O127 0.073(16) 0.096(18) 0.068(16) -0.027(14) 0.011(13) -0.005(14)
    O128 0.089(17) 0.048(13) 0.14(2) -0.001(12) 0.091(17) 0.017(14)
    O129 0.031(10) 0.025(10) 0.082(14) 0.003(8) 0.036(10) -0.010(9)
    O130 0.10(2) 0.20(3) 0.09(2) -0.08(2) 0.044(17) -0.05(2)
    O131 0.027(10) 0.032(10) 0.082(15) -0.007(8) 0.025(10) -0.009(10)
    O132 0.043(12) 0.048(12) 0.082(15) 0.001(9) 0.040(11) 0.013(11)
    O133 0.037(11) 0.019(9) 0.072(14) 0.006(8) 0.032(10) 0.003(9)
    O134 0.021(10) 0.031(10) 0.078(14) -0.004(8) 0.024(10) -0.005(9)
    O135 0.035(11) 0.038(11) 0.084(16) 0.025(9) 0.007(11) 0.000(10)
    O136 0.054(13) 0.067(15) 0.096(18) 0.027(11) 0.036(13) 0.035(13)
    O137 0.041(13) 0.038(12) 0.14(2) 0.004(10) 0.020(13) -0.011(13)
    O138 0.11(2) 0.17(3) 0.10(2) -0.01(2) 0.013(19) 0.00(2)
    O139 0.035(13) 0.044(14) 0.26(4) -0.003(11) 0.004(18) -0.027(18)
    O140 0.064(15) 0.099(19) 0.086(18) 0.026(14) 0.032(14) 0.025(15)
    O141 0.045(12) 0.031(11) 0.100(17) 0.021(9) 0.034(12) -0.003(11)
    O142 0.11(2) 0.16(3) 0.057(17) -0.004(19) 0.037(16) 0.010(17)
    O143 0.021(10) 0.027(10) 0.124(19) 0.001(8) 0.033(11) 0.010(11)
    O144 0.027(10) 0.023(10) 0.079(14) 0.012(8) 0.021(10) 0.006(9)
    O145 0.045(11) 0.027(10) 0.091(15) 0.017(8) 0.053(11) 0.014(10)
    O146 0.043(5) 0.043(5) 0.044(5) 0.0004(10) 0.017(2) -0.0002(10)
    O147 0.027(10) 0.023(9) 0.076(14) 0.003(7) 0.037(10) 0.001(9)
    O148 0.016(10) 0.053(12) 0.078(15) 0.009(9) 0.011(10) -0.013(11)
    O149 0.024(7) 0.024(7) 0.078(10) 0.007(5) 0.024(7) -0.015(6)
    O150 0.057(14) 0.093(17) 0.093(17) 0.036(12) 0.063(13) 0.045(14)
    O151 0.036(12) 0.083(15) 0.059(14) 0.004(11) 0.015(10) -0.006(12)
    O152 0.027(11) 0.070(14) 0.096(17) 0.007(10) 0.026(11) -0.005(13)
    O153 0.023(10) 0.018(9) 0.090(15) -0.003(7) 0.027(10) -0.026(9)
    O154 0.020(9) 0.017(9) 0.089(15) 0.005(7) 0.026(10) 0.002(9)
    O155 0.024(10) 0.051(12) 0.084(15) 0.020(9) 0.028(10) 0.023(11)
    O156 0.063(9) 0.051(9) 0.093(10) 0.003(8) 0.017(8) -0.008(8)
    O157 0.023(6) 0.043(7) 0.129(11) 0.000(5) 0.039(7) 0.019(7)
    O158 0.026(10) 0.029(10) 0.120(18) -0.002(8) 0.035(11) -0.008(11)
    O159 0.030(10) 0.024(10) 0.092(15) -0.013(8) 0.035(11) -0.005(10)
    O160 0.037(11) 0.027(10) 0.096(16) -0.009(8) 0.033(11) -0.022(10)
    O161 0.024(7) 0.024(7) 0.078(10) 0.007(5) 0.024(7) -0.015(6)
    O162 0.036(11) 0.028(10) 0.080(15) 0.003(8) 0.023(10) -0.005(10)
    O163 0.071(18) 0.17(3) 0.072(18) 0.023(18) 0.022(15) 0.005(18)
    O164 0.046(13) 0.069(15) 0.107(19) 0.011(11) 0.046(13) -0.004(13)
    O165 0.070(14) 0.056(13) 0.059(14) -0.021(11) 0.042(12) 0.006(11)
    O166 0.047(12) 0.037(11) 0.098(17) 0.006(9) 0.033(12) -0.017(11)
    O167 0.052(13) 0.031(11) 0.101(17) 0.019(9) 0.049(12) 0.000(11)
    O168 0.026(10) 0.018(9) 0.072(13) 0.002(7) 0.024(9) -0.006(9)
    O169 0.021(7) 0.019(7) 0.088(10) 0.002(5) 0.025(7) 0.011(6)
    O170 0.038(11) 0.041(11) 0.067(14) -0.020(9) 0.021(10) -0.024(10)
    O171 0.021(7) 0.019(7) 0.088(10) 0.002(5) 0.025(7) 0.011(6)
    O172 0.058(17) 0.10(2) 0.25(4) 0.013(15) 0.07(2) 0.06(2)
    O173 0.039(13) 0.045(14) 0.22(3) -0.011(11) 0.018(17) -0.042(17)
    O174 0.083(16) 0.104(18) 0.054(14) 0.047(14) 0.045(13) 0.044(13)
    O175 0.029(11) 0.093(16) 0.068(15) 0.019(11) 0.010(10) -0.047(13)
    O176 0.047(13) 0.032(11) 0.13(2) 0.008(9) 0.052(14) 0.009(12)
    O177 0.018(10) 0.058(12) 0.061(13) 0.008(9) 0.020(9) 0.009(10)
    O178 0.017(5) 0.015(5) 0.117(10) -0.006(4) 0.026(6) -0.008(6)
    O179 0.023(10) 0.037(11) 0.085(15) -0.004(8) 0.035(10) 0.013(10)
    O180 0.023(6) 0.043(7) 0.129(11) 0.000(5) 0.039(7) 0.019(7)
    O181 0.025(10) 0.032(10) 0.077(14) -0.001(8) 0.022(10) 0.001(10)
    O182 0.025(10) 0.035(11) 0.121(19) 0.015(9) 0.038(12) 0.010(12)
    O183 0.045(13) 0.093(18) 0.087(17) 0.010(12) 0.019(12) -0.015(14)
    O184 0.069(6) 0.069(6) 0.070(6) 0.0003(10) 0.026(2) 0.0000(10)
    O185 0.032(11) 0.046(12) 0.074(14) -0.005(9) 0.034(10) -0.009(10)
    O186 0.092(7) 0.037(5) 0.242(12) 0.003(5) 0.096(8) -0.012(6)
    O187 0.021(7) 0.036(7) 0.065(9) 0.013(6) 0.020(6) 0.028(7)
    O188 0.048(5) 0.048(5) 0.049(5) -0.0002(10) 0.018(2) 0.0003(10)
    O189 0.047(14) 0.17(3) 0.066(16) 0.012(15) 0.038(13) 0.030(16)
    O190 0.039(11) 0.031(11) 0.095(16) -0.005(9) 0.030(11) -0.018(10)
    O191 0.020(9) 0.047(11) 0.055(12) 0.006(8) 0.025(9) 0.003(9)
    O192 0.021(7) 0.036(7) 0.065(9) 0.013(6) 0.020(6) 0.028(7)
    O193 0.017(5) 0.015(5) 0.117(10) -0.006(4) 0.026(6) -0.008(6)
    O194 0.026(10) 0.033(10) 0.076(14) -0.005(8) 0.015(10) -0.004(10)
    O195 0.043(10) 0.019(9) 0.081(12) -0.004(7) 0.033(9) -0.013(8)
    O196 0.021(9) 0.025(10) 0.086(15) 0.001(8) 0.026(10) -0.002(9)
    O197 0.031(10) 0.014(9) 0.098(16) 0.001(8) 0.040(11) -0.003(9)
    O198 0.022(9) 0.021(9) 0.070(13) -0.004(7) 0.019(9) 0.013(9)
    O199 0.098(18) 0.040(13) 0.11(2) 0.018(12) 0.054(16) 0.026(13)
    O200 0.023(6) 0.043(7) 0.129(11) 0.000(5) 0.039(7) 0.019(7)
    O201 0.031(11) 0.087(16) 0.073(16) 0.004(11) 0.011(11) 0.003(13)
    O202 0.055(5) 0.054(5) 0.055(5) -0.0001(10) 0.021(2) -0.0002(10)
    O203 0.014(10) 0.065(13) 0.088(16) 0.005(9) 0.022(10) 0.010(12)
    O204 0.018(10) 0.061(13) 0.058(13) -0.016(9) 0.012(9) 0.008(10)
    O205 0.032(6) 0.045(6) 0.102(9) 0.011(4) 0.041(6) 0.004(6)
    O206 0.032(6) 0.045(6) 0.102(9) 0.011(4) 0.041(6) 0.004(6)
    O207 0.032(6) 0.045(6) 0.102(9) 0.011(4) 0.041(6) 0.004(6)
    O208 0.011(9) 0.025(9) 0.067(13) 0.003(7) 0.011(9) 0.000(9)
    O209 0.048(12) 0.040(11) 0.074(15) -0.006(9) 0.034(11) -0.011(10)
    O210 0.025(11) 0.062(13) 0.116(19) -0.010(10) 0.042(12) -0.026(13)
    O211 0.031(10) 0.016(9) 0.100(16) 0.004(8) 0.031(11) -0.015(10)
    O212 0.017(5) 0.015(5) 0.117(10) -0.006(4) 0.026(6) -0.008(6)
    O213 0.015(9) 0.048(12) 0.076(14) -0.002(8) 0.022(10) 0.001(10)
    O214 0.038(11) 0.027(10) 0.107(17) 0.016(9) 0.037(12) 0.019(11)
    O215 0.032(6) 0.045(6) 0.102(9) 0.011(4) 0.041(6) 0.004(6)
    O216 0.13(3) 0.068(19) 0.28(5) -0.006(17) 0.13(3) -0.03(2)
    O217 0.16(3) 0.09(2) 0.13(3) 0.05(2) 0.05(2) 0.041(19)
    O218 0.044(18) 0.35(6) 0.21(4) -0.06(3) 0.00(2) 0.14(4)
    O219 0.33(7) 0.25(6) 0.12(3) 0.02(5) 0.02(4) -0.07(4)
    O220 0.022(10) 0.058(13) 0.068(14) -0.009(9) 0.004(10) 0.009(11)
    O221 0.026(10) 0.013(9) 0.062(13) -0.009(7) 0.001(9) 0.007(8)
    O222 0.025(10) 0.018(9) 0.079(14) -0.001(7) 0.010(10) 0.012(9)
    Mo61 0.087(3) 0.0262(17) 0.380(7) -0.0019(17) 0.129(4) 0.009(3)
    Mo62 0.097(3) 0.0207(17) 0.430(10) 0.0005(18) 0.170(5) 0.002(3)
    Na1 0.090(7) 0.079(7) 0.113(8) -0.002(6) 0.049(7) -0.003(6)
    Na2 0.090(7) 0.079(7) 0.113(8) -0.002(6) 0.049(7) -0.003(6)
    O223 0.170(17) 0.168(18) 0.175(17) 0.007(10) 0.067(11) -0.007(10)
    O224 0.092(7) 0.037(5) 0.242(12) 0.003(5) 0.096(8) -0.012(6)
    O225 0.129(14) 0.136(15) 0.151(15) 0.001(9) 0.055(10) 0.008(9)
    O226 0.092(7) 0.037(5) 0.242(12) 0.003(5) 0.096(8) -0.012(6)
    O227 0.092(7) 0.037(5) 0.242(12) 0.003(5) 0.096(8) -0.012(6)
    O228 0.092(7) 0.037(5) 0.242(12) 0.003(5) 0.096(8) -0.012(6)
    O229 0.092(7) 0.037(5) 0.242(12) 0.003(5) 0.096(8) -0.012(6)
    O230 0.092(7) 0.037(5) 0.242(12) 0.003(5) 0.096(8) -0.012(6)
    O231 0.092(7) 0.037(5) 0.242(12) 0.003(5) 0.096(8) -0.012(6)
    O232 0.21(4) 0.07(2) 0.20(4) 0.00(2) -0.05(3) 0.07(2)
    O233 0.141(15) 0.148(15) 0.142(15) -0.008(9) 0.048(10) 0.011(10)
    O234 0.12(2) 0.12(2) 0.11(2) 0.008(10) 0.043(12) -0.005(10)
    N1 0.079(8) 0.079(8) 0.079(8) -0.0001(10) 0.030(3) 0.0001(10)
    N2 0.088(9) 0.087(9) 0.088(9) 0.0001(10) 0.033(3) -0.0001(10)
    C1 0.088(5) 0.088(5) 0.088(5) -0.0001(5) 0.033(2) 0.0001(5)
    C2 0.088(5) 0.088(5) 0.088(5) -0.0001(5) 0.033(2) 0.0001(5)
    C3 0.088(5) 0.088(5) 0.088(5) -0.0001(5) 0.033(2) 0.0001(5)
    C4 0.073(7) 0.073(7) 0.073(7) -0.0002(7) 0.028(3) 0.0001(7)
    C5 0.073(7) 0.073(7) 0.073(7) -0.0002(7) 0.028(3) 0.0001(7)
    C6 0.088(5) 0.088(5) 0.088(5) -0.0001(5) 0.033(2) 0.0001(5)
    C7 0.110(5) 0.110(5) 0.110(5) 0.0001(4) 0.041(2) 0.0000(4)
    C8 0.110(5) 0.110(5) 0.110(5) 0.0001(4) 0.041(2) 0.0000(4)
    C9 0.110(5) 0.110(5) 0.110(5) 0.0001(4) 0.041(2) 0.0000(4)
    C10 0.110(5) 0.110(5) 0.110(5) 0.0001(4) 0.041(2) 0.0000(4)
    C11 0.110(5) 0.110(5) 0.110(5) 0.0001(4) 0.041(2) 0.0000(4)
    C12 0.110(5) 0.110(5) 0.110(5) 0.0001(4) 0.041(2) 0.0000(4)
    O249 0.17(3) 0.11(2) 0.17(3) 0.05(2) 0.06(3) -0.03(2)
    O250 0.13(3) 0.08(2) 0.33(6) 0.04(2) -0.05(3) -0.12(3)
    O251 0.09(2) 0.080(18) 0.13(2) 0.026(15) 0.008(17) -0.033(17)
    O252 0.15(4) 0.19(4) 0.28(5) -0.03(3) 0.13(4) -0.04(4)
    O3 0.076(17) 0.11(2) 0.057(15) -0.018(15) 0.017(13) 0.011(14)
    O240 0.099(19) 0.072(16) 0.072(17) 0.003(14) 0.030(15) -0.017(13)
    O241 0.135(11) 0.135(11) 0.136(11) 0.000(2) 0.051(5) 0.001(2)
    O242 0.18(4) 0.14(3) 0.55(10) 0.00(3) 0.22(6) -0.01(5)
    O243 0.17(4) 0.13(3) 0.24(5) -0.07(3) -0.02(3) 0.08(3)
    O244 0.150(13) 0.149(13) 0.150(13) 0.000(2) 0.056(5) 0.000(2)
    O245 0.053(14) 0.091(17) 0.064(15) 0.039(12) 0.003(12) 0.008(13)
    O246 0.15(3) 0.10(2) 0.15(3) 0.06(2) 0.09(2) 0.05(2)
    O247 0.16(3) 0.19(3) 0.08(2) 0.12(3) 0.04(2) 0.02(2)
    O248 0.13(3) 0.17(3) 0.24(4) -0.05(2) 0.12(3) -0.11(3)
    O235 0.071(17) 0.10(2) 0.16(3) 0.017(15) 0.064(18) 0.012(19)
    O236 0.103(16) 0.124(18) 0.169(19) 0.000(14) 0.063(15) 0.009(15)
    O237 0.11(3) 0.05(2) 0.32(7) 0.000 0.11(4) 0.000
    O238 0.09(2) 0.20(4) 0.25(5) 0.00(2) 0.04(3) 0.13(4)
    Na3 0.081(11) 0.017(8) 0.045(10) 0.007(8) -0.008(8) -0.003(7)
    O239 0.13(3) 0.11(3) 0.15(3) 0.019(18) 0.056(19) 0.006(19)
_geom_special_details
;
All e.s.d.'s (except the e.s.d. in the dihedral angle between two l.s. planes)
are estimated using the full covariance matrix. The cell e.s.d.'s are taken
into account individually in the estimation of e.s.d.'s in distances, angles
and torsion angles; correlations between e.s.d.'s in cell parameters are only
used when they are defined by crystal symmetry. An approximate (isotropic)
treatment of cell e.s.d.'s is used for estimating e.s.d.'s involving l.s.
planes.
;
loop_
    _geom_bond_atom_site_label_1
    _geom_bond_atom_site_label_2
    _geom_bond_site_symmetry_2
    _geom_bond_distance
    _geom_bond_publ_flag
    Ce1 O41 . 2.47(3) ?
    Ce1 O164 2_655 2.593(19) ?
    Ce1 O184 2_655 2.43(2) ?
    Ce1 O202 . 2.499(19) ?
    Ce1 O206 2_655 2.465(18) ?
    Ce1 O216 . 2.53(3) ?
    Ce1 O217 . 2.58(3) ?
    Ce1 O218 . 2.51(3) ?
    Ce1 O219 . 2.53(4) ?
    Ce2 O61 . 2.65(2) ?
    Ce2 O77 . 2.61(3) ?
    Ce2 O78 . 2.59(3) ?
    Ce2 O79 . 2.52(2) ?
    Ce2 O80 . 2.42(3) ?
    Ce2 O81 . 2.496(18) ?
    Ce2 O82 . 2.57(2) ?
    Ce2 O99 . 2.576(18) ?
    Ce2 O101 . 2.43(2) ?
    Ce3 O23 . 2.620(17) ?
    Ce3 O45 . 2.420(19) ?
    Ce3 O46 . 2.52(3) ?
    Ce3 O47 . 2.54(4) ?
    Ce3 O48 . 2.51(3) ?
    Ce3 O49 . 2.51(3) ?
    Ce3 O50 . 2.58(2) ?
    Ce3 O69 . 2.489(18) ?
    Ce3 O70 . 2.46(2) ?
    Mo1 O205 . 2.089(16) ?
    Mo1 O211 . 2.319(19) ?
    Mo1 O212 . 1.842(19) ?
    Mo1 O213 . 1.995(18) ?
    Mo1 O214 . 1.654(18) ?
    Mo1 O215 . 1.867(16) ?
    Mo2 O204 2_655 2.041(18) ?
    Mo2 O206 . 1.755(18) ?
    Mo2 O207 . 2.43(2) ?
    Mo2 O208 . 1.843(16) ?
    Mo2 O209 . 1.732(19) ?
    Mo2 O213 2_655 2.112(16) ?
    Mo3 O190 . 1.801(17) ?
    Mo3 O191 . 2.126(16) ?
    Mo3 O199 . 2.06(2) ?
    Mo3 O201 . 2.02(2) ?
    Mo3 O202 . 1.729(19) ?
    Mo3 O204 . 2.072(19) ?
    Mo4 O191 . 1.947(17) ?
    Mo4 O192 . 2.032(15) ?
    Mo4 O198 . 2.187(17) ?
    Mo4 O203 . 1.67(2) ?
    Mo4 O204 . 1.997(15) ?
    Mo4 O205 . 2.11(2) ?
    Mo4 O213 . 2.032(16) ?
    Mo5 O194 . 1.899(17) ?
    Mo5 O196 . 1.718(18) ?
    Mo5 O197 . 2.096(17) ?
    Mo5 O198 . 1.753(18) ?
    Mo5 O205 . 2.46(2) ?
    Mo5 O211 . 1.979(15) ?
    Mo6 O156 . 1.87(2) ?
    Mo6 O172 . 2.20(4) ?
    Mo6 O173 . 1.67(2) ?
    Mo6 O174 . 1.699(19) ?
    Mo6 O175 . 2.198(19) ?
    Mo6 O190 . 1.981(17) ?
    Mo7 O175 . 1.709(19) ?
    Mo7 O177 . 1.858(16) ?
    Mo7 O187 . 1.734(17) ?
    Mo7 O189 . 2.31(2) ?
    Mo7 O191 . 2.089(15) ?
    Mo7 O192 . 2.098(17) ?
    Mo8 O188 . 1.849(18) ?
    Mo8 O192 . 1.992(18) ?
    Mo8 O193 . 1.910(19) ?
    Mo8 O194 . 2.331(19) ?
    Mo8 O200 . 1.64(2) ?
    Mo8 O205 . 2.135(16) ?
    Mo9 O185 . 2.013(19) ?
    Mo9 O186 . 1.91(2) ?
    Mo9 O193 . 1.92(2) ?
    Mo9 O194 . 2.343(18) ?
    Mo9 O195 . 1.697(16) ?
    Mo9 O197 . 2.022(15) ?
    Mo10 O166 . 2.055(18) ?
    Mo10 O181 . 2.124(16) ?
    Mo10 O182 . 1.70(2) ?
    Mo10 O183 . 2.36(2) ?
    Mo10 O184 . 1.74(2) ?
    Mo10 O185 . 1.802(18) ?
    Mo11 O169 . 2.071(15) ?
    Mo11 O178 . 1.85(2) ?
    Mo11 O179 . 2.490(18) ?
    Mo11 O180 . 1.708(19) ?
    Mo11 O181 . 2.010(18) ?
    Mo11 O186 . 1.86(2) ?
    Mo12 O171 . 1.991(15) ?
    Mo12 O176 . 1.66(2) ?
    Mo12 O177 . 1.969(17) ?
    Mo12 O178 . 1.946(19) ?
    Mo12 O179 . 2.328(17) ?
    Mo12 O188 . 1.927(18) ?
    Mo13 O159 . 1.921(16) ?
    Mo13 O168 . 1.760(18) ?
    Mo13 O169 . 2.503(17) ?
    Mo13 O170 . 1.678(17) ?
    Mo13 O171 . 2.116(17) ?
    Mo13 O179 . 1.986(17) ?
    Mo14 O154 . 1.930(15) ?
    Mo14 O155 . 2.00(2) ?
    Mo14 O157 . 1.66(2) ?
    Mo14 O158 . 1.92(2) ?
    Mo14 O159 . 2.332(18) ?
    Mo14 O171 . 2.050(15) ?
    Mo15 O135 . 2.082(18) ?
    Mo15 O140 . 2.31(2) ?
    Mo15 O141 . 1.780(19) ?
    Mo15 O143 . 1.69(2) ?
    Mo15 O144 . 2.131(16) ?
    Mo15 O155 . 1.807(19) ?
    Mo16 O137 . 1.957(19) ?
    Mo16 O138 . 2.00(3) ?
    Mo16 O139 . 1.72(2) ?
    Mo16 O141 . 2.142(19) ?
    Mo16 O142 . 1.92(2) ?
    Mo16 O156 . 1.84(2) ?
    Mo17 O150 . 1.84(2) ?
    Mo17 O162 . 2.092(18) ?
    Mo17 O163 . 1.70(3) ?
    Mo17 O164 . 1.746(18) ?
    Mo17 O165 . 2.38(2) ?
    Mo17 O166 . 2.05(2) ?
    Mo18 O161 . 2.032(15) ?
    Mo18 O162 . 2.032(18) ?
    Mo18 O166 . 1.998(19) ?
    Mo18 O167 . 1.68(2) ?
    Mo18 O168 . 2.262(17) ?
    Mo18 O169 . 2.066(18) ?
    Mo18 O181 . 1.982(16) ?
    Mo19 O126 . 1.90(2) ?
    Mo19 O127 . 1.72(2) ?
    Mo19 O128 . 1.722(19) ?
    Mo19 O129 . 2.182(17) ?
    Mo19 O130 . 2.21(3) ?
    Mo19 O150 . 1.94(2) ?
    Mo20 O129 . 1.762(18) ?
    Mo20 O149 . 1.854(15) ?
    Mo20 O151 . 2.34(2) ?
    Mo20 O152 . 1.70(2) ?
    Mo20 O161 . 2.078(17) ?
    Mo20 O162 . 2.084(17) ?
    Mo21 O153 . 1.851(15) ?
    Mo21 O158 . 1.88(2) ?
    Mo21 O159 . 2.473(17) ?
    Mo21 O160 . 1.696(17) ?
    Mo21 O161 . 2.021(18) ?
    Mo21 O169 . 2.086(15) ?
    Mo22 O99 . 1.72(2) ?
    Mo22 O117 . 1.76(2) ?
    Mo22 O118 . 2.035(17) ?
    Mo22 O119 . 2.33(2) ?
    Mo22 O135 . 2.112(19) ?
    Mo22 O137 . 1.798(19) ?
    Mo23 O118 . 1.987(17) ?
    Mo23 O120 . 1.976(17) ?
    Mo23 O133 . 2.245(17) ?
    Mo23 O134 . 2.114(17) ?
    Mo23 O135 . 1.977(17) ?
    Mo23 O136 . 1.74(2) ?
    Mo23 O144 . 2.009(16) ?
    Mo24 O134 . 2.074(16) ?
    Mo24 O144 . 1.978(17) ?
    Mo24 O145 . 1.723(16) ?
    Mo24 O146 . 1.835(18) ?
    Mo24 O147 . 2.495(16) ?
    Mo24 O154 . 1.835(15) ?
    Mo25 O123 . 1.956(16) ?
    Mo25 O131 . 2.084(17) ?
    Mo25 O132 . 1.707(18) ?
    Mo25 O133 . 1.773(19) ?
    Mo25 O147 . 1.952(15) ?
    Mo26 O131 . 2.015(16) ?
    Mo26 O146 . 1.941(18) ?
    Mo26 O147 . 2.304(17) ?
    Mo26 O148 . 1.696(17) ?
    Mo26 O149 . 1.968(17) ?
    Mo26 O153 . 1.915(15) ?
    Mo27 O92 . 1.960(17) ?
    Mo27 O109 . 2.16(2) ?
    Mo27 O110 . 1.70(2) ?
    Mo27 O111 . 2.202(17) ?
    Mo27 O113 . 1.85(3) ?
    Mo27 O126 . 1.83(2) ?
    Mo28 O115 . 1.961(19) ?
    Mo28 O122 . 1.955(17) ?
    Mo28 O123 . 2.310(17) ?
    Mo28 O124 . 1.689(16) ?
    Mo28 O125 . 1.984(17) ?
    Mo28 O131 . 2.034(17) ?
    Mo29 O116 . 1.914(18) ?
    Mo29 O120 . 1.995(17) ?
    Mo29 O121 . 1.67(2) ?
    Mo29 O122 . 1.834(18) ?
    Mo29 O123 . 2.481(17) ?
    Mo29 O134 . 2.062(16) ?
    Mo30 O100 . 2.35(2) ?
    Mo30 O101 . 1.75(2) ?
    Mo30 O102 . 1.838(15) ?
    Mo30 O104 . 1.73(2) ?
    Mo30 O118 . 2.076(16) ?
    Mo30 O120 . 2.149(17) ?
    Mo31 O94 . 2.077(16) ?
    Mo31 O108 . 2.104(15) ?
    Mo31 O111 . 1.761(18) ?
    Mo31 O112 . 2.36(2) ?
    Mo31 O114 . 1.696(17) ?
    Mo31 O125 . 1.834(17) ?
    Mo32 O70 . 1.74(2) ?
    Mo32 O89 . 2.014(16) ?
    Mo32 O90 . 2.33(2) ?
    Mo32 O91 . 1.74(2) ?
    Mo32 O92 . 1.776(17) ?
    Mo32 O94 . 2.131(17) ?
    Mo33 O88 . 2.010(16) ?
    Mo33 O89 . 2.010(15) ?
    Mo33 O93 . 1.700(18) ?
    Mo33 O94 . 1.948(16) ?
    Mo33 O95 . 2.114(15) ?
    Mo33 O96 . 2.224(16) ?
    Mo33 O108 . 2.030(15) ?
    Mo34 O95 . 2.131(16) ?
    Mo34 O105 . 2.386(19) ?
    Mo34 O106 . 1.868(18) ?
    Mo34 O107 . 1.685(16) ?
    Mo34 O108 . 1.994(16) ?
    Mo34 O115 . 1.832(19) ?
    Mo35 O85 . 1.964(15) ?
    Mo35 O95 . 2.450(17) ?
    Mo35 O96 . 1.769(17) ?
    Mo35 O97 . 2.102(16) ?
    Mo35 O98 . 1.683(17) ?
    Mo35 O105 . 1.950(17) ?
    Mo36 O97 . 2.024(18) ?
    Mo36 O102 . 1.970(16) ?
    Mo36 O103 . 1.710(16) ?
    Mo36 O105 . 2.382(17) ?
    Mo36 O106 . 1.915(19) ?
    Mo36 O116 . 1.870(19) ?
    Mo37 O68 . 1.804(16) ?
    Mo37 O69 . 1.748(18) ?
    Mo37 O71 . 2.35(2) ?
    Mo37 O72 . 1.691(16) ?
    Mo37 O88 . 2.182(17) ?
    Mo37 O89 . 2.082(16) ?
    Mo38 O76 . 1.877(16) ?
    Mo38 O85 . 2.429(16) ?
    Mo38 O86 . 1.886(17) ?
    Mo38 O87 . 1.688(16) ?
    Mo38 O88 . 1.963(18) ?
    Mo38 O95 . 2.117(16) ?
    Mo39 O75 . 1.928(18) ?
    Mo39 O83 . 1.947(16) ?
    Mo39 O84 . 1.693(17) ?
    Mo39 O85 . 2.367(16) ?
    Mo39 O86 . 1.899(18) ?
    Mo39 O97 . 2.000(17) ?
    Mo40 O62 . 2.090(17) ?
    Mo40 O64 . 2.122(15) ?
    Mo40 O73 . 2.305(18) ?
    Mo40 O74 . 1.724(17) ?
    Mo40 O81 . 1.710(19) ?
    Mo40 O83 . 1.862(16) ?
    Mo41 O56 . 1.77(2) ?
    Mo41 O57 . 2.136(17) ?
    Mo41 O59 . 1.767(18) ?
    Mo41 O60 . 2.33(2) ?
    Mo41 O61 . 1.65(2) ?
    Mo41 O62 . 2.015(16) ?
    Mo42 O40 . 2.015(17) ?
    Mo42 O53 . 2.213(16) ?
    Mo42 O54 . 2.126(17) ?
    Mo42 O57 . 1.974(17) ?
    Mo42 O58 . 1.687(17) ?
    Mo42 O62 . 2.021(16) ?
    Mo42 O64 . 2.021(15) ?
    Mo43 O54 . 2.130(17) ?
    Mo43 O63 . 1.701(17) ?
    Mo43 O64 . 1.993(15) ?
    Mo43 O65 . 1.864(17) ?
    Mo43 O66 . 2.402(16) ?
    Mo43 O75 . 1.82(2) ?
    Mo44 O42 . 1.964(16) ?
    Mo44 O51 . 2.131(15) ?
    Mo44 O52 . 1.686(18) ?
    Mo44 O53 . 1.765(16) ?
    Mo44 O54 . 2.433(17) ?
    Mo44 O66 . 1.990(16) ?
    Mo45 O51 . 2.004(15) ?
    Mo45 O65 . 1.907(18) ?
    Mo45 O66 . 2.402(16) ?
    Mo45 O67 . 1.678(16) ?
    Mo45 O68 . 2.002(17) ?
    Mo45 O76 . 1.895(16) ?
    Mo46 O10 . 2.130(16) ?
    Mo46 O20 . 2.079(18) ?
    Mo46 O21 . 2.361(19) ?
    Mo46 O22 . 1.735(18) ?
    Mo46 O23 . 1.717(16) ?
    Mo46 O30 2_655 1.81(2) ?
    Mo47 O19 . 2.119(14) ?
    Mo47 O20 . 2.045(18) ?
    Mo47 O24 . 2.35(2) ?
    Mo47 O25 . 1.71(2) ?
    Mo47 O43 . 1.814(17) ?
    Mo47 O45 . 1.743(18) ?
    Mo48 O1 . 1.92(2) ?
    Mo48 O26 . 1.918(15) ?
    Mo48 O42 . 2.383(16) ?
    Mo48 O43 . 1.992(17) ?
    Mo48 O44 . 1.678(16) ?
    Mo48 O51 . 1.998(16) ?
    Mo49 O1 . 1.871(19) ?
    Mo49 O27 . 1.830(16) ?
    Mo49 O39 . 1.677(17) ?
    Mo49 O40 . 1.973(16) ?
    Mo49 O42 . 2.382(16) ?
    Mo49 O54 . 2.091(17) ?
    Mo50 O28 . 1.830(16) ?
    Mo50 O34 . 2.33(2) ?
    Mo50 O35 . 1.747(16) ?
    Mo50 O38 . 1.67(2) ?
    Mo50 O40 . 2.142(16) ?
    Mo50 O57 . 2.062(19) ?
    Mo51 O33 . 1.90(2) ?
    Mo51 O35 . 2.226(17) ?
    Mo51 O36 . 2.31(3) ?
    Mo51 O37 . 1.73(2) ?
    Mo51 O55 . 1.68(3) ?
    Mo51 O56 . 2.01(2) ?
    Mo52 O5 2_655 2.197(18) ?
    Mo52 O29 . 2.17(2) ?
    Mo52 O30 . 1.99(2) ?
    Mo52 O31 . 1.80(3) ?
    Mo52 O32 . 1.74(2) ?
    Mo52 O33 . 1.822(18) ?
    Mo53 O13 . 1.945(15) ?
    Mo53 O14 . 2.025(17) ?
    Mo53 O15 . 1.703(17) ?
    Mo53 O17 . 2.285(16) ?
    Mo53 O27 . 1.932(16) ?
    Mo53 O28 . 1.981(16) ?
    Mo54 O8 . 1.966(15) ?
    Mo54 O12 . 2.516(17) ?
    Mo54 O14 . 2.079(17) ?
    Mo54 O16 . 1.699(17) ?
    Mo54 O17 . 1.988(15) ?
    Mo54 O18 . 1.733(18) ?
    Mo55 O11 . 1.676(18) ?
    Mo55 O12 . 2.082(18) ?
    Mo55 O13 . 1.851(16) ?
    Mo55 O17 . 2.459(16) ?
    Mo55 O19 . 2.007(17) ?
    Mo55 O26 . 1.849(16) ?
    Mo56 O6 . 2.010(15) ?
    Mo56 O9 . 1.670(19) ?
    Mo56 O10 . 1.976(19) ?
    Mo56 O12 . 2.099(18) ?
    Mo56 O18 . 2.235(18) ?
    Mo56 O19 . 2.001(16) ?
    Mo56 O20 . 1.991(15) ?
    Mo57 O253 . 1.885(18) ?
    Mo57 O4 . 2.330(19) ?
    Mo57 O5 . 1.703(18) ?
    Mo57 O6 . 2.090(16) ?
    Mo57 O7 . 1.69(2) ?
    Mo57 O10 . 2.080(16) ?
    Mo58 O253 . 1.946(17) ?
    Mo58 O8 2_655 2.282(17) ?
    Mo58 O14 2_655 2.028(17) ?
    Mo58 O220 . 1.710(19) ?
    Mo58 O221 . 1.909(17) ?
    Mo58 O222 2_655 1.921(17) ?
    Mo59 O2 . 1.699(16) ?
    Mo59 O6 . 2.012(16) ?
    Mo59 O8 . 2.450(16) ?
    Mo59 O12 . 2.057(16) ?
    Mo59 O221 . 1.861(16) ?
    Mo59 O222 . 1.88(2) ?
    Mo60 O197 . 1.990(15) ?
    Mo60 O208 . 1.950(17) ?
    Mo60 O210 . 1.695(19) ?
    Mo60 O211 . 2.352(18) ?
    Mo60 O212 . 1.94(2) ?
    Mo60 O215 2_655 1.928(17) ?
    Mo61 Mo62 . 2.553(5) ?
    Mo61 O224 . 1.89(4) ?
    Mo61 O228 . 1.93(2) ?
    Mo61 O229 . 1.98(2) ?
    Mo61 O230 . 2.08(4) ?
    Mo61 O231 . 2.12(2) ?
    Mo61 N2 . 2.31(3) ?
    Mo62 O225 . 2.06(4) ?
    Mo62 O226 . 2.20(5) ?
    Mo62 O227 . 2.12(7) ?
    Mo62 O228 . 1.98(2) ?
    Mo62 O229 . 1.90(2) ?
    Mo62 N1 . 2.27(3) ?
    Na1 Na2 . 3.87(4) ?
    Na1 O223 . 2.36(5) ?
    Na1 O234 . 2.48(6) ?
    Na1 Na3 . 3.56(3) ?
    Na2 O232 . 2.12(5) ?
    Na2 O233 . 2.84(5) ?
    Na2 O234 . 2.87(8) ?
    O223 C12 . 1.16(5) ?
    O224 C12 . 1.40(4) ?
    O225 C6 . 1.40(4) ?
    O232 Na3 . 2.42(4) ?
    O233 C6 . 1.19(4) ?
    O233 Na3 . 2.53(4) ?
    N1 C1 . 1.21(4) ?
    N1 C5 . 1.31(4) ?
    N2 C7 . 1.39(2) ?
    N2 C11 . 1.38(2) ?
    C1 C2 . 1.53(5) ?
    C1 C6 . 1.44(2) ?
    C2 H2 . 0.9500 ?
    C2 C3 . 1.28(5) ?
    C3 H3 . 0.9500 ?
    C3 C4 . 1.33(5) ?
    C4 H4 . 0.9500 ?
    C4 C5 . 1.41(5) ?
    C5 H5 . 0.9500 ?
    C7 H7 . 0.9500 ?
    C7 C8 . 1.39(2) ?
    C8 H8 . 0.9500 ?
    C8 C9 . 1.39(2) ?
    C9 H9 . 0.9500 ?
    C9 C10 . 1.39(2) ?
    C10 H10 . 0.9500 ?
    C10 C11 . 1.40(2) ?
    C11 C12 . 1.48(6) ?
loop_
    _geom_angle_atom_site_label_1
    _geom_angle_atom_site_label_2
    _geom_angle_atom_site_label_3
    _geom_angle_site_symmetry_1
    _geom_angle_site_symmetry_3
    _geom_angle
    _geom_angle_publ_flag
    O41 Ce1 O164 . 2_655 141.0(9) ?
    O41 Ce1 O202 . . 77.5(9) ?
    O41 Ce1 O216 . . 134.6(12) ?
    O41 Ce1 O217 . . 133.6(10) ?
    O41 Ce1 O218 . . 70.9(11) ?
    O41 Ce1 O219 . . 71.1(16) ?
    O184 Ce1 O41 2_655 . 98.7(10) ?
    O184 Ce1 O164 2_655 2_655 68.8(7) ?
    O184 Ce1 O202 2_655 . 132.7(7) ?
    O184 Ce1 O206 2_655 2_655 68.0(7) ?
    O184 Ce1 O216 2_655 . 126.7(9) ?
    O184 Ce1 O217 2_655 . 70.9(8) ?
    O184 Ce1 O218 2_655 . 78.4(14) ?
    O184 Ce1 O219 2_655 . 145.4(15) ?
    O202 Ce1 O164 . 2_655 138.6(6) ?
    O202 Ce1 O216 . . 71.9(8) ?
    O202 Ce1 O217 . . 78.4(9) ?
    O202 Ce1 O218 . . 139.0(10) ?
    O202 Ce1 O219 . . 78.7(15) ?
    O206 Ce1 O41 2_655 . 65.3(9) ?
    O206 Ce1 O164 2_655 2_655 132.4(7) ?
    O206 Ce1 O202 2_655 . 67.9(6) ?
    O206 Ce1 O216 2_655 . 127.7(9) ?
    O206 Ce1 O217 2_655 . 69.1(9) ?
    O206 Ce1 O218 2_655 . 118.1(13) ?
    O206 Ce1 O219 2_655 . 129.2(15) ?
    O216 Ce1 O164 . 2_655 68.3(8) ?
    O216 Ce1 O217 . . 71.3(11) ?
    O216 Ce1 O219 . . 70.7(15) ?
    O217 Ce1 O164 . 2_655 78.9(9) ?
    O218 Ce1 O164 . 2_655 70.4(9) ?
    O218 Ce1 O216 . . 114.2(15) ?
    O218 Ce1 O217 . . 142.6(12) ?
    O218 Ce1 O219 . . 67.0(18) ?
    O219 Ce1 O164 . 2_655 97.9(16) ?
    O219 Ce1 O217 . . 140.0(14) ?
    O77 Ce2 O61 . . 120.4(12) ?
    O78 Ce2 O61 . . 129.0(11) ?
    O78 Ce2 O77 . . 64.3(16) ?
    O79 Ce2 O61 . . 70.6(7) ?
    O79 Ce2 O77 . . 63.9(11) ?
    O79 Ce2 O78 . . 68.6(8) ?
    O79 Ce2 O82 . . 140.7(8) ?
    O79 Ce2 O99 . . 136.1(7) ?
    O80 Ce2 O61 . . 72.6(8) ?
    O80 Ce2 O77 . . 140.7(16) ?
    O80 Ce2 O78 . . 78.9(17) ?
    O80 Ce2 O79 . . 91.0(13) ?
    O80 Ce2 O81 . . 136.0(10) ?
    O80 Ce2 O82 . . 80.3(15) ?
    O80 Ce2 O99 . . 73.4(8) ?
    O80 Ce2 O101 . . 135.5(10) ?
    O81 Ce2 O61 . . 64.9(5) ?
    O81 Ce2 O77 . . 75.1(12) ?
    O81 Ce2 O78 . . 138.3(11) ?
    O81 Ce2 O79 . . 85.9(7) ?
    O81 Ce2 O82 . . 75.0(7) ?
    O81 Ce2 O99 . . 133.6(6) ?
    O82 Ce2 O61 . . 70.2(8) ?
    O82 Ce2 O77 . . 138.4(11) ?
    O82 Ce2 O78 . . 144.1(9) ?
    O82 Ce2 O99 . . 78.0(8) ?
    O99 Ce2 O61 . . 136.5(6) ?
    O99 Ce2 O77 . . 103.1(13) ?
    O99 Ce2 O78 . . 68.2(8) ?
    O101 Ce2 O61 . . 128.6(7) ?
    O101 Ce2 O77 . . 68.7(11) ?
    O101 Ce2 O78 . . 101.3(13) ?
    O101 Ce2 O79 . . 131.1(9) ?
    O101 Ce2 O81 . . 70.7(6) ?
    O101 Ce2 O82 . . 74.4(10) ?
    O101 Ce2 O99 . . 66.0(6) ?
    O45 Ce3 O23 . . 68.1(6) ?
    O45 Ce3 O46 . . 79.7(9) ?
    O45 Ce3 O47 . . 146.5(10) ?
    O45 Ce3 O48 . . 97.5(13) ?
    O45 Ce3 O49 . . 127.3(9) ?
    O45 Ce3 O50 . . 74.3(8) ?
    O45 Ce3 O69 . . 69.6(6) ?
    O45 Ce3 O70 . . 134.8(6) ?
    O46 Ce3 O23 . . 68.7(7) ?
    O46 Ce3 O47 . . 66.8(12) ?
    O46 Ce3 O50 . . 143.9(8) ?
    O47 Ce3 O23 . . 98.0(13) ?
    O47 Ce3 O50 . . 134.8(11) ?
    O48 Ce3 O23 . . 136.7(9) ?
    O48 Ce3 O46 . . 68.5(10) ?
    O48 Ce3 O47 . . 71.3(16) ?
    O48 Ce3 O50 . . 138.8(8) ?
    O49 Ce3 O23 . . 69.3(8) ?
    O49 Ce3 O46 . . 111.6(12) ?
    O49 Ce3 O47 . . 68.5(13) ?
    O49 Ce3 O48 . . 135.0(15) ?
    O49 Ce3 O50 . . 68.2(10) ?
    O50 Ce3 O23 . . 78.5(7) ?
    O69 Ce3 O23 . . 132.7(6) ?
    O69 Ce3 O46 . . 122.4(10) ?
    O69 Ce3 O47 . . 129.2(13) ?
    O69 Ce3 O48 . . 68.8(8) ?
    O69 Ce3 O49 . . 125.9(9) ?
    O69 Ce3 O50 . . 70.5(7) ?
    O70 Ce3 O23 . . 141.0(7) ?
    O70 Ce3 O46 . . 135.7(9) ?
    O70 Ce3 O47 . . 75.3(11) ?
    O70 Ce3 O48 . . 78.4(13) ?
    O70 Ce3 O49 . . 72.6(8) ?
    O70 Ce3 O50 . . 79.9(8) ?
    O70 Ce3 O69 . . 67.0(6) ?
    O205 Mo1 O211 . . 75.7(7) ?
    O212 Mo1 O205 . . 95.8(8) ?
    O212 Mo1 O211 . . 73.3(7) ?
    O212 Mo1 O213 . . 152.4(8) ?
    O212 Mo1 O215 . . 93.9(8) ?
    O213 Mo1 O205 . . 72.0(7) ?
    O213 Mo1 O211 . . 79.7(7) ?
    O214 Mo1 O205 . . 97.5(8) ?
    O214 Mo1 O211 . . 171.2(7) ?
    O214 Mo1 O212 . . 102.2(9) ?
    O214 Mo1 O213 . . 103.9(9) ?
    O214 Mo1 O215 . . 101.1(8) ?
    O215 Mo1 O205 . . 156.7(8) ?
    O215 Mo1 O211 . . 86.9(7) ?
    O215 Mo1 O213 . . 89.9(8) ?
    O204 Mo2 O207 2_655 . 80.9(7) ?
    O204 Mo2 O213 2_655 2_655 67.6(7) ?
    O206 Mo2 O204 . 2_655 93.1(8) ?
    O206 Mo2 O207 . . 83.4(8) ?
    O206 Mo2 O208 . . 103.1(7) ?
    O206 Mo2 O213 . 2_655 154.7(8) ?
    O208 Mo2 O204 . 2_655 152.6(7) ?
    O208 Mo2 O207 . . 79.1(7) ?
    O208 Mo2 O213 . 2_655 89.8(6) ?
    O209 Mo2 O204 . 2_655 94.7(8) ?
    O209 Mo2 O206 . . 104.5(9) ?
    O209 Mo2 O207 . . 171.2(7) ?
    O209 Mo2 O208 . . 102.3(8) ?
    O209 Mo2 O213 . 2_655 93.5(8) ?
    O213 Mo2 O207 2_655 . 77.7(6) ?
    O190 Mo3 O191 . . 89.0(7) ?
    O190 Mo3 O199 . . 93.6(9) ?
    O190 Mo3 O201 . . 88.7(9) ?
    O190 Mo3 O204 . . 155.3(7) ?
    O199 Mo3 O191 . . 82.5(8) ?
    O199 Mo3 O204 . . 88.6(8) ?
    O201 Mo3 O191 . . 88.4(7) ?
    O201 Mo3 O199 . . 170.6(9) ?
    O201 Mo3 O204 . . 85.5(8) ?
    O202 Mo3 O190 . . 108.8(8) ?
    O202 Mo3 O191 . . 162.0(8) ?
    O202 Mo3 O199 . . 93.5(9) ?
    O202 Mo3 O201 . . 94.4(8) ?
    O202 Mo3 O204 . . 95.6(8) ?
    O204 Mo3 O191 . . 66.9(6) ?
    O191 Mo4 O192 . . 72.4(7) ?
    O191 Mo4 O198 . . 85.6(7) ?
    O191 Mo4 O204 . . 71.8(7) ?
    O191 Mo4 O205 . . 140.0(7) ?
    O191 Mo4 O213 . . 140.5(6) ?
    O192 Mo4 O198 . . 83.2(6) ?
    O192 Mo4 O205 . . 71.7(7) ?
    O192 Mo4 O213 . . 142.4(7) ?
    O203 Mo4 O191 . . 101.9(9) ?
    O203 Mo4 O192 . . 94.2(7) ?
    O203 Mo4 O198 . . 171.0(8) ?
    O203 Mo4 O204 . . 100.3(8) ?
    O203 Mo4 O205 . . 97.7(9) ?
    O203 Mo4 O213 . . 94.4(8) ?
    O204 Mo4 O192 . . 143.4(7) ?
    O204 Mo4 O198 . . 86.7(6) ?
    O204 Mo4 O205 . . 137.8(7) ?
    O204 Mo4 O213 . . 70.0(7) ?
    O205 Mo4 O198 . . 73.3(7) ?
    O213 Mo4 O198 . . 82.7(7) ?
    O213 Mo4 O205 . . 70.9(7) ?
    O194 Mo5 O197 . . 76.7(7) ?
    O194 Mo5 O205 . . 75.9(7) ?
    O194 Mo5 O211 . . 140.0(7) ?
    O196 Mo5 O194 . . 105.2(8) ?
    O196 Mo5 O197 . . 98.4(8) ?
    O196 Mo5 O198 . . 104.7(8) ?
    O196 Mo5 O205 . . 177.6(8) ?
    O196 Mo5 O211 . . 105.5(8) ?
    O197 Mo5 O205 . . 84.0(7) ?
    O198 Mo5 O194 . . 100.0(8) ?
    O198 Mo5 O197 . . 156.7(7) ?
    O198 Mo5 O205 . . 72.9(7) ?
    O198 Mo5 O211 . . 96.3(7) ?
    O211 Mo5 O197 . . 74.1(7) ?
    O211 Mo5 O205 . . 74.5(7) ?
    O156 Mo6 O172 . . 86.1(10) ?
    O156 Mo6 O175 . . 84.0(8) ?
    O156 Mo6 O190 . . 157.9(9) ?
    O173 Mo6 O156 . . 99.4(10) ?
    O173 Mo6 O172 . . 92.3(14) ?
    O173 Mo6 O174 . . 101.0(15) ?
    O173 Mo6 O175 . . 168.3(13) ?
    O173 Mo6 O190 . . 93.7(9) ?
    O174 Mo6 O156 . . 98.7(10) ?
    O174 Mo6 O172 . . 164.9(12) ?
    O174 Mo6 O175 . . 89.5(11) ?
    O174 Mo6 O190 . . 96.2(9) ?
    O175 Mo6 O172 . . 76.7(10) ?
    O190 Mo6 O172 . . 75.6(9) ?
    O190 Mo6 O175 . . 79.9(7) ?
    O175 Mo7 O177 . . 106.1(8) ?
    O175 Mo7 O187 . . 102.9(10) ?
    O175 Mo7 O189 . . 85.2(11) ?
    O175 Mo7 O191 . . 89.4(8) ?
    O175 Mo7 O192 . . 153.4(8) ?
    O177 Mo7 O189 . . 81.0(8) ?
    O177 Mo7 O191 . . 154.0(7) ?
    O177 Mo7 O192 . . 90.4(7) ?
    O187 Mo7 O177 . . 98.4(8) ?
    O187 Mo7 O189 . . 171.7(9) ?
    O187 Mo7 O191 . . 98.2(7) ?
    O187 Mo7 O192 . . 94.9(7) ?
    O191 Mo7 O189 . . 79.7(7) ?
    O191 Mo7 O192 . . 68.3(6) ?
    O192 Mo7 O189 . . 76.8(8) ?
    O188 Mo8 O192 . . 89.2(7) ?
    O188 Mo8 O193 . . 96.3(7) ?
    O188 Mo8 O194 . . 86.6(7) ?
    O188 Mo8 O205 . . 155.2(7) ?
    O192 Mo8 O194 . . 80.1(6) ?
    O192 Mo8 O205 . . 71.9(7) ?
    O193 Mo8 O192 . . 153.3(7) ?
    O193 Mo8 O194 . . 74.2(7) ?
    O193 Mo8 O205 . . 94.1(7) ?
    O200 Mo8 O188 . . 104.4(8) ?
    O200 Mo8 O192 . . 102.9(9) ?
    O200 Mo8 O193 . . 101.1(9) ?
    O200 Mo8 O194 . . 168.6(8) ?
    O200 Mo8 O205 . . 95.7(8) ?
    O205 Mo8 O194 . . 74.7(7) ?
    O185 Mo9 O194 . . 86.6(7) ?
    O185 Mo9 O197 . . 84.6(7) ?
    O186 Mo9 O185 . . 86.5(10) ?
    O186 Mo9 O193 . . 91.2(11) ?
    O186 Mo9 O194 . . 87.0(10) ?
    O186 Mo9 O197 . . 154.7(9) ?
    O193 Mo9 O185 . . 160.3(7) ?
    O193 Mo9 O194 . . 73.7(7) ?
    O193 Mo9 O197 . . 89.3(7) ?
    O195 Mo9 O185 . . 101.1(8) ?
    O195 Mo9 O186 . . 103.8(10) ?
    O195 Mo9 O193 . . 98.5(8) ?
    O195 Mo9 O194 . . 167.0(7) ?
    O195 Mo9 O197 . . 101.1(7) ?
    O197 Mo9 O194 . . 68.9(6) ?
    O166 Mo10 O181 . . 67.9(7) ?
    O166 Mo10 O183 . . 80.0(8) ?
    O181 Mo10 O183 . . 78.3(7) ?
    O182 Mo10 O166 . . 94.0(8) ?
    O182 Mo10 O181 . . 92.1(8) ?
    O182 Mo10 O183 . . 170.1(8) ?
    O182 Mo10 O184 . . 105.2(10) ?
    O182 Mo10 O185 . . 103.5(9) ?
    O184 Mo10 O166 . . 91.7(9) ?
    O184 Mo10 O181 . . 154.3(9) ?
    O184 Mo10 O183 . . 82.9(9) ?
    O184 Mo10 O185 . . 103.9(9) ?
    O185 Mo10 O166 . . 152.4(8) ?
    O185 Mo10 O181 . . 89.9(7) ?
    O185 Mo10 O183 . . 79.5(8) ?
    O169 Mo11 O179 . . 73.6(6) ?
    O178 Mo11 O169 . . 95.8(7) ?
    O178 Mo11 O179 . . 71.6(6) ?
    O178 Mo11 O181 . . 150.5(7) ?
    O178 Mo11 O186 . . 95.5(12) ?
    O180 Mo11 O169 . . 97.0(8) ?
    O180 Mo11 O178 . . 103.7(9) ?
    O180 Mo11 O179 . . 168.7(7) ?
    O180 Mo11 O181 . . 103.7(9) ?
    O180 Mo11 O186 . . 101.6(11) ?
    O181 Mo11 O169 . . 70.4(7) ?
    O181 Mo11 O179 . . 79.4(6) ?
    O186 Mo11 O169 . . 155.2(8) ?
    O186 Mo11 O179 . . 89.3(10) ?
    O186 Mo11 O181 . . 89.2(10) ?
    O171 Mo12 O179 . . 69.1(7) ?
    O176 Mo12 O171 . . 99.4(8) ?
    O176 Mo12 O177 . . 101.5(9) ?
    O176 Mo12 O178 . . 101.0(9) ?
    O176 Mo12 O179 . . 167.4(8) ?
    O176 Mo12 O188 . . 102.9(8) ?
    O177 Mo12 O171 . . 87.8(7) ?
    O177 Mo12 O179 . . 83.7(7) ?
    O178 Mo12 O171 . . 87.6(7) ?
    O178 Mo12 O177 . . 157.5(8) ?
    O178 Mo12 O179 . . 74.1(7) ?
    O188 Mo12 O171 . . 157.7(7) ?
    O188 Mo12 O177 . . 86.8(7) ?
    O188 Mo12 O178 . . 89.2(7) ?
    O188 Mo12 O179 . . 88.7(7) ?
    O159 Mo13 O169 . . 75.7(6) ?
    O159 Mo13 O171 . . 78.7(7) ?
    O159 Mo13 O179 . . 140.5(6) ?
    O168 Mo13 O159 . . 101.0(8) ?
    O168 Mo13 O169 . . 72.2(7) ?
    O168 Mo13 O171 . . 157.3(7) ?
    O168 Mo13 O179 . . 94.1(7) ?
    O170 Mo13 O159 . . 105.2(8) ?
    O170 Mo13 O168 . . 104.7(8) ?
    O170 Mo13 O169 . . 176.9(8) ?
    O170 Mo13 O171 . . 97.1(8) ?
    O170 Mo13 O179 . . 105.8(8) ?
    O171 Mo13 O169 . . 85.9(6) ?
    O179 Mo13 O169 . . 74.6(6) ?
    O179 Mo13 O171 . . 73.8(6) ?
    O154 Mo14 O155 . . 86.4(7) ?
    O154 Mo14 O159 . . 87.5(7) ?
    O154 Mo14 O171 . . 158.4(7) ?
    O155 Mo14 O159 . . 84.0(7) ?
    O155 Mo14 O171 . . 87.9(7) ?
    O157 Mo14 O154 . . 104.2(8) ?
    O157 Mo14 O155 . . 102.9(9) ?
    O157 Mo14 O158 . . 98.7(9) ?
    O157 Mo14 O159 . . 166.7(8) ?
    O157 Mo14 O171 . . 97.3(8) ?
    O158 Mo14 O154 . . 87.8(7) ?
    O158 Mo14 O155 . . 158.4(8) ?
    O158 Mo14 O159 . . 75.0(7) ?
    O158 Mo14 O171 . . 89.9(7) ?
    O171 Mo14 O159 . . 71.2(6) ?
    O135 Mo15 O140 . . 78.7(9) ?
    O135 Mo15 O144 . . 69.0(7) ?
    O141 Mo15 O135 . . 90.0(7) ?
    O141 Mo15 O140 . . 85.9(9) ?
    O141 Mo15 O144 . . 155.9(8) ?
    O141 Mo15 O155 . . 106.4(8) ?
    O143 Mo15 O135 . . 96.0(8) ?
    O143 Mo15 O140 . . 170.7(8) ?
    O143 Mo15 O141 . . 101.9(9) ?
    O143 Mo15 O144 . . 92.2(8) ?
    O143 Mo15 O155 . . 99.9(9) ?
    O144 Mo15 O140 . . 78.8(7) ?
    O155 Mo15 O135 . . 154.1(8) ?
    O155 Mo15 O140 . . 82.5(9) ?
    O155 Mo15 O144 . . 90.0(7) ?
    O137 Mo16 O138 . . 86.7(13) ?
    O137 Mo16 O141 . . 82.4(7) ?
    O138 Mo16 O141 . . 84.4(11) ?
    O139 Mo16 O137 . . 96.2(10) ?
    O139 Mo16 O138 . . 91.5(16) ?
    O139 Mo16 O141 . . 175.8(14) ?
    O139 Mo16 O142 . . 98.7(16) ?
    O139 Mo16 O156 . . 98.0(10) ?
    O142 Mo16 O137 . . 90.2(12) ?
    O142 Mo16 O138 . . 169.6(12) ?
    O142 Mo16 O141 . . 85.3(10) ?
    O156 Mo16 O137 . . 163.9(10) ?
    O156 Mo16 O138 . . 85.5(13) ?
    O156 Mo16 O141 . . 82.8(8) ?
    O156 Mo16 O142 . . 95.0(12) ?
    O150 Mo17 O162 . . 88.3(7) ?
    O150 Mo17 O165 . . 81.8(9) ?
    O150 Mo17 O166 . . 153.1(8) ?
    O162 Mo17 O165 . . 77.1(7) ?
    O163 Mo17 O150 . . 102.3(13) ?
    O163 Mo17 O162 . . 96.1(10) ?
    O163 Mo17 O164 . . 103.2(11) ?
    O163 Mo17 O165 . . 172.0(10) ?
    O163 Mo17 O166 . . 93.6(12) ?
    O164 Mo17 O150 . . 101.9(9) ?
    O164 Mo17 O162 . . 155.5(9) ?
    O164 Mo17 O165 . . 82.4(9) ?
    O164 Mo17 O166 . . 95.3(9) ?
    O166 Mo17 O162 . . 68.4(7) ?
    O166 Mo17 O165 . . 80.1(7) ?
    O161 Mo18 O162 . . 72.3(7) ?
    O161 Mo18 O168 . . 84.6(6) ?
    O161 Mo18 O169 . . 71.9(7) ?
    O162 Mo18 O168 . . 84.6(7) ?
    O162 Mo18 O169 . . 139.1(7) ?
    O166 Mo18 O161 . . 142.3(7) ?
    O166 Mo18 O162 . . 70.6(7) ?
    O166 Mo18 O168 . . 85.5(7) ?
    O166 Mo18 O169 . . 138.3(7) ?
    O167 Mo18 O161 . . 92.6(7) ?
    O167 Mo18 O162 . . 99.4(8) ?
    O167 Mo18 O166 . . 99.8(8) ?
    O167 Mo18 O168 . . 174.2(8) ?
    O167 Mo18 O169 . . 101.2(8) ?
    O167 Mo18 O181 . . 94.0(8) ?
    O169 Mo18 O168 . . 73.1(6) ?
    O181 Mo18 O161 . . 142.9(8) ?
    O181 Mo18 O162 . . 141.8(7) ?
    O181 Mo18 O166 . . 71.9(7) ?
    O181 Mo18 O168 . . 85.3(6) ?
    O181 Mo18 O169 . . 71.0(7) ?
    O126 Mo19 O129 . . 81.4(7) ?
    O126 Mo19 O130 . . 85.6(14) ?
    O126 Mo19 O150 . . 157.8(11) ?
    O127 Mo19 O126 . . 99.8(13) ?
    O127 Mo19 O129 . . 89.2(9) ?
    O127 Mo19 O130 . . 166.9(11) ?
    O127 Mo19 O150 . . 95.5(11) ?
    O128 Mo19 O126 . . 99.3(9) ?
    O128 Mo19 O127 . . 102.4(12) ?
    O128 Mo19 O129 . . 168.1(11) ?
    O128 Mo19 O130 . . 88.4(11) ?
    O128 Mo19 O150 . . 93.1(9) ?
    O129 Mo19 O130 . . 79.8(8) ?
    O150 Mo19 O129 . . 82.8(7) ?
    O150 Mo19 O130 . . 76.3(12) ?
    O129 Mo20 O149 . . 107.4(7) ?
    O129 Mo20 O151 . . 83.9(8) ?
    O129 Mo20 O161 . . 152.3(7) ?
    O129 Mo20 O162 . . 86.9(7) ?
    O149 Mo20 O151 . . 79.9(7) ?
    O149 Mo20 O161 . . 88.8(7) ?
    O149 Mo20 O162 . . 153.7(7) ?
    O152 Mo20 O129 . . 102.8(9) ?
    O152 Mo20 O149 . . 100.6(8) ?
    O152 Mo20 O151 . . 172.6(9) ?
    O152 Mo20 O161 . . 95.7(9) ?
    O152 Mo20 O162 . . 97.3(8) ?
    O161 Mo20 O151 . . 76.9(7) ?
    O161 Mo20 O162 . . 70.3(7) ?
    O162 Mo20 O151 . . 79.9(7) ?
    O153 Mo21 O158 . . 100.0(8) ?
    O153 Mo21 O159 . . 88.7(6) ?
    O153 Mo21 O161 . . 86.9(7) ?
    O153 Mo21 O169 . . 154.7(6) ?
    O158 Mo21 O159 . . 72.2(7) ?
    O158 Mo21 O161 . . 148.7(7) ?
    O158 Mo21 O169 . . 92.0(7) ?
    O160 Mo21 O153 . . 103.9(8) ?
    O160 Mo21 O158 . . 105.0(9) ?
    O160 Mo21 O159 . . 167.4(7) ?
    O160 Mo21 O161 . . 102.7(8) ?
    O160 Mo21 O169 . . 94.2(7) ?
    O161 Mo21 O159 . . 77.6(6) ?
    O161 Mo21 O169 . . 71.7(6) ?
    O169 Mo21 O159 . . 73.8(6) ?
    O99 Mo22 O117 . . 101.6(10) ?
    O99 Mo22 O118 . . 94.1(8) ?
    O99 Mo22 O119 . . 84.7(9) ?
    O99 Mo22 O135 . . 156.4(9) ?
    O99 Mo22 O137 . . 106.3(9) ?
    O117 Mo22 O118 . . 95.7(10) ?
    O117 Mo22 O119 . . 173.0(9) ?
    O117 Mo22 O135 . . 94.2(10) ?
    O117 Mo22 O137 . . 98.0(11) ?
    O118 Mo22 O119 . . 80.7(7) ?
    O118 Mo22 O135 . . 66.7(6) ?
    O135 Mo22 O119 . . 78.9(8) ?
    O137 Mo22 O118 . . 152.4(9) ?
    O137 Mo22 O119 . . 82.9(10) ?
    O137 Mo22 O135 . . 88.5(8) ?
    O118 Mo23 O133 . . 84.9(7) ?
    O118 Mo23 O134 . . 139.1(7) ?
    O118 Mo23 O144 . . 143.2(7) ?
    O120 Mo23 O118 . . 72.9(7) ?
    O120 Mo23 O133 . . 84.7(6) ?
    O120 Mo23 O134 . . 70.4(7) ?
    O120 Mo23 O135 . . 142.3(7) ?
    O120 Mo23 O144 . . 140.7(7) ?
    O134 Mo23 O133 . . 74.5(6) ?
    O135 Mo23 O118 . . 70.3(7) ?
    O135 Mo23 O133 . . 84.0(8) ?
    O135 Mo23 O134 . . 139.2(7) ?
    O135 Mo23 O144 . . 73.5(7) ?
    O136 Mo23 O118 . . 100.9(10) ?
    O136 Mo23 O120 . . 94.0(8) ?
    O136 Mo23 O133 . . 173.3(9) ?
    O136 Mo23 O134 . . 99.0(9) ?
    O136 Mo23 O135 . . 100.8(9) ?
    O136 Mo23 O144 . . 92.3(9) ?
    O144 Mo23 O133 . . 84.7(7) ?
    O144 Mo23 O134 . . 70.4(7) ?
    O134 Mo24 O147 . . 74.4(6) ?
    O144 Mo24 O134 . . 71.8(6) ?
    O144 Mo24 O147 . . 78.1(7) ?
    O145 Mo24 O134 . . 96.2(7) ?
    O145 Mo24 O144 . . 104.5(9) ?
    O145 Mo24 O146 . . 104.1(9) ?
    O145 Mo24 O147 . . 169.1(6) ?
    O145 Mo24 O154 . . 101.5(7) ?
    O146 Mo24 O134 . . 91.1(7) ?
    O146 Mo24 O144 . . 147.9(8) ?
    O146 Mo24 O147 . . 71.1(7) ?
    O146 Mo24 O154 . . 100.2(8) ?
    O154 Mo24 O134 . . 155.9(6) ?
    O154 Mo24 O144 . . 87.9(7) ?
    O154 Mo24 O147 . . 89.1(6) ?
    O123 Mo25 O131 . . 76.1(7) ?
    O132 Mo25 O123 . . 107.5(8) ?
    O132 Mo25 O131 . . 98.5(9) ?
    O132 Mo25 O133 . . 103.9(9) ?
    O132 Mo25 O147 . . 104.0(8) ?
    O133 Mo25 O123 . . 96.6(7) ?
    O133 Mo25 O131 . . 157.6(7) ?
    O133 Mo25 O147 . . 98.6(7) ?
    O147 Mo25 O123 . . 140.4(6) ?
    O147 Mo25 O131 . . 76.0(7) ?
    O131 Mo26 O147 . . 70.0(6) ?
    O146 Mo26 O131 . . 89.3(7) ?
    O146 Mo26 O147 . . 74.1(7) ?
    O146 Mo26 O149 . . 156.8(7) ?
    O148 Mo26 O131 . . 99.8(8) ?
    O148 Mo26 O146 . . 100.5(8) ?
    O148 Mo26 O147 . . 168.2(7) ?
    O148 Mo26 O149 . . 102.6(8) ?
    O148 Mo26 O153 . . 102.2(8) ?
    O149 Mo26 O131 . . 87.6(7) ?
    O149 Mo26 O147 . . 83.3(6) ?
    O153 Mo26 O131 . . 158.0(7) ?
    O153 Mo26 O146 . . 87.5(8) ?
    O153 Mo26 O147 . . 88.3(6) ?
    O153 Mo26 O149 . . 86.9(7) ?
    O92 Mo27 O109 . . 84.7(10) ?
    O92 Mo27 O111 . . 79.7(7) ?
    O109 Mo27 O111 . . 79.7(9) ?
    O110 Mo27 O92 . . 95.8(8) ?
    O110 Mo27 O109 . . 91.4(12) ?
    O110 Mo27 O111 . . 170.3(12) ?
    O110 Mo27 O113 . . 100.7(13) ?
    O110 Mo27 O126 . . 100.3(9) ?
    O113 Mo27 O92 . . 90.7(10) ?
    O113 Mo27 O109 . . 167.5(10) ?
    O113 Mo27 O111 . . 88.0(10) ?
    O126 Mo27 O92 . . 161.5(9) ?
    O126 Mo27 O109 . . 85.9(13) ?
    O126 Mo27 O111 . . 83.0(8) ?
    O126 Mo27 O113 . . 95.2(13) ?
    O115 Mo28 O123 . . 89.5(7) ?
    O115 Mo28 O125 . . 85.9(7) ?
    O115 Mo28 O131 . . 158.7(7) ?
    O122 Mo28 O115 . . 90.8(7) ?
    O122 Mo28 O123 . . 73.4(6) ?
    O122 Mo28 O125 . . 157.6(7) ?
    O122 Mo28 O131 . . 87.7(7) ?
    O124 Mo28 O115 . . 102.0(7) ?
    O124 Mo28 O122 . . 100.6(8) ?
    O124 Mo28 O123 . . 167.2(7) ?
    O124 Mo28 O125 . . 101.7(8) ?
    O124 Mo28 O131 . . 99.1(7) ?
    O125 Mo28 O123 . . 84.5(7) ?
    O125 Mo28 O131 . . 87.5(7) ?
    O131 Mo28 O123 . . 69.7(6) ?
    O116 Mo29 O120 . . 90.2(7) ?
    O116 Mo29 O123 . . 88.2(6) ?
    O116 Mo29 O134 . . 156.9(7) ?
    O120 Mo29 O123 . . 79.3(6) ?
    O120 Mo29 O134 . . 71.1(7) ?
    O121 Mo29 O116 . . 103.5(8) ?
    O121 Mo29 O120 . . 105.0(9) ?
    O121 Mo29 O122 . . 102.6(8) ?
    O121 Mo29 O123 . . 167.4(7) ?
    O121 Mo29 O134 . . 94.8(8) ?
    O122 Mo29 O116 . . 95.9(7) ?
    O122 Mo29 O120 . . 149.5(7) ?
    O122 Mo29 O123 . . 71.1(6) ?
    O122 Mo29 O134 . . 93.9(7) ?
    O134 Mo29 O123 . . 75.3(6) ?
    O101 Mo30 O100 . . 86.0(11) ?
    O101 Mo30 O102 . . 105.8(9) ?
    O101 Mo30 O118 . . 91.3(8) ?
    O101 Mo30 O120 . . 155.1(9) ?
    O102 Mo30 O100 . . 79.8(8) ?
    O102 Mo30 O118 . . 152.2(8) ?
    O102 Mo30 O120 . . 89.6(7) ?
    O104 Mo30 O100 . . 168.2(9) ?
    O104 Mo30 O101 . . 104.6(11) ?
    O104 Mo30 O102 . . 102.0(9) ?
    O104 Mo30 O118 . . 94.4(8) ?
    O104 Mo30 O120 . . 90.8(7) ?
    O118 Mo30 O100 . . 79.8(8) ?
    O118 Mo30 O120 . . 67.7(7) ?
    O120 Mo30 O100 . . 77.4(8) ?
    O94 Mo31 O108 . . 67.4(6) ?
    O94 Mo31 O112 . . 79.2(7) ?
    O108 Mo31 O112 . . 75.7(7) ?
    O111 Mo31 O94 . . 90.5(8) ?
    O111 Mo31 O108 . . 152.2(9) ?
    O111 Mo31 O112 . . 84.0(9) ?
    O111 Mo31 O125 . . 106.1(8) ?
    O114 Mo31 O94 . . 96.6(8) ?
    O114 Mo31 O108 . . 96.5(8) ?
    O114 Mo31 O111 . . 102.9(10) ?
    O114 Mo31 O112 . . 172.0(8) ?
    O114 Mo31 O125 . . 98.6(9) ?
    O125 Mo31 O94 . . 154.3(7) ?
    O125 Mo31 O108 . . 90.2(6) ?
    O125 Mo31 O112 . . 83.1(8) ?
    O70 Mo32 O89 . . 95.3(8) ?
    O70 Mo32 O90 . . 83.8(11) ?
    O70 Mo32 O92 . . 104.5(9) ?
    O70 Mo32 O94 . . 154.9(9) ?
    O89 Mo32 O90 . . 81.6(7) ?
    O89 Mo32 O94 . . 66.8(6) ?
    O91 Mo32 O70 . . 102.8(12) ?
    O91 Mo32 O89 . . 94.9(9) ?
    O91 Mo32 O90 . . 172.8(10) ?
    O91 Mo32 O92 . . 97.6(10) ?
    O91 Mo32 O94 . . 96.4(10) ?
    O92 Mo32 O89 . . 153.5(8) ?
    O92 Mo32 O90 . . 83.3(9) ?
    O92 Mo32 O94 . . 88.6(7) ?
    O94 Mo32 O90 . . 76.4(8) ?
    O88 Mo33 O89 . . 73.1(7) ?
    O88 Mo33 O95 . . 70.1(7) ?
    O88 Mo33 O96 . . 83.5(6) ?
    O88 Mo33 O108 . . 142.1(7) ?
    O89 Mo33 O95 . . 140.7(7) ?
    O89 Mo33 O96 . . 88.8(6) ?
    O89 Mo33 O108 . . 141.5(6) ?
    O93 Mo33 O88 . . 95.4(7) ?
    O93 Mo33 O89 . . 98.4(8) ?
    O93 Mo33 O94 . . 102.1(8) ?
    O93 Mo33 O95 . . 98.3(8) ?
    O93 Mo33 O96 . . 172.0(7) ?
    O93 Mo33 O108 . . 93.4(7) ?
    O94 Mo33 O88 . . 141.3(7) ?
    O94 Mo33 O89 . . 70.4(7) ?
    O94 Mo33 O95 . . 138.8(7) ?
    O94 Mo33 O96 . . 83.4(7) ?
    O94 Mo33 O108 . . 71.4(7) ?
    O95 Mo33 O96 . . 73.8(6) ?
    O108 Mo33 O95 . . 72.1(6) ?
    O108 Mo33 O96 . . 82.9(6) ?
    O95 Mo34 O105 . . 74.9(6) ?
    O106 Mo34 O95 . . 93.3(7) ?
    O106 Mo34 O105 . . 74.2(7) ?
    O106 Mo34 O108 . . 151.9(7) ?
    O107 Mo34 O95 . . 97.2(8) ?
    O107 Mo34 O105 . . 171.7(7) ?
    O107 Mo34 O106 . . 104.1(9) ?
    O107 Mo34 O108 . . 101.8(8) ?
    O107 Mo34 O115 . . 101.9(8) ?
    O108 Mo34 O95 . . 72.5(6) ?
    O108 Mo34 O105 . . 78.7(6) ?
    O115 Mo34 O95 . . 155.5(6) ?
    O115 Mo34 O105 . . 86.4(7) ?
    O115 Mo34 O106 . . 96.7(8) ?
    O115 Mo34 O108 . . 88.6(7) ?
    O85 Mo35 O95 . . 77.7(6) ?
    O85 Mo35 O97 . . 74.9(7) ?
    O96 Mo35 O85 . . 97.0(7) ?
    O96 Mo35 O95 . . 74.4(6) ?
    O96 Mo35 O97 . . 156.9(7) ?
    O96 Mo35 O105 . . 100.1(7) ?
    O97 Mo35 O95 . . 82.7(6) ?
    O98 Mo35 O85 . . 103.4(7) ?
    O98 Mo35 O95 . . 177.1(7) ?
    O98 Mo35 O96 . . 102.8(8) ?
    O98 Mo35 O97 . . 100.2(8) ?
    O98 Mo35 O105 . . 103.5(8) ?
    O105 Mo35 O85 . . 143.9(6) ?
    O105 Mo35 O95 . . 76.6(7) ?
    O105 Mo35 O97 . . 77.0(7) ?
    O97 Mo36 O105 . . 69.4(6) ?
    O102 Mo36 O97 . . 84.3(7) ?
    O102 Mo36 O105 . . 86.3(7) ?
    O103 Mo36 O97 . . 100.5(7) ?
    O103 Mo36 O102 . . 100.2(8) ?
    O103 Mo36 O105 . . 167.6(7) ?
    O103 Mo36 O106 . . 99.9(8) ?
    O103 Mo36 O116 . . 104.8(8) ?
    O106 Mo36 O97 . . 90.1(7) ?
    O106 Mo36 O102 . . 159.8(7) ?
    O106 Mo36 O105 . . 73.5(7) ?
    O116 Mo36 O97 . . 154.4(7) ?
    O116 Mo36 O102 . . 87.4(7) ?
    O116 Mo36 O105 . . 85.9(7) ?
    O116 Mo36 O106 . . 89.4(7) ?
    O68 Mo37 O71 . . 80.5(7) ?
    O68 Mo37 O88 . . 89.4(7) ?
    O68 Mo37 O89 . . 153.2(7) ?
    O69 Mo37 O68 . . 104.8(8) ?
    O69 Mo37 O71 . . 83.4(8) ?
    O69 Mo37 O88 . . 154.1(8) ?
    O69 Mo37 O89 . . 91.4(7) ?
    O72 Mo37 O68 . . 103.3(8) ?
    O72 Mo37 O69 . . 104.1(9) ?
    O72 Mo37 O71 . . 170.1(7) ?
    O72 Mo37 O88 . . 93.2(8) ?
    O72 Mo37 O89 . . 92.9(7) ?
    O88 Mo37 O71 . . 77.6(6) ?
    O89 Mo37 O71 . . 80.4(6) ?
    O89 Mo37 O88 . . 68.3(6) ?
    O76 Mo38 O85 . . 86.0(6) ?
    O76 Mo38 O86 . . 94.8(7) ?
    O76 Mo38 O88 . . 90.2(7) ?
    O76 Mo38 O95 . . 155.3(6) ?
    O86 Mo38 O85 . . 72.8(6) ?
    O86 Mo38 O88 . . 152.2(7) ?
    O86 Mo38 O95 . . 95.1(6) ?
    O87 Mo38 O76 . . 104.1(7) ?
    O87 Mo38 O85 . . 169.5(6) ?
    O87 Mo38 O86 . . 103.1(8) ?
    O87 Mo38 O88 . . 102.1(8) ?
    O87 Mo38 O95 . . 95.5(7) ?
    O88 Mo38 O85 . . 80.3(6) ?
    O88 Mo38 O95 . . 70.9(6) ?
    O95 Mo38 O85 . . 75.5(6) ?
    O75 Mo39 O83 . . 85.5(7) ?
    O75 Mo39 O85 . . 87.0(6) ?
    O75 Mo39 O97 . . 153.7(7) ?
    O83 Mo39 O85 . . 83.1(6) ?
    O83 Mo39 O97 . . 82.5(7) ?
    O84 Mo39 O75 . . 104.8(7) ?
    O84 Mo39 O83 . . 100.2(8) ?
    O84 Mo39 O85 . . 167.9(7) ?
    O84 Mo39 O86 . . 101.4(8) ?
    O84 Mo39 O97 . . 100.3(7) ?
    O86 Mo39 O75 . . 96.3(7) ?
    O86 Mo39 O83 . . 157.1(7) ?
    O86 Mo39 O85 . . 74.2(6) ?
    O86 Mo39 O97 . . 86.2(7) ?
    O97 Mo39 O85 . . 68.4(6) ?
    O62 Mo40 O64 . . 69.0(6) ?
    O62 Mo40 O73 . . 81.7(7) ?
    O64 Mo40 O73 . . 77.7(7) ?
    O74 Mo40 O62 . . 91.1(8) ?
    O74 Mo40 O64 . . 93.7(8) ?
    O74 Mo40 O73 . . 170.3(8) ?
    O74 Mo40 O83 . . 101.0(8) ?
    O81 Mo40 O62 . . 90.7(8) ?
    O81 Mo40 O64 . . 152.8(8) ?
    O81 Mo40 O73 . . 81.7(8) ?
    O81 Mo40 O74 . . 105.0(9) ?
    O81 Mo40 O83 . . 105.1(8) ?
    O83 Mo40 O62 . . 156.6(7) ?
    O83 Mo40 O64 . . 90.2(7) ?
    O83 Mo40 O73 . . 83.6(7) ?
    O56 Mo41 O57 . . 89.1(8) ?
    O56 Mo41 O60 . . 83.2(9) ?
    O56 Mo41 O62 . . 154.2(8) ?
    O57 Mo41 O60 . . 78.5(7) ?
    O59 Mo41 O56 . . 96.9(9) ?
    O59 Mo41 O57 . . 94.9(8) ?
    O59 Mo41 O60 . . 173.4(9) ?
    O59 Mo41 O62 . . 96.1(8) ?
    O61 Mo41 O56 . . 105.8(8) ?
    O61 Mo41 O57 . . 154.1(8) ?
    O61 Mo41 O59 . . 104.0(10) ?
    O61 Mo41 O60 . . 82.3(9) ?
    O61 Mo41 O62 . . 92.5(7) ?
    O62 Mo41 O57 . . 67.6(7) ?
    O62 Mo41 O60 . . 81.4(7) ?
    O40 Mo42 O53 . . 82.9(6) ?
    O40 Mo42 O54 . . 69.7(6) ?
    O40 Mo42 O62 . . 143.0(7) ?
    O40 Mo42 O64 . . 140.7(7) ?
    O54 Mo42 O53 . . 72.7(6) ?
    O57 Mo42 O40 . . 72.7(7) ?
    O57 Mo42 O53 . . 84.7(7) ?
    O57 Mo42 O54 . . 138.0(7) ?
    O57 Mo42 O62 . . 70.6(7) ?
    O57 Mo42 O64 . . 140.3(6) ?
    O58 Mo42 O40 . . 93.7(8) ?
    O58 Mo42 O53 . . 170.0(7) ?
    O58 Mo42 O54 . . 97.3(7) ?
    O58 Mo42 O57 . . 103.3(8) ?
    O58 Mo42 O62 . . 99.1(7) ?
    O58 Mo42 O64 . . 96.1(7) ?
    O62 Mo42 O53 . . 89.2(6) ?
    O62 Mo42 O54 . . 141.3(7) ?
    O64 Mo42 O53 . . 81.0(6) ?
    O64 Mo42 O54 . . 71.3(6) ?
    O64 Mo42 O62 . . 72.3(6) ?
    O54 Mo43 O66 . . 76.4(6) ?
    O63 Mo43 O54 . . 96.2(7) ?
    O63 Mo43 O64 . . 102.4(7) ?
    O63 Mo43 O65 . . 103.3(7) ?
    O63 Mo43 O66 . . 171.5(7) ?
    O63 Mo43 O75 . . 103.3(8) ?
    O64 Mo43 O54 . . 71.7(6) ?
    O64 Mo43 O66 . . 79.6(6) ?
    O65 Mo43 O54 . . 95.2(6) ?
    O65 Mo43 O64 . . 152.2(7) ?
    O65 Mo43 O66 . . 73.5(6) ?
    O75 Mo43 O54 . . 155.1(7) ?
    O75 Mo43 O64 . . 88.8(7) ?
    O75 Mo43 O65 . . 95.3(7) ?
    O75 Mo43 O66 . . 85.0(6) ?
    O42 Mo44 O51 . . 76.3(6) ?
    O42 Mo44 O54 . . 75.6(6) ?
    O42 Mo44 O66 . . 142.7(6) ?
    O51 Mo44 O54 . . 82.9(6) ?
    O52 Mo44 O42 . . 102.8(7) ?
    O52 Mo44 O51 . . 98.8(8) ?
    O52 Mo44 O53 . . 104.7(8) ?
    O52 Mo44 O54 . . 177.4(7) ?
    O52 Mo44 O66 . . 104.1(7) ?
    O53 Mo44 O42 . . 99.7(7) ?
    O53 Mo44 O51 . . 156.5(7) ?
    O53 Mo44 O54 . . 73.7(6) ?
    O53 Mo44 O66 . . 97.9(6) ?
    O66 Mo44 O51 . . 74.5(6) ?
    O66 Mo44 O54 . . 78.2(6) ?
    O51 Mo45 O66 . . 68.3(6) ?
    O65 Mo45 O51 . . 87.5(7) ?
    O65 Mo45 O66 . . 72.8(6) ?
    O65 Mo45 O68 . . 156.7(7) ?
    O67 Mo45 O51 . . 102.6(7) ?
    O67 Mo45 O65 . . 100.8(8) ?
    O67 Mo45 O66 . . 168.7(7) ?
    O67 Mo45 O68 . . 101.8(7) ?
    O67 Mo45 O76 . . 103.7(8) ?
    O68 Mo45 O51 . . 81.8(7) ?
    O68 Mo45 O66 . . 84.0(6) ?
    O76 Mo45 O51 . . 152.7(7) ?
    O76 Mo45 O65 . . 94.5(7) ?
    O76 Mo45 O66 . . 86.3(6) ?
    O76 Mo45 O68 . . 85.9(7) ?
    O10 Mo46 O21 . . 76.1(7) ?
    O20 Mo46 O10 . . 67.0(7) ?
    O20 Mo46 O21 . . 81.9(7) ?
    O22 Mo46 O10 . . 98.5(8) ?
    O22 Mo46 O20 . . 94.3(8) ?
    O22 Mo46 O21 . . 174.3(8) ?
    O22 Mo46 O30 . 2_655 101.4(11) ?
    O23 Mo46 O10 . . 152.8(8) ?
    O23 Mo46 O20 . . 92.6(8) ?
    O23 Mo46 O21 . . 83.6(8) ?
    O23 Mo46 O22 . . 100.9(8) ?
    O23 Mo46 O30 . 2_655 104.9(9) ?
    O30 Mo46 O10 2_655 . 89.6(8) ?
    O30 Mo46 O20 2_655 . 153.6(8) ?
    O30 Mo46 O21 2_655 . 80.7(9) ?
    O19 Mo47 O24 . . 76.4(7) ?
    O20 Mo47 O19 . . 68.0(6) ?
    O20 Mo47 O24 . . 78.2(7) ?
    O25 Mo47 O19 . . 95.2(8) ?
    O25 Mo47 O20 . . 93.4(8) ?
    O25 Mo47 O24 . . 169.9(8) ?
    O25 Mo47 O43 . . 102.3(9) ?
    O25 Mo47 O45 . . 104.2(10) ?
    O43 Mo47 O19 . . 89.8(6) ?
    O43 Mo47 O20 . . 154.0(7) ?
    O43 Mo47 O24 . . 83.6(7) ?
    O45 Mo47 O19 . . 153.0(8) ?
    O45 Mo47 O20 . . 92.0(7) ?
    O45 Mo47 O24 . . 82.0(9) ?
    O45 Mo47 O43 . . 103.9(7) ?
    O1 Mo48 O26 . . 90.4(7) ?
    O1 Mo48 O42 . . 73.2(7) ?
    O1 Mo48 O43 . . 158.4(7) ?
    O1 Mo48 O51 . . 89.1(7) ?
    O26 Mo48 O42 . . 84.8(6) ?
    O26 Mo48 O43 . . 85.8(7) ?
    O26 Mo48 O51 . . 153.8(6) ?
    O43 Mo48 O42 . . 85.3(6) ?
    O43 Mo48 O51 . . 85.1(7) ?
    O44 Mo48 O1 . . 100.4(9) ?
    O44 Mo48 O26 . . 104.6(7) ?
    O44 Mo48 O42 . . 168.8(7) ?
    O44 Mo48 O43 . . 101.1(8) ?
    O44 Mo48 O51 . . 101.3(7) ?
    O51 Mo48 O42 . . 70.0(6) ?
    O1 Mo49 O40 . . 151.3(7) ?
    O1 Mo49 O42 . . 74.0(7) ?
    O1 Mo49 O54 . . 93.2(7) ?
    O27 Mo49 O1 . . 97.8(7) ?
    O27 Mo49 O40 . . 88.1(7) ?
    O27 Mo49 O42 . . 85.4(6) ?
    O27 Mo49 O54 . . 153.5(6) ?
    O39 Mo49 O1 . . 102.5(8) ?
    O39 Mo49 O27 . . 102.8(8) ?
    O39 Mo49 O40 . . 103.5(8) ?
    O39 Mo49 O42 . . 171.5(7) ?
    O39 Mo49 O54 . . 98.2(7) ?
    O40 Mo49 O42 . . 78.6(6) ?
    O40 Mo49 O54 . . 71.2(7) ?
    O54 Mo49 O42 . . 74.6(6) ?
    O28 Mo50 O34 . . 80.2(9) ?
    O28 Mo50 O40 . . 89.3(7) ?
    O28 Mo50 O57 . . 153.1(7) ?
    O35 Mo50 O28 . . 106.6(8) ?
    O35 Mo50 O34 . . 84.6(8) ?
    O35 Mo50 O40 . . 153.3(7) ?
    O35 Mo50 O57 . . 89.7(7) ?
    O38 Mo50 O28 . . 100.3(9) ?
    O38 Mo50 O34 . . 170.7(8) ?
    O38 Mo50 O35 . . 104.0(9) ?
    O38 Mo50 O40 . . 93.7(7) ?
    O38 Mo50 O57 . . 96.1(8) ?
    O40 Mo50 O34 . . 77.0(7) ?
    O57 Mo50 O34 . . 80.3(8) ?
    O57 Mo50 O40 . . 68.4(6) ?
    O33 Mo51 O35 . . 83.6(7) ?
    O33 Mo51 O36 . . 82.8(9) ?
    O33 Mo51 O56 . . 158.5(9) ?
    O35 Mo51 O36 . . 76.2(7) ?
    O37 Mo51 O33 . . 97.7(9) ?
    O37 Mo51 O35 . . 162.8(10) ?
    O37 Mo51 O36 . . 86.9(10) ?
    O37 Mo51 O56 . . 94.2(8) ?
    O55 Mo51 O33 . . 98.8(11) ?
    O55 Mo51 O35 . . 93.2(8) ?
    O55 Mo51 O36 . . 169.1(8) ?
    O55 Mo51 O37 . . 103.5(11) ?
    O55 Mo51 O56 . . 95.8(11) ?
    O56 Mo51 O35 . . 79.8(7) ?
    O56 Mo51 O36 . . 80.0(8) ?
    O29 Mo52 O5 . 2_655 83.2(9) ?
    O30 Mo52 O5 . 2_655 82.0(7) ?
    O30 Mo52 O29 . . 81.8(11) ?
    O31 Mo52 O5 . 2_655 85.3(10) ?
    O31 Mo52 O29 . . 167.7(14) ?
    O31 Mo52 O30 . . 92.1(15) ?
    O31 Mo52 O33 . . 97.8(14) ?
    O32 Mo52 O5 . 2_655 172.7(8) ?
    O32 Mo52 O29 . . 90.6(11) ?
    O32 Mo52 O30 . . 93.2(8) ?
    O32 Mo52 O31 . . 100.5(12) ?
    O32 Mo52 O33 . . 101.9(9) ?
    O33 Mo52 O5 . 2_655 81.6(8) ?
    O33 Mo52 O29 . . 84.9(11) ?
    O33 Mo52 O30 . . 160.0(10) ?
    O13 Mo53 O14 . . 87.8(7) ?
    O13 Mo53 O17 . . 73.6(6) ?
    O13 Mo53 O28 . . 157.0(7) ?
    O14 Mo53 O17 . . 70.8(6) ?
    O15 Mo53 O13 . . 99.6(7) ?
    O15 Mo53 O14 . . 99.0(8) ?
    O15 Mo53 O17 . . 167.7(8) ?
    O15 Mo53 O27 . . 103.4(7) ?
    O15 Mo53 O28 . . 103.3(8) ?
    O27 Mo53 O13 . . 91.1(7) ?
    O27 Mo53 O14 . . 157.4(7) ?
    O27 Mo53 O17 . . 87.2(6) ?
    O27 Mo53 O28 . . 85.1(7) ?
    O28 Mo53 O14 . . 87.1(7) ?
    O28 Mo53 O17 . . 83.5(7) ?
    O8 Mo54 O12 . . 74.0(6) ?
    O8 Mo54 O14 . . 76.5(7) ?
    O8 Mo54 O17 . . 140.0(6) ?
    O14 Mo54 O12 . . 86.3(6) ?
    O16 Mo54 O8 . . 105.0(8) ?
    O16 Mo54 O12 . . 175.4(8) ?
    O16 Mo54 O14 . . 97.9(8) ?
    O16 Mo54 O17 . . 107.2(8) ?
    O16 Mo54 O18 . . 103.9(8) ?
    O17 Mo54 O12 . . 75.7(6) ?
    O17 Mo54 O14 . . 76.1(6) ?
    O18 Mo54 O8 . . 97.6(8) ?
    O18 Mo54 O12 . . 72.0(7) ?
    O18 Mo54 O14 . . 158.2(7) ?
    O18 Mo54 O17 . . 97.2(8) ?
    O11 Mo55 O12 . . 95.0(7) ?
    O11 Mo55 O13 . . 103.1(9) ?
    O11 Mo55 O17 . . 168.1(7) ?
    O11 Mo55 O19 . . 104.0(8) ?
    O11 Mo55 O26 . . 103.3(8) ?
    O12 Mo55 O17 . . 75.5(6) ?
    O13 Mo55 O12 . . 93.7(7) ?
    O13 Mo55 O17 . . 70.9(6) ?
    O13 Mo55 O19 . . 149.9(6) ?
    O19 Mo55 O12 . . 71.3(6) ?
    O19 Mo55 O17 . . 80.0(6) ?
    O26 Mo55 O12 . . 156.0(7) ?
    O26 Mo55 O13 . . 97.1(7) ?
    O26 Mo55 O17 . . 87.9(6) ?
    O26 Mo55 O19 . . 89.1(7) ?
    O6 Mo56 O12 . . 71.3(7) ?
    O6 Mo56 O18 . . 84.0(6) ?
    O9 Mo56 O6 . . 93.2(7) ?
    O9 Mo56 O10 . . 102.5(9) ?
    O9 Mo56 O12 . . 99.6(8) ?
    O9 Mo56 O18 . . 172.5(7) ?
    O9 Mo56 O19 . . 92.8(8) ?
    O9 Mo56 O20 . . 99.3(8) ?
    O10 Mo56 O6 . . 72.2(6) ?
    O10 Mo56 O12 . . 137.9(7) ?
    O10 Mo56 O18 . . 83.3(7) ?
    O10 Mo56 O19 . . 141.8(6) ?
    O10 Mo56 O20 . . 71.7(7) ?
    O12 Mo56 O18 . . 72.8(6) ?
    O19 Mo56 O6 . . 142.3(7) ?
    O19 Mo56 O12 . . 71.0(7) ?
    O19 Mo56 O18 . . 85.3(6) ?
    O20 Mo56 O6 . . 143.5(7) ?
    O20 Mo56 O12 . . 138.5(7) ?
    O20 Mo56 O18 . . 87.0(7) ?
    O20 Mo56 O19 . . 71.4(7) ?
    O253 Mo57 O4 . . 78.6(7) ?
    O253 Mo57 O6 . . 89.4(7) ?
    O253 Mo57 O10 . . 150.7(7) ?
    O5 Mo57 O253 . . 106.5(8) ?
    O5 Mo57 O4 . . 83.7(8) ?
    O5 Mo57 O6 . . 155.1(8) ?
    O5 Mo57 O10 . . 89.4(8) ?
    O6 Mo57 O4 . . 80.8(7) ?
    O7 Mo57 O253 . . 100.8(8) ?
    O7 Mo57 O4 . . 173.3(9) ?
    O7 Mo57 O5 . . 102.9(9) ?
    O7 Mo57 O6 . . 92.5(8) ?
    O7 Mo57 O10 . . 99.4(8) ?
    O10 Mo57 O4 . . 78.9(7) ?
    O10 Mo57 O6 . . 68.6(7) ?
    O253 Mo58 O8 . 2_655 83.3(7) ?
    O253 Mo58 O14 . 2_655 87.3(7) ?
    O14 Mo58 O8 2_655 2_655 70.8(6) ?
    O220 Mo58 O253 . . 101.8(9) ?
    O220 Mo58 O8 . 2_655 168.3(7) ?
    O220 Mo58 O14 . 2_655 98.8(8) ?
    O220 Mo58 O221 . . 102.5(8) ?
    O220 Mo58 O222 . 2_655 100.4(8) ?
    O221 Mo58 O253 . . 86.9(7) ?
    O221 Mo58 O8 . 2_655 88.1(6) ?
    O221 Mo58 O14 . 2_655 158.7(7) ?
    O221 Mo58 O222 . 2_655 87.9(7) ?
    O222 Mo58 O253 2_655 . 157.8(8) ?
    O222 Mo58 O8 2_655 2_655 74.9(7) ?
    O222 Mo58 O14 2_655 2_655 89.7(7) ?
    O2 Mo59 O6 . . 104.4(8) ?
    O2 Mo59 O8 . . 168.6(7) ?
    O2 Mo59 O12 . . 95.7(8) ?
    O2 Mo59 O221 . . 102.1(8) ?
    O2 Mo59 O222 . . 104.3(8) ?
    O6 Mo59 O8 . . 77.7(6) ?
    O6 Mo59 O12 . . 72.1(7) ?
    O12 Mo59 O8 . . 74.1(6) ?
    O221 Mo59 O6 . . 86.3(7) ?
    O221 Mo59 O8 . . 89.2(6) ?
    O221 Mo59 O12 . . 154.9(7) ?
    O221 Mo59 O222 . . 100.6(7) ?
    O222 Mo59 O6 . . 148.3(7) ?
    O222 Mo59 O8 . . 71.6(6) ?
    O222 Mo59 O12 . . 91.8(7) ?
    O197 Mo60 O211 . . 68.3(6) ?
    O208 Mo60 O197 . . 82.5(7) ?
    O208 Mo60 O211 . . 84.7(7) ?
    O210 Mo60 O197 . . 100.3(8) ?
    O210 Mo60 O208 . . 102.3(9) ?
    O210 Mo60 O211 . . 166.0(8) ?
    O210 Mo60 O212 . . 101.1(9) ?
    O210 Mo60 O215 . 2_655 104.9(8) ?
    O212 Mo60 O197 . . 86.5(7) ?
    O212 Mo60 O208 . . 155.5(7) ?
    O212 Mo60 O211 . . 70.9(7) ?
    O215 Mo60 O197 2_655 . 154.2(7) ?
    O215 Mo60 O208 2_655 . 86.9(7) ?
    O215 Mo60 O211 2_655 . 87.4(7) ?
    O215 Mo60 O212 2_655 . 93.8(8) ?
    Mo49 O1 Mo48 . . 123.4(10) ?
    Mo57 O253 Mo58 . . 146.6(11) ?
    Mo57 O5 Mo52 . 2_655 155.6(11) ?
    Mo56 O6 Mo57 . . 108.2(7) ?
    Mo56 O6 Mo59 . . 108.5(7) ?
    Mo59 O6 Mo57 . . 141.3(8) ?
    Mo54 O8 Mo58 . 2_655 103.4(7) ?
    Mo54 O8 Mo59 . . 108.6(7) ?
    Mo58 O8 Mo59 2_655 . 89.3(5) ?
    Mo56 O10 Mo46 . . 109.8(8) ?
    Mo56 O10 Mo57 . . 110.0(8) ?
    Mo57 O10 Mo46 . . 139.2(10) ?
    Mo55 O12 Mo54 . . 101.9(7) ?
    Mo55 O12 Mo56 . . 104.1(7) ?
    Mo56 O12 Mo54 . . 95.8(6) ?
    Mo59 O12 Mo54 . . 103.3(6) ?
    Mo59 O12 Mo55 . . 140.1(8) ?
    Mo59 O12 Mo56 . . 103.5(9) ?
    Mo55 O13 Mo53 . . 124.3(8) ?
    Mo53 O14 Mo54 . . 109.3(8) ?
    Mo53 O14 Mo58 . 2_655 139.0(8) ?
    Mo58 O14 Mo54 2_655 . 108.8(8) ?
    Mo53 O17 Mo55 . . 90.0(5) ?
    Mo54 O17 Mo53 . . 102.9(6) ?
    Mo54 O17 Mo55 . . 106.8(7) ?
    Mo54 O18 Mo56 . . 119.4(8) ?
    Mo55 O19 Mo47 . . 139.7(9) ?
    Mo56 O19 Mo47 . . 108.2(8) ?
    Mo56 O19 Mo55 . . 110.7(7) ?
    Mo47 O20 Mo46 . . 135.2(8) ?
    Mo56 O20 Mo46 . . 111.3(8) ?
    Mo56 O20 Mo47 . . 111.6(8) ?
    Mo46 O23 Ce3 . . 150.8(10) ?
    Mo55 O26 Mo48 . . 157.1(10) ?
    Mo49 O27 Mo53 . . 158.7(9) ?
    Mo50 O28 Mo53 . . 150.1(10) ?
    Mo46 O30 Mo52 2_655 . 157.6(13) ?
    Mo52 O33 Mo51 . . 140.4(11) ?
    Mo50 O35 Mo51 . . 139.9(10) ?
    Mo42 O40 Mo50 . . 106.4(7) ?
    Mo49 O40 Mo42 . . 111.5(8) ?
    Mo49 O40 Mo50 . . 140.8(9) ?
    Mo44 O42 Mo48 . . 102.2(7) ?
    Mo44 O42 Mo49 . . 107.9(7) ?
    Mo49 O42 Mo48 . . 88.8(5) ?
    Mo47 O43 Mo48 . . 148.8(9) ?
    Mo47 O45 Ce3 . . 156.8(11) ?
    Mo45 O51 Mo44 . . 113.1(8) ?
    Mo48 O51 Mo44 . . 110.5(7) ?
    Mo48 O51 Mo45 . . 135.9(8) ?
    Mo44 O53 Mo42 . . 117.2(7) ?
    Mo42 O54 Mo43 . . 101.9(7) ?
    Mo42 O54 Mo44 . . 96.4(6) ?
    Mo43 O54 Mo44 . . 100.0(6) ?
    Mo49 O54 Mo42 . . 102.8(7) ?
    Mo49 O54 Mo43 . . 144.7(8) ?
    Mo49 O54 Mo44 . . 101.9(7) ?
    Mo41 O56 Mo51 . . 155.7(13) ?
    Mo42 O57 Mo41 . . 109.1(8) ?
    Mo42 O57 Mo50 . . 111.2(8) ?
    Mo50 O57 Mo41 . . 138.9(9) ?
    Mo41 O61 Ce2 . . 162.4(9) ?
    Mo41 O62 Mo40 . . 134.8(8) ?
    Mo41 O62 Mo42 . . 112.1(8) ?
    Mo42 O62 Mo40 . . 109.1(7) ?
    Mo42 O64 Mo40 . . 107.8(7) ?
    Mo43 O64 Mo40 . . 140.7(8) ?
    Mo43 O64 Mo42 . . 110.9(7) ?
    Mo43 O65 Mo45 . . 125.1(8) ?
    Mo44 O66 Mo43 . . 105.3(7) ?
    Mo44 O66 Mo45 . . 103.2(6) ?
    Mo45 O66 Mo43 . . 88.3(5) ?
    Mo37 O68 Mo45 . . 150.2(10) ?
    Mo37 O69 Ce3 . . 155.8(11) ?
    Mo32 O70 Ce3 . . 162.7(10) ?
    Mo43 O75 Mo39 . . 156.9(9) ?
    Mo38 O76 Mo45 . . 155.0(9) ?
    Mo40 O81 Ce2 . . 156.1(10) ?
    Mo40 O83 Mo39 . . 151.8(9) ?
    Mo35 O85 Mo38 . . 106.1(7) ?
    Mo35 O85 Mo39 . . 103.2(7) ?
    Mo39 O85 Mo38 . . 88.3(5) ?
    Mo38 O86 Mo39 . . 124.0(8) ?
    Mo33 O88 Mo37 . . 106.0(8) ?
    Mo38 O88 Mo33 . . 113.0(8) ?
    Mo38 O88 Mo37 . . 139.0(9) ?
    Mo32 O89 Mo37 . . 133.7(8) ?
    Mo33 O89 Mo32 . . 112.2(8) ?
    Mo33 O89 Mo37 . . 109.8(7) ?
    Mo32 O92 Mo27 . . 162.6(11) ?
    Mo31 O94 Mo32 . . 137.4(8) ?
    Mo33 O94 Mo31 . . 112.2(8) ?
    Mo33 O94 Mo32 . . 109.9(7) ?
    Mo33 O95 Mo34 . . 101.4(7) ?
    Mo33 O95 Mo35 . . 95.8(5) ?
    Mo33 O95 Mo38 . . 103.1(7) ?
    Mo34 O95 Mo35 . . 100.3(7) ?
    Mo38 O95 Mo34 . . 145.7(7) ?
    Mo38 O95 Mo35 . . 100.7(6) ?
    Mo35 O96 Mo33 . . 115.9(7) ?
    Mo36 O97 Mo35 . . 110.3(8) ?
    Mo39 O97 Mo35 . . 112.1(8) ?
    Mo39 O97 Mo36 . . 137.4(9) ?
    Mo22 O99 Ce2 . . 154.0(10) ?
    Mo30 O101 Ce2 . . 166.4(12) ?
    Mo30 O102 Mo36 . . 147.3(10) ?
    Mo35 O105 Mo34 . . 108.2(8) ?
    Mo35 O105 Mo36 . . 102.4(7) ?
    Mo36 O105 Mo34 . . 88.6(5) ?
    Mo34 O106 Mo36 . . 123.3(9) ?
    Mo33 O108 Mo31 . . 107.8(7) ?
    Mo34 O108 Mo31 . . 141.3(8) ?
    Mo34 O108 Mo33 . . 109.4(7) ?
    Mo31 O111 Mo27 . . 144.5(11) ?
    Mo34 O115 Mo28 . . 155.8(9) ?
    Mo36 O116 Mo29 . . 154.8(9) ?
    Mo22 O118 Mo30 . . 135.4(9) ?
    Mo23 O118 Mo22 . . 112.7(7) ?
    Mo23 O118 Mo30 . . 110.5(8) ?
    Mo23 O120 Mo29 . . 111.7(8) ?
    Mo23 O120 Mo30 . . 108.0(8) ?
    Mo29 O120 Mo30 . . 138.7(9) ?
    Mo29 O122 Mo28 . . 125.1(8) ?
    Mo25 O123 Mo28 . . 103.8(7) ?
    Mo25 O123 Mo29 . . 107.7(7) ?
    Mo28 O123 Mo29 . . 89.1(5) ?
    Mo31 O125 Mo28 . . 149.4(9) ?
    Mo27 O126 Mo19 . . 139.3(12) ?
    Mo20 O129 Mo19 . . 151.9(9) ?
    Mo26 O131 Mo25 . . 109.8(8) ?
    Mo26 O131 Mo28 . . 138.4(9) ?
    Mo28 O131 Mo25 . . 109.5(8) ?
    Mo25 O133 Mo23 . . 118.0(8) ?
    Mo24 O134 Mo23 . . 103.1(7) ?
    Mo29 O134 Mo23 . . 103.8(7) ?
    Mo29 O134 Mo24 . . 141.8(8) ?
    Mo15 O135 Mo22 . . 139.2(9) ?
    Mo23 O135 Mo15 . . 110.0(9) ?
    Mo23 O135 Mo22 . . 109.9(8) ?
    Mo22 O137 Mo16 . . 162.1(12) ?
    Mo15 O141 Mo16 . . 147.8(11) ?
    Mo23 O144 Mo15 . . 106.9(8) ?
    Mo24 O144 Mo15 . . 141.4(9) ?
    Mo24 O144 Mo23 . . 110.7(7) ?
    Mo24 O146 Mo26 . . 124.8(9) ?
    Mo25 O147 Mo24 . . 108.4(7) ?
    Mo25 O147 Mo26 . . 103.7(7) ?
    Mo26 O147 Mo24 . . 88.4(5) ?
    Mo20 O149 Mo26 . . 149.6(10) ?
    Mo17 O150 Mo19 . . 156.9(11) ?
    Mo21 O153 Mo26 . . 157.6(10) ?
    Mo24 O154 Mo14 . . 158.1(9) ?
    Mo15 O155 Mo14 . . 148.6(10) ?
    Mo16 O156 Mo6 . . 142.1(12) ?
    Mo21 O158 Mo14 . . 123.4(9) ?
    Mo13 O159 Mo14 . . 103.0(8) ?
    Mo13 O159 Mo21 . . 108.4(7) ?
    Mo14 O159 Mo21 . . 88.0(5) ?
    Mo18 O161 Mo20 . . 108.4(8) ?
    Mo21 O161 Mo18 . . 107.4(7) ?
    Mo21 O161 Mo20 . . 143.0(8) ?
    Mo18 O162 Mo17 . . 108.8(7) ?
    Mo18 O162 Mo20 . . 108.2(8) ?
    Mo20 O162 Mo17 . . 142.0(9) ?
    Mo17 O164 Ce1 . 2_655 150.9(11) ?
    Mo17 O166 Mo10 . . 136.4(10) ?
    Mo18 O166 Mo10 . . 110.6(10) ?
    Mo18 O166 Mo17 . . 111.8(8) ?
    Mo13 O168 Mo18 . . 117.2(8) ?
    Mo11 O169 Mo13 . . 104.2(7) ?
    Mo11 O169 Mo21 . . 137.9(8) ?
    Mo18 O169 Mo11 . . 104.8(8) ?
    Mo18 O169 Mo13 . . 97.3(6) ?
    Mo18 O169 Mo21 . . 103.8(7) ?
    Mo21 O169 Mo13 . . 102.0(7) ?
    Mo12 O171 Mo13 . . 112.1(8) ?
    Mo12 O171 Mo14 . . 139.0(8) ?
    Mo14 O171 Mo13 . . 106.5(7) ?
    Mo7 O175 Mo6 . . 158.5(10) ?
    Mo7 O177 Mo12 . . 147.9(10) ?
    Mo11 O178 Mo12 . . 124.5(8) ?
    Mo12 O179 Mo11 . . 88.5(5) ?
    Mo13 O179 Mo11 . . 107.3(7) ?
    Mo13 O179 Mo12 . . 104.0(7) ?
    Mo11 O181 Mo10 . . 139.1(9) ?
    Mo18 O181 Mo10 . . 108.5(8) ?
    Mo18 O181 Mo11 . . 110.4(8) ?
    Mo10 O184 Ce1 . 2_655 160.8(12) ?
    Mo10 O185 Mo9 . . 146.9(10) ?
    Mo11 O186 Mo9 . . 156.5(15) ?
    Mo8 O188 Mo12 . . 156.6(11) ?
    Mo3 O190 Mo6 . . 161.3(11) ?
    Mo4 O191 Mo3 . . 110.5(7) ?
    Mo4 O191 Mo7 . . 110.5(8) ?
    Mo7 O191 Mo3 . . 135.0(8) ?
    Mo4 O192 Mo7 . . 106.9(8) ?
    Mo8 O192 Mo4 . . 110.6(8) ?
    Mo8 O192 Mo7 . . 140.2(8) ?
    Mo8 O193 Mo9 . . 120.4(8) ?
    Mo5 O194 Mo8 . . 110.7(8) ?
    Mo5 O194 Mo9 . . 103.9(8) ?
    Mo8 O194 Mo9 . . 90.8(6) ?
    Mo9 O197 Mo5 . . 108.9(7) ?
    Mo60 O197 Mo5 . . 112.6(7) ?
    Mo60 O197 Mo9 . . 138.2(9) ?
    Mo5 O198 Mo4 . . 118.2(7) ?
    Mo3 O202 Ce1 . . 160.9(11) ?
    Mo2 O204 Mo3 2_655 . 131.8(8) ?
    Mo4 O204 Mo2 . 2_655 112.3(9) ?
    Mo4 O204 Mo3 . . 110.8(8) ?
    Mo1 O205 Mo4 . . 103.8(8) ?
    Mo1 O205 Mo5 . . 100.7(7) ?
    Mo1 O205 Mo8 . . 145.4(10) ?
    Mo4 O205 Mo5 . . 95.6(7) ?
    Mo4 O205 Mo8 . . 102.5(8) ?
    Mo8 O205 Mo5 . . 98.7(7) ?
    Mo2 O206 Ce1 . 2_655 160.7(10) ?
    Mo2 O208 Mo60 . . 149.0(9) ?
    Mo1 O211 Mo60 . . 91.2(6) ?
    Mo5 O211 Mo1 . . 109.0(8) ?
    Mo5 O211 Mo60 . . 103.1(7) ?
    Mo1 O212 Mo60 . . 123.9(8) ?
    Mo1 O213 Mo2 . 2_655 139.8(9) ?
    Mo1 O213 Mo4 . . 110.1(7) ?
    Mo4 O213 Mo2 . 2_655 108.0(8) ?
    Mo1 O215 Mo60 . 2_655 154.0(11) ?
    Mo59 O221 Mo58 . . 159.1(9) ?
    Mo59 O222 Mo58 . 2_655 122.5(9) ?
    O224 Mo61 Mo62 . . 99.8(8) ?
    O224 Mo61 O228 . . 85.6(13) ?
    O224 Mo61 O229 . . 87.0(13) ?
    O224 Mo61 O230 . . 158.5(10) ?
    O224 Mo61 O231 . . 74.7(12) ?
    O224 Mo61 N2 . . 72.7(11) ?
    O228 Mo61 Mo62 . . 50.0(7) ?
    O228 Mo61 O229 . . 93.9(10) ?
    O228 Mo61 O230 . . 104.6(13) ?
    O228 Mo61 O231 . . 160.3(15) ?
    O228 Mo61 N2 . . 82.1(10) ?
    O229 Mo61 Mo62 . . 47.6(7) ?
    O229 Mo61 O230 . . 110.6(12) ?
    O229 Mo61 O231 . . 84.0(9) ?
    O229 Mo61 N2 . . 159.5(13) ?
    O230 Mo61 Mo62 . . 101.1(7) ?
    O230 Mo61 O231 . . 94.4(11) ?
    O230 Mo61 N2 . . 89.8(10) ?
    O231 Mo61 Mo62 . . 131.6(7) ?
    O231 Mo61 N2 . . 93.0(10) ?
    N2 Mo61 Mo62 . . 132.1(8) ?
    O225 Mo62 Mo61 . . 97.5(10) ?
    O225 Mo62 O226 . . 81(2) ?
    O225 Mo62 O227 . . 158.5(16) ?
    O225 Mo62 N1 . . 74.3(13) ?
    O226 Mo62 Mo61 . . 131.6(12) ?
    O226 Mo62 N1 . . 90.4(14) ?
    O227 Mo62 Mo61 . . 101.9(13) ?
    O227 Mo62 O226 . . 93(2) ?
    O227 Mo62 N1 . . 85.2(15) ?
    O228 Mo62 Mo61 . . 48.3(6) ?
    O228 Mo62 O225 . . 83.9(14) ?
    O228 Mo62 O226 . . 164(2) ?
    O228 Mo62 O227 . . 102.2(17) ?
    O228 Mo62 N1 . . 87.8(10) ?
    O229 Mo62 Mo61 . . 50.2(7) ?
    O229 Mo62 O225 . . 85.4(14) ?
    O229 Mo62 O226 . . 81.6(14) ?
    O229 Mo62 O227 . . 114.3(16) ?
    O229 Mo62 O228 . . 94.7(10) ?
    O229 Mo62 N1 . . 159.2(14) ?
    N1 Mo62 Mo61 . . 136.1(8) ?
    O223 Na1 Na2 . . 102.7(13) ?
    O223 Na1 O234 . . 150(2) ?
    O223 Na1 Na3 . . 104.1(12) ?
    O234 Na1 Na2 . . 47.9(17) ?
    O232 Na2 Na1 . . 63.0(13) ?
    O232 Na2 O233 . . 162(2) ?
    O232 Na2 O234 . . 43.1(19) ?
    O233 Na2 Na1 . . 105.5(13) ?
    O233 Na2 O234 . . 118.8(19) ?
    O234 Na2 Na1 . . 39.9(13) ?
    C12 O223 Na1 . . 139(4) ?
    C12 O224 Mo61 . . 132(3) ?
    C6 O225 Mo62 . . 118(3) ?
    Mo61 O228 Mo62 . . 81.7(9) ?
    Mo62 O229 Mo61 . . 82.1(10) ?
    C6 O233 Na2 . . 113(3) ?
    C6 O233 Na3 . . 120(3) ?
    Na1 O234 Na2 . . 92(2) ?
    C1 N1 Mo62 . . 114(3) ?
    C1 N1 C5 . . 126(4) ?
    C5 N1 Mo62 . . 120(3) ?
    C7 N2 Mo61 . . 119(2) ?
    C11 N2 Mo61 . . 111(2) ?
    C11 N2 C7 . . 130(4) ?
    N1 C1 C2 . . 118(3) ?
    N1 C1 C6 . . 121(4) ?
    C6 C1 C2 . . 121(4) ?
    C1 C2 H2 . . 122.1 ?
    C3 C2 C1 . . 116(4) ?
    C3 C2 H2 . . 122.1 ?
    C2 C3 H3 . . 118.4 ?
    C2 C3 C4 . . 123(4) ?
    C4 C3 H3 . . 118.4 ?
    C3 C4 H4 . . 120.5 ?
    C3 C4 C5 . . 119(4) ?
    C5 C4 H4 . . 120.5 ?
    N1 C5 C4 . . 117(4) ?
    N1 C5 H5 . . 121.3 ?
    C4 C5 H5 . . 121.3 ?
    O225 C6 C1 . . 113(4) ?
    O233 C6 O225 . . 127(4) ?
    O233 C6 C1 . . 120(4) ?
    N2 C7 H7 . . 118.3 ?
    C8 C7 N2 . . 123(4) ?
    C8 C7 H7 . . 118.3 ?
    C7 C8 H8 . . 130.2 ?
    C9 C8 C7 . . 100(4) ?
    C9 C8 H8 . . 130.2 ?
    C8 C9 H9 . . 107.5 ?
    C8 C9 C10 . . 145(5) ?
    C10 C9 H9 . . 107.5 ?
    C9 C10 H10 . . 125.2 ?
    C9 C10 C11 . . 110(4) ?
    C11 C10 H10 . . 125.2 ?
    N2 C11 C10 . . 112(4) ?
    N2 C11 C12 . . 117(3) ?
    C10 C11 C12 . . 130(3) ?
    O223 C12 O224 . . 145(6) ?
    O223 C12 C11 . . 109(4) ?
    O224 C12 C11 . . 107(4) ?
    O232 Na3 Na1 . . 67.7(10) ?
    O232 Na3 O233 . . 164(2) ?
    O233 Na3 Na1 . . 122.6(12) ?
loop_
    _geom_torsion_atom_site_label_1
    _geom_torsion_atom_site_label_2
    _geom_torsion_atom_site_label_3
    _geom_torsion_atom_site_label_4
    _geom_torsion_site_symmetry_1
    _geom_torsion_site_symmetry_2
    _geom_torsion_site_symmetry_3
    _geom_torsion_site_symmetry_4
    _geom_torsion
    _geom_torsion_publ_flag
    O1 Mo49 O27 Mo53 . . . . -129(3) ?
    O2 Mo59 O221 Mo58 . . . . -122(3) ?
    O2 Mo59 O222 Mo58 . . . 2_655 -179.2(10) ?
    O253 Mo57 O5 Mo52 . . . 2_655 174(2) ?
    O4 Mo57 O253 Mo58 . . . . 120.6(19) ?
    O4 Mo57 O5 Mo52 . . . 2_655 -110(3) ?
    O5 Mo52 O33 Mo51 2_655 . . . 173(2) ?
    O5 Mo57 O253 Mo58 . . . . -159.6(17) ?
    O6 Mo57 O253 Mo58 . . . . 39.8(18) ?
    O6 Mo57 O5 Mo52 . . . 2_655 -59(4) ?
    O6 Mo59 O221 Mo58 . . . . -18(3) ?
    O6 Mo59 O222 Mo58 . . . 2_655 26.6(18) ?
    O7 Mo57 O253 Mo58 . . . . -53(2) ?
    O7 Mo57 O5 Mo52 . . . 2_655 68(3) ?
    O8 Mo54 O18 Mo56 . . . . -70.0(10) ?
    O8 Mo59 O221 Mo58 . . . . 60(3) ?
    O8 Mo59 O222 Mo58 . . . 2_655 11.9(8) ?
    O10 Mo46 O23 Ce3 . . . . 93(2) ?
    O10 Mo57 O253 Mo58 . . . . 80(3) ?
    O10 Mo57 O5 Mo52 . . . 2_655 -31(3) ?
    O11 Mo55 O13 Mo53 . . . . -179.6(9) ?
    O11 Mo55 O26 Mo48 . . . . 124(3) ?
    O12 Mo54 O18 Mo56 . . . . 0.3(8) ?
    O12 Mo55 O13 Mo53 . . . . -83.5(10) ?
    O12 Mo55 O26 Mo48 . . . . -15(4) ?
    O12 Mo59 O221 Mo58 . . . . 12(4) ?
    O12 Mo59 O222 Mo58 . . . 2_655 84.4(10) ?
    O13 Mo55 O26 Mo48 . . . . -131(3) ?
    O14 Mo54 O18 Mo56 . . . . 2(3) ?
    O16 Mo54 O18 Mo56 . . . . -177.6(10) ?
    O17 Mo54 O18 Mo56 . . . . 72.6(10) ?
    O17 Mo55 O13 Mo53 . . . . -10.3(8) ?
    O17 Mo55 O26 Mo48 . . . . -61(3) ?
    O19 Mo47 O43 Mo48 . . . . -41.6(17) ?
    O19 Mo47 O45 Ce3 . . . . 103(3) ?
    O19 Mo55 O13 Mo53 . . . . -25.6(19) ?
    O19 Mo55 O26 Mo48 . . . . 19(3) ?
    O20 Mo46 O23 Ce3 . . . . 53(2) ?
    O20 Mo47 O43 Mo48 . . . . -72(3) ?
    O20 Mo47 O45 Ce3 . . . . 62(3) ?
    O21 Mo46 O23 Ce3 . . . . 135(2) ?
    O22 Mo46 O23 Ce3 . . . . -41(2) ?
    O24 Mo47 O43 Mo48 . . . . -118.0(18) ?
    O24 Mo47 O45 Ce3 . . . . 140(3) ?
    O25 Mo47 O43 Mo48 . . . . 53.7(18) ?
    O25 Mo47 O45 Ce3 . . . . -32(3) ?
    O26 Mo55 O13 Mo53 . . . . 75.0(10) ?
    O27 Mo49 O1 Mo48 . . . . 75.5(10) ?
    O28 Mo50 O35 Mo51 . . . . -141.8(13) ?
    O29 Mo52 O33 Mo51 . . . . 89(2) ?
    O30 Mo46 O23 Ce3 2_655 . . . -146.5(19) ?
    O30 Mo52 O33 Mo51 . . . . 138(2) ?
    O31 Mo52 O33 Mo51 . . . . -103(2) ?
    O32 Mo52 O33 Mo51 . . . . 0(3) ?
    O34 Mo50 O28 Mo53 . . . . -113(2) ?
    O34 Mo50 O35 Mo51 . . . . 140.1(15) ?
    O35 Mo50 O28 Mo53 . . . . 166(2) ?
    O38 Mo50 O28 Mo53 . . . . 58(2) ?
    O38 Mo50 O35 Mo51 . . . . -36.4(16) ?
    O39 Mo49 O1 Mo48 . . . . -179.4(10) ?
    O39 Mo49 O27 Mo53 . . . . 126(3) ?
    O40 Mo49 O1 Mo48 . . . . -25(2) ?
    O40 Mo49 O27 Mo53 . . . . 23(3) ?
    O40 Mo50 O28 Mo53 . . . . -36(2) ?
    O40 Mo50 O35 Mo51 . . . . 94(2) ?
    O42 Mo44 O53 Mo42 . . . . 70.8(8) ?
    O42 Mo49 O1 Mo48 . . . . -7.4(9) ?
    O42 Mo49 O27 Mo53 . . . . -56(3) ?
    O43 Mo47 O45 Ce3 . . . . -138(2) ?
    O45 Mo47 O43 Mo48 . . . . 161.9(17) ?
    O51 Mo44 O53 Mo42 . . . . -7(2) ?
    O51 Mo45 O76 Mo38 . . . . -31(3) ?
    O52 Mo44 O53 Mo42 . . . . 176.9(7) ?
    O54 Mo43 O65 Mo45 . . . . 80.4(10) ?
    O54 Mo43 O75 Mo39 . . . . 6(4) ?
    O54 Mo44 O53 Mo42 . . . . -1.0(6) ?
    O54 Mo49 O1 Mo48 . . . . -80.3(10) ?
    O54 Mo49 O27 Mo53 . . . . -16(4) ?
    O56 Mo41 O61 Ce2 . . . . 172(4) ?
    O57 Mo41 O56 Mo51 . . . . -36(3) ?
    O57 Mo41 O61 Ce2 . . . . -65(5) ?
    O57 Mo50 O28 Mo53 . . . . -69(3) ?
    O57 Mo50 O35 Mo51 . . . . 59.9(14) ?
    O59 Mo41 O56 Mo51 . . . . -131(3) ?
    O59 Mo41 O61 Ce2 . . . . 71(4) ?
    O60 Mo41 O56 Mo51 . . . . 43(3) ?
    O60 Mo41 O61 Ce2 . . . . -107(4) ?
    O61 Mo41 O56 Mo51 . . . . 123(3) ?
    O62 Mo40 O81 Ce2 . . . . -69(3) ?
    O62 Mo40 O83 Mo39 . . . . 50(3) ?
    O62 Mo41 O56 Mo51 . . . . -11(4) ?
    O62 Mo41 O61 Ce2 . . . . -26(4) ?
    O63 Mo43 O65 Mo45 . . . . 178.0(10) ?
    O63 Mo43 O75 Mo39 . . . . -134(3) ?
    O64 Mo40 O81 Ce2 . . . . -110(3) ?
    O64 Mo40 O83 Mo39 . . . . 24(2) ?
    O64 Mo43 O65 Mo45 . . . . 21(2) ?
    O64 Mo43 O75 Mo39 . . . . -32(3) ?
    O65 Mo43 O75 Mo39 . . . . 121(3) ?
    O65 Mo45 O76 Mo38 . . . . -124(2) ?
    O66 Mo43 O65 Mo45 . . . . 6.2(8) ?
    O66 Mo43 O75 Mo39 . . . . 48(3) ?
    O66 Mo44 O53 Mo42 . . . . -76.2(8) ?
    O66 Mo45 O76 Mo38 . . . . -52(2) ?
    O67 Mo45 O76 Mo38 . . . . 134(2) ?
    O68 Mo37 O69 Ce3 . . . . 139(2) ?
    O68 Mo45 O76 Mo38 . . . . 33(2) ?
    O69 Mo37 O68 Mo45 . . . . -163.5(18) ?
    O70 Mo32 O92 Mo27 . . . . 133(4) ?
    O71 Mo37 O68 Mo45 . . . . 115.9(19) ?
    O71 Mo37 O69 Ce3 . . . . -142(2) ?
    O72 Mo37 O68 Mo45 . . . . -55(2) ?
    O72 Mo37 O69 Ce3 . . . . 31(3) ?
    O73 Mo40 O81 Ce2 . . . . -151(3) ?
    O73 Mo40 O83 Mo39 . . . . 101(2) ?
    O74 Mo40 O81 Ce2 . . . . 22(3) ?
    O74 Mo40 O83 Mo39 . . . . -70(2) ?
    O75 Mo39 O86 Mo38 . . . . 77.2(10) ?
    O75 Mo43 O65 Mo45 . . . . -77.0(10) ?
    O76 Mo38 O86 Mo39 . . . . -76.6(10) ?
    O81 Mo40 O83 Mo39 . . . . -179(2) ?
    O83 Mo39 O86 Mo38 . . . . -16(2) ?
    O83 Mo40 O81 Ce2 . . . . 128(2) ?
    O84 Mo39 O86 Mo38 . . . . -176.2(10) ?
    O85 Mo35 O96 Mo33 . . . . -76.8(8) ?
    O85 Mo38 O76 Mo45 . . . . 51(2) ?
    O85 Mo38 O86 Mo39 . . . . 7.7(8) ?
    O85 Mo39 O86 Mo38 . . . . -7.8(8) ?
    O86 Mo38 O76 Mo45 . . . . 123(2) ?
    O87 Mo38 O76 Mo45 . . . . -132(2) ?
    O87 Mo38 O86 Mo39 . . . . 177.6(9) ?
    O88 Mo37 O68 Mo45 . . . . 38.4(19) ?
    O88 Mo37 O69 Ce3 . . . . -99(3) ?
    O88 Mo38 O76 Mo45 . . . . -29(2) ?
    O88 Mo38 O86 Mo39 . . . . 23(2) ?
    O89 Mo32 O70 Ce3 . . . . -12(5) ?
    O89 Mo32 O92 Mo27 . . . . -4(5) ?
    O89 Mo37 O68 Mo45 . . . . 71(3) ?
    O89 Mo37 O69 Ce3 . . . . -62(2) ?
    O90 Mo32 O70 Ce3 . . . . -93(5) ?
    O90 Mo32 O92 Mo27 . . . . 51(4) ?
    O91 Mo32 O70 Ce3 . . . . 84(5) ?
    O91 Mo32 O92 Mo27 . . . . -122(4) ?
    O92 Mo27 O126 Mo19 . . . . 153(2) ?
    O92 Mo32 O70 Ce3 . . . . -174(5) ?
    O94 Mo31 O111 Mo27 . . . . 53(2) ?
    O94 Mo31 O125 Mo28 . . . . -63(3) ?
    O94 Mo32 O70 Ce3 . . . . -55(7) ?
    O94 Mo32 O92 Mo27 . . . . -25(4) ?
    O95 Mo34 O106 Mo36 . . . . -79.8(10) ?
    O95 Mo34 O115 Mo28 . . . . -12(4) ?
    O95 Mo35 O96 Mo33 . . . . -1.7(7) ?
    O95 Mo38 O76 Mo45 . . . . 10(4) ?
    O95 Mo38 O86 Mo39 . . . . 80.8(10) ?
    O97 Mo35 O96 Mo33 . . . . -9(2) ?
    O97 Mo36 O116 Mo29 . . . . 47(4) ?
    O97 Mo39 O86 Mo38 . . . . -76.5(10) ?
    O98 Mo35 O96 Mo33 . . . . 177.7(8) ?
    O99 Mo22 O137 Mo16 . . . . -164(5) ?
    O100 Mo30 O101 Ce2 . . . . 108(6) ?
    O100 Mo30 O102 Mo36 . . . . -123(2) ?
    O101 Mo30 O102 Mo36 . . . . 153.9(19) ?
    O102 Mo30 O101 Ce2 . . . . -174(6) ?
    O102 Mo36 O116 Mo29 . . . . -24(2) ?
    O103 Mo36 O116 Mo29 . . . . -124(2) ?
    O104 Mo30 O101 Ce2 . . . . -66(6) ?
    O104 Mo30 O102 Mo36 . . . . 45(2) ?
    O105 Mo34 O106 Mo36 . . . . -6.5(9) ?
    O105 Mo34 O115 Mo28 . . . . -51(3) ?
    O105 Mo35 O96 Mo33 . . . . 71.2(9) ?
    O105 Mo36 O116 Mo29 . . . . 63(2) ?
    O106 Mo34 O115 Mo28 . . . . -125(3) ?
    O106 Mo36 O116 Mo29 . . . . 136(2) ?
    O107 Mo34 O106 Mo36 . . . . -178.1(10) ?
    O107 Mo34 O115 Mo28 . . . . 129(3) ?
    O108 Mo31 O111 Mo27 . . . . 90(3) ?
    O108 Mo31 O125 Mo28 . . . . -35(2) ?
    O108 Mo34 O106 Mo36 . . . . -22(2) ?
    O108 Mo34 O115 Mo28 . . . . 27(3) ?
    O109 Mo27 O126 Mo19 . . . . 94(3) ?
    O110 Mo27 O126 Mo19 . . . . 3(3) ?
    O111 Mo27 O126 Mo19 . . . . 174(3) ?
    O111 Mo31 O125 Mo28 . . . . 168.2(19) ?
    O112 Mo31 O111 Mo27 . . . . 132(2) ?
    O112 Mo31 O125 Mo28 . . . . -110(2) ?
    O113 Mo27 O126 Mo19 . . . . -99(3) ?
    O114 Mo31 O111 Mo27 . . . . -43(2) ?
    O114 Mo31 O125 Mo28 . . . . 62(2) ?
    O115 Mo34 O106 Mo36 . . . . 77.8(10) ?
    O116 Mo29 O122 Mo28 . . . . 75.5(10) ?
    O117 Mo22 O99 Ce2 . . . . -48(3) ?
    O117 Mo22 O137 Mo16 . . . . 91(5) ?
    O118 Mo22 O99 Ce2 . . . . 49(3) ?
    O118 Mo22 O137 Mo16 . . . . -28(7) ?
    O118 Mo30 O101 Ce2 . . . . 28(6) ?
    O118 Mo30 O102 Mo36 . . . . -80(2) ?
    O119 Mo22 O99 Ce2 . . . . 129(3) ?
    O119 Mo22 O137 Mo16 . . . . -82(5) ?
    O120 Mo29 O122 Mo28 . . . . -25.0(19) ?
    O120 Mo30 O101 Ce2 . . . . 60(8) ?
    O120 Mo30 O102 Mo36 . . . . -45.9(19) ?
    O121 Mo29 O122 Mo28 . . . . -179.2(10) ?
    O123 Mo25 O133 Mo23 . . . . 73.1(9) ?
    O123 Mo29 O122 Mo28 . . . . -10.5(8) ?
    O125 Mo31 O111 Mo27 . . . . -146.5(19) ?
    O129 Mo20 O149 Mo26 . . . . -169.1(17) ?
    O131 Mo25 O133 Mo23 . . . . 4(2) ?
    O132 Mo25 O133 Mo23 . . . . -177.0(8) ?
    O134 Mo24 O146 Mo26 . . . . 85.3(11) ?
    O134 Mo24 O154 Mo14 . . . . 13(5) ?
    O134 Mo29 O122 Mo28 . . . . -83.5(10) ?
    O135 Mo15 O141 Mo16 . . . . -47(2) ?
    O135 Mo15 O155 Mo14 . . . . 70(3) ?
    O135 Mo22 O99 Ce2 . . . . 83(4) ?
    O135 Mo22 O137 Mo16 . . . . -3(5) ?
    O137 Mo16 O156 Mo6 . . . . -156(3) ?
    O137 Mo22 O99 Ce2 . . . . -150(2) ?
    O138 Mo16 O156 Mo6 . . . . -95(2) ?
    O139 Mo16 O156 Mo6 . . . . -4(3) ?
    O140 Mo15 O141 Mo16 . . . . -126(2) ?
    O140 Mo15 O155 Mo14 . . . . 114(2) ?
    O141 Mo15 O155 Mo14 . . . . -162.7(19) ?
    O141 Mo16 O156 Mo6 . . . . -180(2) ?
    O142 Mo16 O156 Mo6 . . . . 96(2) ?
    O143 Mo15 O141 Mo16 . . . . 49(2) ?
    O143 Mo15 O155 Mo14 . . . . -57(2) ?
    O144 Mo15 O141 Mo16 . . . . -75(3) ?
    O144 Mo15 O155 Mo14 . . . . 35(2) ?
    O144 Mo24 O146 Mo26 . . . . 29(2) ?
    O144 Mo24 O154 Mo14 . . . . -19(3) ?
    O145 Mo24 O146 Mo26 . . . . -178.0(10) ?
    O145 Mo24 O154 Mo14 . . . . -123(3) ?
    O146 Mo24 O154 Mo14 . . . . 130(3) ?
    O147 Mo24 O146 Mo26 . . . . 12.2(9) ?
    O147 Mo24 O154 Mo14 . . . . 59(3) ?
    O147 Mo25 O133 Mo23 . . . . -70.2(8) ?
    O149 Mo20 O129 Mo19 . . . . 159.9(19) ?
    O150 Mo17 O164 Ce1 . . . 2_655 -157(2) ?
    O151 Mo20 O129 Mo19 . . . . -123(2) ?
    O151 Mo20 O149 Mo26 . . . . 110.6(19) ?
    O152 Mo20 O129 Mo19 . . . . 54(2) ?
    O152 Mo20 O149 Mo26 . . . . -62(2) ?
    O153 Mo21 O158 Mo14 . . . . -74.2(11) ?
    O154 Mo24 O146 Mo26 . . . . -73.3(12) ?
    O155 Mo15 O141 Mo16 . . . . 153.5(19) ?
    O158 Mo21 O153 Mo26 . . . . 130(3) ?
    O159 Mo13 O168 Mo18 . . . . -67.9(9) ?
    O159 Mo21 O153 Mo26 . . . . 59(3) ?
    O159 Mo21 O158 Mo14 . . . . 11.2(9) ?
    O160 Mo21 O153 Mo26 . . . . -121(3) ?
    O160 Mo21 O158 Mo14 . . . . 178.4(10) ?
    O161 Mo20 O129 Mo19 . . . . -77(3) ?
    O161 Mo20 O149 Mo26 . . . . 33.7(19) ?
    O161 Mo21 O153 Mo26 . . . . -19(3) ?
    O161 Mo21 O158 Mo14 . . . . 26.6(19) ?
    O162 Mo17 O150 Mo19 . . . . -33(3) ?
    O162 Mo17 O164 Ce1 . . . 2_655 91(3) ?
    O162 Mo20 O129 Mo19 . . . . -43(2) ?
    O162 Mo20 O149 Mo26 . . . . 70(3) ?
    O163 Mo17 O150 Mo19 . . . . 63(4) ?
    O163 Mo17 O164 Ce1 . . . 2_655 -51(3) ?
    O164 Mo17 O150 Mo19 . . . . 169(3) ?
    O165 Mo17 O150 Mo19 . . . . -110(3) ?
    O165 Mo17 O164 Ce1 . . . 2_655 124(3) ?
    O166 Mo10 O184 Ce1 . . . 2_655 54(4) ?
    O166 Mo10 O185 Mo9 . . . . -80(3) ?
    O166 Mo17 O150 Mo19 . . . . -62(5) ?
    O166 Mo17 O164 Ce1 . . . 2_655 44(3) ?
    O169 Mo11 O178 Mo12 . . . . -80.8(10) ?
    O169 Mo11 O186 Mo9 . . . . -14(7) ?
    O169 Mo13 O168 Mo18 . . . . 3.1(6) ?
    O169 Mo21 O153 Mo26 . . . . 13(4) ?
    O169 Mo21 O158 Mo14 . . . . 83.5(10) ?
    O170 Mo13 O168 Mo18 . . . . -177.0(8) ?
    O171 Mo13 O168 Mo18 . . . . 19(2) ?
    O172 Mo6 O156 Mo16 . . . . -85(2) ?
    O173 Mo6 O156 Mo16 . . . . 7(3) ?
    O174 Mo6 O156 Mo16 . . . . 110(2) ?
    O175 Mo6 O156 Mo16 . . . . -162(2) ?
    O175 Mo7 O177 Mo12 . . . . 163.4(19) ?
    O177 Mo7 O175 Mo6 . . . . 175(4) ?
    O178 Mo11 O186 Mo9 . . . . -131(5) ?
    O179 Mo11 O178 Mo12 . . . . -10.3(8) ?
    O179 Mo11 O186 Mo9 . . . . -59(5) ?
    O179 Mo13 O168 Mo18 . . . . 75.5(8) ?
    O180 Mo11 O178 Mo12 . . . . -179.6(10) ?
    O180 Mo11 O186 Mo9 . . . . 124(5) ?
    O181 Mo10 O184 Ce1 . . . 2_655 90(4) ?
    O181 Mo10 O185 Mo9 . . . . -44.9(18) ?
    O181 Mo11 O178 Mo12 . . . . -21(2) ?
    O181 Mo11 O186 Mo9 . . . . 20(5) ?
    O182 Mo10 O184 Ce1 . . . 2_655 -41(4) ?
    O182 Mo10 O185 Mo9 . . . . 47.3(19) ?
    O183 Mo10 O184 Ce1 . . . 2_655 133(4) ?
    O183 Mo10 O185 Mo9 . . . . -123.0(18) ?
    O184 Mo10 O185 Mo9 . . . . 157.1(18) ?
    O185 Mo10 O184 Ce1 . . . 2_655 -149(4) ?
    O186 Mo11 O178 Mo12 . . . . 77.0(12) ?
    O187 Mo7 O175 Mo6 . . . . -82(4) ?
    O187 Mo7 O177 Mo12 . . . . 57(2) ?
    O189 Mo7 O175 Mo6 . . . . 96(4) ?
    O189 Mo7 O177 Mo12 . . . . -114(2) ?
    O190 Mo3 O202 Ce1 . . . . 167(3) ?
    O190 Mo6 O156 Mo16 . . . . -118(2) ?
    O191 Mo3 O190 Mo6 . . . . -24(4) ?
    O191 Mo3 O202 Ce1 . . . . -22(5) ?
    O191 Mo7 O175 Mo6 . . . . 16(4) ?
    O191 Mo7 O177 Mo12 . . . . -72(3) ?
    O192 Mo7 O175 Mo6 . . . . 49(5) ?
    O192 Mo7 O177 Mo12 . . . . -37.8(19) ?
    O192 Mo8 O188 Mo12 . . . . 19(3) ?
    O193 Mo8 O188 Mo12 . . . . -134(3) ?
    O194 Mo5 O198 Mo4 . . . . 70.0(9) ?
    O194 Mo8 O188 Mo12 . . . . -61(3) ?
    O196 Mo5 O194 Mo8 . . . . -177.6(8) ?
    O196 Mo5 O194 Mo9 . . . . 86.2(9) ?
    O196 Mo5 O198 Mo4 . . . . 178.8(8) ?
    O197 Mo5 O194 Mo8 . . . . 87.1(8) ?
    O197 Mo5 O194 Mo9 . . . . -9.1(7) ?
    O197 Mo5 O198 Mo4 . . . . -9(2) ?
    O198 Mo5 O194 Mo8 . . . . -69.3(9) ?
    O198 Mo5 O194 Mo9 . . . . -165.5(7) ?
    O199 Mo3 O190 Mo6 . . . . 59(4) ?
    O199 Mo3 O202 Ce1 . . . . -98(3) ?
    O200 Mo8 O188 Mo12 . . . . 122(3) ?
    O201 Mo3 O190 Mo6 . . . . -112(4) ?
    O201 Mo3 O202 Ce1 . . . . 77(3) ?
    O202 Mo3 O190 Mo6 . . . . 154(4) ?
    O204 Mo2 O206 Ce1 2_655 . . 2_655 -45(3) ?
    O204 Mo2 O208 Mo60 2_655 . . . 74(3) ?
    O204 Mo3 O190 Mo6 . . . . -36(5) ?
    O204 Mo3 O202 Ce1 . . . . -9(3) ?
    O205 Mo1 O212 Mo60 . . . . 81.4(10) ?
    O205 Mo1 O215 Mo60 . . . 2_655 14(5) ?
    O205 Mo5 O194 Mo8 . . . . 0.1(7) ?
    O205 Mo5 O194 Mo9 . . . . -96.1(8) ?
    O205 Mo5 O198 Mo4 . . . . -1.7(7) ?
    O205 Mo8 O188 Mo12 . . . . -20(4) ?
    O206 Mo2 O208 Mo60 . . . . -161.2(18) ?
    O207 Mo2 O206 Ce1 . . . 2_655 -125(3) ?
    O207 Mo2 O208 Mo60 . . . . 118.3(19) ?
    O208 Mo2 O206 Ce1 . . . 2_655 158(3) ?
    O209 Mo2 O206 Ce1 . . . 2_655 51(3) ?
    O209 Mo2 O208 Mo60 . . . . -52.9(19) ?
    O211 Mo1 O212 Mo60 . . . . 8.2(8) ?
    O211 Mo1 O215 Mo60 . . . 2_655 55(3) ?
    O211 Mo5 O194 Mo8 . . . . 43.3(16) ?
    O211 Mo5 O194 Mo9 . . . . -52.9(15) ?
    O211 Mo5 O198 Mo4 . . . . -73.3(9) ?
    O212 Mo1 O215 Mo60 . . . 2_655 128(3) ?
    O213 Mo1 O212 Mo60 . . . . 20(2) ?
    O213 Mo1 O215 Mo60 . . . 2_655 -24(3) ?
    O213 Mo2 O206 Ce1 2_655 . . 2_655 -83(4) ?
    O213 Mo2 O208 Mo60 2_655 . . . 40.7(19) ?
    O214 Mo1 O212 Mo60 . . . . -179.6(10) ?
    O214 Mo1 O215 Mo60 . . . 2_655 -129(3) ?
    O215 Mo1 O212 Mo60 . . . . -77.4(11) ?
    O221 Mo59 O222 Mo58 . . . 2_655 -73.7(10) ?
    O222 Mo59 O221 Mo58 . . . . 131(3) ?
    Mo61 O224 C12 O223 . . . . -179(7) ?
    Mo61 O224 C12 C11 . . . . -1(5) ?
    Mo61 N2 C7 C8 . . . . -169(3) ?
    Mo61 N2 C11 C10 . . . . 168(3) ?
    Mo61 N2 C11 C12 . . . . -4(5) ?
    Mo62 Mo61 O224 C12 . . . . 130(3) ?
    Mo62 O225 C6 O233 . . . . -175(4) ?
    Mo62 O225 C6 C1 . . . . 2(5) ?
    Mo62 N1 C1 C2 . . . . 178(3) ?
    Mo62 N1 C1 C6 . . . . -4(5) ?
    Mo62 N1 C5 C4 . . . . 179(2) ?
    Na1 O223 C12 O224 . . . . 26(13) ?
    Na1 O223 C12 C11 . . . . -153(4) ?
    Na2 O233 C6 O225 . . . . 2(6) ?
    Na2 O233 C6 C1 . . . . -174(3) ?
    O228 Mo61 O224 C12 . . . . 82(3) ?
    O229 Mo61 O224 C12 . . . . 176(3) ?
    O230 Mo61 O224 C12 . . . . -38(5) ?
    O231 Mo61 O224 C12 . . . . -99(3) ?
    N1 C1 C2 C3 . . . . 1(6) ?
    N1 C1 C6 O225 . . . . 2(6) ?
    N1 C1 C6 O233 . . . . 179(4) ?
    N2 Mo61 O224 C12 . . . . -1(3) ?
    N2 C7 C8 C9 . . . . -1(6) ?
    N2 C11 C12 O223 . . . . -177(4) ?
    N2 C11 C12 O224 . . . . 4(6) ?
    C1 N1 C5 C4 . . . . -2(6) ?
    C1 C2 C3 C4 . . . . 2(6) ?
    C2 C1 C6 O225 . . . . 179(3) ?
    C2 C1 C6 O233 . . . . -4(6) ?
    C2 C3 C4 C5 . . . . -4(6) ?
    C3 C4 C5 N1 . . . . 4(5) ?
    C5 N1 C1 C2 . . . . -1(6) ?
    C5 N1 C1 C6 . . . . 177(4) ?
    C6 C1 C2 C3 . . . . -177(4) ?
    C7 N2 C11 C10 . . . . -6(7) ?
    C7 N2 C11 C12 . . . . -179(4) ?
    C7 C8 C9 C10 . . . . 0(9) ?
    C8 C9 C10 C11 . . . . -2(10) ?
    C9 C10 C11 N2 . . . . 4(6) ?
    C9 C10 C11 C12 . . . . 175(5) ?
    C10 C11 C12 O223 . . . . 12(8) ?
    C10 C11 C12 O224 . . . . -167(5) ?
    C11 N2 C7 C8 . . . . 5(7) ?
    Na3 O233 C6 O225 . . . . -13(6) ?
    Na3 O233 C6 C1 . . . . 170(3) ?
_shelx_space_group_comment
;
The symmetry employed for this shelxl refinement is uniquely defined
by the following loop, which should always be used as a source of
symmetry information in preference to the above space-group names.
They are only intended as comments.
;
_shelx_estimated_absorpt_T_min     ?
_shelx_estimated_absorpt_T_max     ?
_shelx_hkl_file
;
  -4   0   0    1.40    1.50
   4   0   0   -0.30    1.00
  -4   0   0    0.10    0.70
  -4   0   0    0.10    1.10
   4   0   0   -0.20    1.10
  -4   0   0    1.00    1.30
  -4   0   0   10.30    2.40
   4   0   0   -1.60    1.00
  -4   0   0   10.30    2.70
   4   0   0   -0.20    1.20
   6   0   0  613.34   39.70
  -6   0   0  609.44   39.70
  -6   0   0  645.44   39.20
   6   0   0  597.54   38.60
   6   0   0  624.94   39.20
   6   0   0  602.54   40.90
  -6   0   0  588.54   38.60
   6   0   0  616.94   39.10
   6   0   0  604.24   38.80
  -6   0   0  620.74   38.00
   6   0   0  633.34   38.10
  -6   0   0  622.24   39.20
  -6   0   0  619.14   39.00
   8   0   0  252.57   18.70
   8   0   0  248.88   18.40
   8   0   0  245.28   19.30
  -8   0   0  237.58   18.20
   8   0   0  253.87   18.20
  -8   0   0  249.18   18.60
   8   0   0  243.78   21.40
  -8   0   0  242.48   17.10
  -8   0   0  247.58   19.40
   8   0   0  250.27   17.30
  -8   0   0  250.87   18.70
   8   0   0  242.08   18.40
  -8   0   0  242.48   18.60
 -10   0   0  980.30   62.49
  10   0   0 1048.00   62.79
  10   0   0  971.60   62.19
 -10   0   0  938.81   62.09
  10   0   0  960.40   61.79
 -10   0   0  950.30   63.29
  10   0   0  939.01   63.19
 -10   0   0  984.60   61.89
  10   0   0  972.90   60.59
 -10   0   0  982.20   60.39
 -10   0   0 1008.00   62.49
  10   0   0 1001.10   65.29
  10   0   0  963.30   61.49
 -12   0   0   76.19   11.60
 -12   0   0   72.49   10.90
  12   0   0   84.99   11.30
  12   0   0   82.69   15.20
 -12   0   0   61.59    8.30
  12   0   0   78.69   10.50
  12   0   0   64.09   10.60
 -12   0   0   76.39   10.90
  12   0   0   71.39   11.90
 -12   0   0   63.89    9.80
  12   0   0   69.99    9.10
  12   0   0   63.39   10.20
 -12   0   0   73.39   11.80
  14   0   0  336.87   29.90
  14   0   0  301.07   23.20
  14   0   0  310.37   24.70
 -14   0   0  309.77   26.50
  14   0   0  299.47   24.70
  14   0   0  328.37   26.80
  14   0   0  338.87   26.30
 -14   0   0  309.27   25.30
 -14   0   0  301.27   22.70
  14   0   0  315.07   24.60
 -14   0   0  295.37   25.80
 -14   0   0  302.37   25.20
 -16   0   0 1583.34  101.19
 -16   0   0 1654.63  102.39
  16   0   0 1646.64   99.49
  16   0   0 1703.43  102.69
  16   0   0 1560.54  105.29
 -16   0   0 1572.14  101.99
  16   0   0 1502.45  102.89
  16   0   0 1577.44  100.69
  18   0   0  709.63   53.69
  18   0   0  677.63   47.50
 -18   0   0  695.43   48.80
 -18   0   0  725.03   45.70
  18   0   0  677.43   49.50
  18   0   0  659.73   46.40
 -18   0   0  662.63   49.10
  18   0   0  675.63   50.89
 -18   0   0  657.33   49.40
  20   0   0   93.69   19.90
  20   0   0   99.29   13.80
 -20   0   0   86.19   13.60
 -20   0   0  110.79   17.40
  20   0   0  110.79   18.20
  20   0   0   85.89   14.70
  20   0   0   94.89   16.60
 -20   0   0  112.79   17.20
 -20   0   0   96.69   15.80
 -22   0   0  121.89   19.30
  22   0   0  118.29   18.90
  22   0   0   83.79   17.80
  22   0   0   86.59   13.80
  22   0   0  136.29   18.00
 -22   0   0  103.29   17.80
 -22   0   0  144.19   20.10
  24   0   0  623.14   49.50
 -24   0   0  658.33   50.99
  24   0   0  633.74   46.00
  24   0   0  628.04   48.50
  24   0   0  661.83   51.59
 -24   0   0  608.34   49.00
 -24   0   0  623.44   49.30
  26   0   0   14.70   12.90
 -26   0   0   21.30   12.30
 -26   0   0   26.70   14.50
  26   0   0   19.60   10.70
  26   0   0   33.90   11.90
 -26   0   0   30.40   14.00
 -28   0   0   50.99   16.60
  28   0   0   34.30   11.70
 -28   0   0   26.90   13.70
  28   0   0   36.40   13.80
 -28   0   0   26.90   13.30
  28   0   0   32.00   15.00
  30   0   0  890.41   69.39
 -30   0   0  920.01   69.29
  30   0   0  958.10   71.49
 -30   0   0  909.41   69.69
  30   0   0  904.11   64.99
 -30   0   0  874.21   68.19
 -32   0   0   64.09   19.40
  32   0   0   90.79   21.90
  32   0   0   96.89   23.40
 -32   0   0   92.69   21.90
 -32   0   0   56.29   19.40
  32   0   0   49.70   15.70
  34   0   0  184.68   32.20
 -34   0   0  204.88   31.10
  34   0   0  208.98   27.10
  34   0   0  187.98   31.10
 -34   0   0  232.18   34.50
 -34   0   0  173.28   31.40
  36   0   0 1092.39   73.39
 -36   0   0  924.31   76.69
  36   0   0  988.50   79.39
  36   0   0 1031.50   78.29
 -36   0   0  896.51   75.79
  38   0   0  483.35   50.19
 -38   0   0  569.44   51.09
 -38   0   0  503.65   52.09
  38   0   0  550.84   45.50
  38   0   0  451.45   49.70
 -40   0   0   37.90   20.20
  40   0   0   28.50   18.00
  40   0   0   20.10   19.40
  40   0   0   40.20   18.40
 -40   0   0   34.00   22.30
  42   0   0   78.49   24.90
  42   0   0   51.09   20.00
 -42   0   0   58.99   22.70
  42   0   0   35.30   20.80
 -42   0   0   16.40   24.20
 -44   0   0   29.40   27.30
  44   0   0   64.09   26.20
  44   0   0   44.20   23.80
 -44   0   0   64.99   26.40
  44   0   0   51.99   19.80
 -46   0   0  -46.80   23.70
  46   0   0  -12.10   16.90
  46   0   0    7.60   20.80
 -46   0   0    1.40   16.00
  46   0   0    9.20   17.40
  48   0   0   -8.40   16.50
 -48   0   0   15.20   22.40
 -48   0   0    2.40   25.60
  48   0   0   -9.90   21.40
  48   0   0   -8.60   20.60
 -50   0   0   89.89   37.10
 -50   0   0   56.09   26.70
  50   0   0  109.09   34.00
  50   0   0   36.00   25.70
   3  -1   0    0.10    0.90
   3  -1   0    0.80    1.00
   3  -1   0   -0.10    0.90
  -3  -1   0   -0.20    0.80
  -3  -1   0   -0.90    0.70
  -3  -1   0   -0.30    0.90
  -3  -1   0    1.70    1.10
   3  -1   0    0.50    0.80
   3  -1   0   -0.20    0.50
  -3   1   0   -0.60    0.80
   3   1   0    0.30    0.80
  -3   1   0   -0.10    0.80
   3   1   0    0.50    0.90
  -3   1   0   13.20    2.80
   3   1   0   -0.10    0.70
   3   1   0   -0.30    0.80
   3   1   0   -0.10    0.70
   3   1   0   -0.50    0.70
  -3   1   0    0.50    0.80
   5  -1   0  244.88   17.20
  -5  -1   0  267.27   16.60
  -5  -1   0  265.97   18.00
  -5  -1   0  254.57   16.40
   5  -1   0  265.07   17.70
   5  -1   0  255.97   17.10
  -5  -1   0  246.18   17.30
  -5  -1   0  250.57   16.60
  -5  -1   0  244.98   17.10
   5  -1   0  259.37   16.20
  -5  -1   0  236.18   17.60
   5  -1   0  239.08   17.60
  -5  -1   0  245.18   16.80
   5   1   0  244.48   17.30
  -5   1   0  255.27   18.20
  -5   1   0  243.48   16.10
  -5   1   0  244.38   17.70
   5   1   0  271.67   16.60
   5   1   0  262.57   17.00
   5   1   0  249.58   16.70
   5   1   0  258.87   18.00
  -5   1   0  236.28   17.10
  -5   1   0  238.88   17.10
   5   1   0  261.57   17.30
  -7  -1   0   45.30    5.70
  -7  -1   0   55.59    7.40
  -7  -1   0   53.99    7.10
   7  -1   0   56.39    6.80
  -7  -1   0   65.69    7.30
   7  -1   0   54.69    5.50
   7  -1   0   49.99    7.70
   7  -1   0   47.60    7.30
   7  -1   0   62.79    7.90
  -7  -1   0   56.79    8.90
  -7  -1   0   51.89    6.00
  -7  -1   0   50.99    7.50
  -7  -1   0   54.09    6.50
   7  -1   0   65.49    6.80
   7   1   0   46.00    6.70
   7   1   0   41.40    5.60
  -7   1   0   52.49    7.90
   7   1   0   57.39    7.30
  -7   1   0   56.69    7.40
   7   1   0   51.09    6.50
  -7   1   0   41.20    6.40
   7   1   0   69.09    6.70
   7   1   0   49.99    7.50
   7   1   0   47.80    7.50
  -7   1   0   50.79    7.40
  -7   1   0   54.19    7.00
  -7   1   0   42.40    5.30
  -9  -1   0   54.89    6.70
   9  -1   0   42.50    7.50
  -9  -1   0   46.10   10.60
  -9  -1   0   47.70    7.80
   9  -1   0   42.90    5.90
   9  -1   0   44.90    7.60
   9  -1   0   42.10    8.00
  -9  -1   0   51.99    7.60
  -9  -1   0   54.79    6.90
  -9  -1   0   60.79    8.50
  -9  -1   0   57.89    7.70
   9  -1   0   55.39    7.70
   9  -1   0   54.99    8.70
  -9  -1   0   38.80    7.80
   9   1   0   51.09    7.00
  -9   1   0   66.09    8.80
   9   1   0   43.30    6.50
   9   1   0   52.79    8.40
   9   1   0   33.30    7.60
   9   1   0   54.49    7.70
  -9   1   0   61.89    9.60
   9   1   0   51.29    9.40
  -9   1   0   47.20    7.60
  -9   1   0   55.09    6.40
   9   1   0   54.29    7.60
  -9   1   0   51.79    8.20
  -9   1   0   41.30    8.00
 -11  -1   0    4.70    5.10
 -11  -1   0    2.40    5.00
  11  -1   0    2.60    4.90
  11  -1   0    3.40    5.70
  11  -1   0    6.80    4.90
  11  -1   0    4.00    5.40
  11  -1   0    7.10    4.80
 -11  -1   0    1.60    4.80
  11  -1   0    3.10    3.50
 -11  -1   0    4.10    5.00
 -11  -1   0    4.30    3.50
 -11  -1   0    3.70    3.70
 -11  -1   0    8.80    5.00
 -11   1   0    1.20    4.60
 -11   1   0    7.70    5.30
 -11   1   0    1.70    4.40
  11   1   0    5.10    5.60
  11   1   0   14.60    7.90
 -11   1   0    5.60    3.40
  11   1   0    5.90    5.10
  11   1   0    5.20    3.90
 -11   1   0    6.00    5.90
 -11   1   0    7.80    6.60
  11   1   0    4.60    4.60
  11   1   0   10.00    5.00
  11   1   0   -3.60    3.60
 -13  -1   0   38.90    6.80
 -13  -1   0   40.30    8.60
 -13  -1   0   44.80    9.00
 -13  -1   0   29.60    6.10
 -13  -1   0   43.40    9.40
 -13  -1   0   42.30    8.90
  13  -1   0   39.00    9.60
  13  -1   0   35.80    9.50
  13  -1   0   48.80    9.10
  13  -1   0   35.10    7.90
 -13  -1   0   41.90    9.60
  13  -1   0   39.90    6.80
  13  -1   0   47.70    9.90
  13   1   0   40.30    9.80
 -13   1   0   52.19   10.90
  13   1   0   49.80    9.00
 -13   1   0   52.39    9.30
  13   1   0   35.40   10.80
  13   1   0   37.10    8.80
 -13   1   0   37.10    9.30
 -13   1   0   51.09   10.00
  13   1   0   34.00    7.90
  13   1   0   57.29    9.10
 -13   1   0   38.80    9.30
 -13   1   0   42.30    6.90
  13   1   0   43.10    7.80
  15  -1   0  993.90   65.79
 -15  -1   0 1039.50   66.59
 -15  -1   0  927.41   66.79
 -15  -1   0  909.91   67.59
  15  -1   0  952.70   65.19
 -15  -1   0 1013.40   65.39
  15  -1   0 1033.50   66.49
 -15  -1   0  977.90   64.99
  15  -1   0  973.00   64.69
  15  -1   0  950.50   66.79
  15  -1   0  992.10   63.19
 -15  -1   0 1037.50   63.09
  15   1   0  997.30   67.29
  15   1   0  969.80   63.79
 -15   1   0  967.60   62.59
  15   1   0  982.50   64.69
  15   1   0 1028.80   68.19
  15   1   0 1053.59   64.19
 -15   1   0 1018.70   66.29
 -15   1   0  955.30   66.49
 -15   1   0 1016.20   65.79
  15   1   0 1030.30   66.19
  17  -1   0  672.93   46.20
  17  -1   0  605.64   44.90
 -17  -1   0  597.84   45.10
 -17  -1   0  632.84   44.50
 -17  -1   0  655.83   44.90
 -17  -1   0  636.14   42.00
  17  -1   0  550.74   46.00
  17  -1   0  629.54   42.50
  17  -1   0  728.33   52.59
  17   1   0  627.94   48.00
  17   1   0  603.24   42.80
  17   1   0  632.34   45.40
 -17   1   0  629.54   45.30
 -17   1   0  650.63   46.70
 -17   1   0  630.74   45.10
  17   1   0  605.64   43.20
  17   1   0  548.85   46.10
 -19  -1   0  144.99   14.90
  19  -1   0  154.08   15.80
  19  -1   0  146.39   24.80
 -19  -1   0  146.59   20.00
  19  -1   0  115.09   19.50
 -19  -1   0  149.49   19.10
  19  -1   0  128.59   18.50
  19  -1   0  159.08   19.40
 -19  -1   0  172.38   20.70
  19   1   0  198.28   24.90
 -19   1   0  155.28   20.70
  19   1   0  161.08   18.20
 -19   1   0  138.29   18.90
  19   1   0  166.08   21.90
  19   1   0  165.98   21.90
 -19   1   0  158.48   21.60
  19   1   0  156.28   17.60
  21  -1   0   90.99   17.30
 -21  -1   0  136.99   19.70
 -21  -1   0   99.09   16.90
  21  -1   0   84.09   15.40
 -21  -1   0  115.19   17.70
  21  -1   0   99.39   13.80
  21  -1   0   88.89   16.10
 -21   1   0   94.09   16.20
  21   1   0   94.29   17.60
  21   1   0   96.39   17.40
  21   1   0  113.39   15.90
 -21   1   0  112.09   17.50
  21   1   0   98.69   24.40
 -21   1   0   97.29   18.60
  21   1   0  134.09   16.10
  23  -1   0  419.06   31.90
 -23  -1   0  433.96   35.60
 -23  -1   0  398.16   34.60
  23  -1   0  407.46   35.80
 -23  -1   0  393.86   34.70
  23  -1   0  412.86   36.70
  23   1   0  393.96   35.20
 -23   1   0  372.96   34.50
 -23   1   0  365.96   34.40
 -23   1   0  440.56   37.90
  23   1   0  390.96   36.10
  23   1   0  377.66   32.00
  23   1   0  388.86   32.00
  25  -1   0  120.69   17.30
 -25  -1   0  187.28   23.80
  25  -1   0  143.09   22.20
 -25  -1   0  108.99   19.90
  25  -1   0  118.99   21.50
 -25  -1   0  137.59   20.90
  25   1   0  136.89   21.60
 -25   1   0  141.19   22.20
 -25   1   0  126.49   23.20
  25   1   0  143.19   19.20
 -25   1   0  126.09   21.20
  25   1   0  117.59   17.10
  25   1   0   99.79   19.90
  27  -1   0  471.05   43.60
 -27  -1   0  459.15   42.30
  27  -1   0  482.55   42.80
  27  -1   0  507.45   39.10
 -27  -1   0  524.95   42.80
 -27  -1   0  425.16   41.50
 -27   1   0  536.35   43.30
  27   1   0  500.95   43.40
 -27   1   0  466.35   42.40
 -27   1   0  516.45   44.40
  27   1   0  435.56   43.20
  27   1   0  499.45   39.70
  29  -1   0   41.90   16.40
 -29  -1   0   49.99   16.00
 -29  -1   0   61.09   18.30
  29  -1   0   41.70   16.10
  29  -1   0   74.69   15.40
 -29  -1   0   64.19   17.80
 -29   1   0   57.79   18.60
  29   1   0   53.69   14.60
  29   1   0   49.60   17.60
 -29   1   0   18.80   15.30
 -29   1   0   65.59   17.10
  29   1   0   28.80   16.00
  31  -1   0  191.58   29.90
  31  -1   0  229.58   31.10
 -31  -1   0  189.68   29.10
 -31  -1   0  204.68   30.00
  31  -1   0  294.77   27.70
 -31  -1   0  155.78   26.80
  31   1   0  205.78   32.00
 -31   1   0  220.18   30.50
 -31   1   0  225.78   32.40
 -31   1   0  187.68   28.70
  31   1   0  186.08   24.70
  31   1   0  165.68   28.00
 -33  -1   0   22.00   16.10
 -33  -1   0   38.70   17.70
  33  -1   0   16.70   12.10
  33  -1   0   50.99   17.30
  33  -1   0   25.50   16.40
 -33  -1   0   24.30   15.30
  33   1   0   33.00   16.60
 -33   1   0   -1.50   16.30
 -33   1   0    0.40   12.80
  33   1   0   21.20   15.50
  33   1   0   17.10   12.70
 -33   1   0    6.10   16.70
 -35  -1   0   72.79   24.00
 -35  -1   0   60.29   20.60
 -35  -1   0   42.10   19.30
  35  -1   0   89.79   22.50
  35  -1   0   65.89   21.70
  35  -1   0   88.19   17.90
  35   1   0   73.29   21.90
 -35   1   0   68.59   21.30
  35   1   0   94.49   24.20
 -35   1   0   38.20   22.00
  35   1   0   44.00   16.50
 -37  -1   0    6.40   17.90
  37  -1   0   -2.70   15.20
  37  -1   0   21.40   14.40
 -37  -1   0   31.10   17.50
  37  -1   0    4.40   14.20
 -37   1   0   -0.40   18.50
  37   1   0    7.60   16.10
 -37   1   0   -7.30   12.30
  37   1   0  -12.50   15.40
  37   1   0   16.60   13.60
 -39  -1   0   58.69   24.30
  39  -1   0   85.19   24.50
  39  -1   0  110.79   21.90
 -39  -1   0   89.59   26.60
  39  -1   0   72.69   24.40
 -39   1   0  115.69   27.10
 -39   1   0   82.69   26.70
  39   1   0  106.89   27.20
  39   1   0   77.99   24.30
  39   1   0   87.09   20.30
  41  -1   0   92.39   25.10
  41  -1   0   37.80   18.20
 -41  -1   0   16.80   21.10
 -41  -1   0   92.89   27.40
  41  -1   0   68.59   24.00
  41   1   0   22.90   18.40
  41   1   0   25.60   17.80
 -41   1   0   51.59   22.90
  41   1   0   66.09   24.00
 -41   1   0   35.90   24.30
  43  -1   0  163.98   27.80
  43  -1   0  153.48   34.10
 -43  -1   0  144.29   34.60
 -43  -1   0  171.38   34.30
  43  -1   0  101.39   29.30
 -43   1   0  135.69   36.30
  43   1   0  174.18   29.00
  43   1   0  157.08   31.20
 -43   1   0  175.68   35.30
  43   1   0  144.29   31.80
  45  -1   0   66.59   25.50
  45  -1   0  102.89   27.30
 -45  -1   0   35.70   27.00
 -45  -1   0   51.59   23.50
  45  -1   0   61.79   21.00
 -45   1   0   65.09   27.40
  45   1   0   76.09   22.40
  45   1   0   47.20   22.60
  45   1   0   84.89   27.00
 -45   1   0   54.89   30.20
  47  -1   0  239.38   41.70
  47  -1   0  311.27   47.20
  47  -1   0  245.58   35.30
 -47  -1   0  216.08   43.50
 -47  -1   0  289.77   44.50
  47   1   0  299.27   38.60
  47   1   0  205.88   39.30
  47   1   0  287.37   46.90
 -47   1   0  250.67   45.20
 -47   1   0  382.46   49.70
  49  -1   0  150.38   37.80
  49  -1   0  137.19   28.60
 -49  -1   0   90.09   36.10
  49  -1   0  126.79   33.50
 -49  -1   0  197.48   38.20
 -49   1   0   89.09   35.40
  49   1   0  119.19   34.70
  49   1   0  128.89   34.90
 -49   1   0  176.88   36.80
   0  -2   0   -0.60    0.50
   2  -2   0    0.40    0.70
   2  -2   0   -0.10    1.80
   2  -2   0    1.10    1.10
   2  -2   0    1.60    0.90
  -2  -2   0    0.60    0.70
  -2  -2   0    2.00    0.80
   2  -2   0    0.00    0.90
  -2  -2   0   -0.10    0.60
  -2   2   0    0.70    0.90
  -2   2   0    0.30    1.00
  -2   2   0    1.60    1.20
   2   2   0   -0.30    0.90
   2   2   0    0.20    1.20
  -2   2   0    0.20    0.70
  -2   2   0    3.70    2.10
   2   2   0    0.80    0.80
   4  -2   0 1410.76   89.09
   4  -2   0 1508.35   87.99
  -4  -2   0 1429.56   89.29
  -4  -2   0 1530.75   89.29
  -4  -2   0 1547.95   88.99
   4  -2   0 1455.55   89.09
  -4  -2   0 1482.25   88.59
   4  -2   0 1496.55   89.29
  -4  -2   0 1494.45   88.99
   4  -2   0 1593.64   89.79
   4   2   0 1324.27   88.99
  -4   2   0 1568.14   89.59
  -4   2   0 1479.25   89.29
   4   2   0 1491.25   88.99
  -4   2   0 1414.36   89.29
   4   2   0 1567.34   88.99
  -4   2   0 1540.15   91.19
   6  -2   0 1710.23  103.89
  -6  -2   0 1604.94  104.19
  -6  -2   0 1727.53  103.59
  -6  -2   0 1769.02  103.29
   6  -2   0 1655.53  104.19
   6  -2   0 1836.72  104.69
  -6  -2   0 1705.53  102.09
   6  -2   0 1698.63  103.79
  -6  -2   0 1758.72  103.69
   6  -2   0 1701.63  102.39
   6  -2   0 1758.62  105.39
  -6  -2   0 1738.83  103.59
  -6  -2   0 1744.33  103.39
  -6  -2   0 1781.02  104.19
   6   2   0 1716.63  103.29
  -6   2   0 1717.43  103.99
   6   2   0 1764.32  103.69
   6   2   0 1654.93  103.39
  -6   2   0 1713.43  102.39
  -6   2   0 1668.53  104.29
   6   2   0 1800.12  103.59
  -6   2   0 1780.42  105.89
   6   2   0 1754.92  103.19
   6   2   0 1700.43  103.89
  -6   2   0 1764.92  104.09
   6   2   0 1650.73  104.39
   8  -2   0  881.21   55.89
   8  -2   0  883.91   56.69
   8  -2   0  869.91   55.99
  -8  -2   0  879.01   56.39
  -8  -2   0  812.02   56.49
   8  -2   0  905.11   54.39
  -8  -2   0  904.31   56.49
  -8  -2   0  937.71   55.19
   8  -2   0  877.31   57.59
  -8  -2   0  898.41   55.59
   8  -2   0  968.70   57.19
  -8  -2   0  871.41   54.19
  -8  -2   0  907.11   55.99
  -8   2   0  896.81   56.69
   8   2   0  865.91   55.39
  -8   2   0  887.21   54.19
   8   2   0  871.11   56.09
  -8   2   0  884.11   56.29
   8   2   0  907.81   55.49
   8   2   0  888.61   57.09
  -8   2   0  893.01   56.19
  -8   2   0  901.31   56.89
   8   2   0  908.51   55.89
   8   2   0  903.51   54.99
   8   2   0  859.71   53.69
   8   2   0  922.61   56.09
  -8   2   0  862.91   57.79
 -10  -2   0 1105.39   66.69
  10  -2   0 1110.99   69.39
  10  -2   0 1118.49   69.79
 -10  -2   0 1099.79   68.69
 -10  -2   0 1085.59   67.09
  10  -2   0 1094.69   67.99
  10  -2   0 1146.79   69.49
  10  -2   0 1052.49   68.19
 -10  -2   0 1040.90   69.19
 -10  -2   0 1078.29   67.69
 -10  -2   0 1066.69   69.59
 -10  -2   0 1097.49   66.79
  10  -2   0 1107.29   66.29
 -10  -2   0 1050.49   68.09
 -10   2   0 1049.00   65.89
 -10   2   0 1055.39   68.79
  10   2   0 1108.29   67.39
  10   2   0 1088.69   66.79
  10   2   0 1056.19   68.29
 -10   2   0 1052.09   69.99
  10   2   0 1078.49   67.59
  10   2   0 1071.39   65.89
 -10   2   0 1054.89   69.09
 -10   2   0 1089.39   68.49
  10   2   0 1075.79   69.69
  10   2   0 1085.79   68.29
 -10   2   0 1070.49   68.39
  10   2   0 1104.19   68.39
 -12  -2   0  804.42   50.19
  12  -2   0  779.32   51.09
  12  -2   0  752.22   52.69
 -12  -2   0  813.32   51.29
 -12  -2   0  775.92   51.99
  12  -2   0  798.42   52.89
 -12  -2   0  696.43   52.19
 -12  -2   0  783.22   51.79
  12  -2   0  768.12   51.49
 -12  -2   0  797.22   50.19
 -12  -2   0  818.22   54.19
  12  -2   0  806.52   49.50
 -12  -2   0  802.62   49.90
  12  -2   0  827.82   52.99
  12   2   0  727.83   51.39
 -12   2   0  747.63   48.80
  12   2   0  783.52   50.49
 -12   2   0  841.02   52.99
 -12   2   0  767.32   51.69
  12   2   0  742.33   51.29
  12   2   0  792.32   51.89
 -12   2   0  756.32   51.59
 -12   2   0  762.42   53.49
  12   2   0  797.52   53.39
  12   2   0  766.02   50.69
  12   2   0  799.32   49.10
 -12   2   0  748.53   52.49
  14  -2   0  268.97   24.80
  14  -2   0  292.07   25.20
 -14  -2   0  294.27   22.60
  14  -2   0  274.27   23.10
 -14  -2   0  290.17   23.60
 -14  -2   0  296.57   24.50
 -14  -2   0  279.87   22.20
 -14  -2   0  281.67   28.20
 -14  -2   0  287.87   21.70
  14  -2   0  308.77   24.00
 -14  -2   0  253.27   23.80
  14  -2   0  297.17   25.30
 -14  -2   0  261.17   24.60
  14  -2   0  293.47   21.60
  14   2   0  262.47   22.30
  14   2   0  282.07   21.20
  14   2   0  284.87   24.30
 -14   2   0  287.97   21.10
  14   2   0  303.67   23.40
 -14   2   0  306.07   24.90
  14   2   0  300.17   25.60
 -14   2   0  290.17   26.80
 -14   2   0  298.57   24.20
  14   2   0  307.77   25.30
  16  -2   0 3463.55  204.58
 -16  -2   0 3360.66  204.68
  16  -2   0 3547.85  208.78
  16  -2   0 3386.96  208.98
 -16  -2   0 3329.77  205.78
  16  -2   0 3385.46  208.38
 -16  -2   0 3389.56  207.88
 -16  -2   0 3458.85  206.88
 -16   2   0 3275.77  203.78
  16   2   0 3530.05  205.78
  16   2   0 3408.96  209.48
 -16   2   0 3451.95  207.58
  16   2   0 3313.47  204.18
 -16   2   0 3411.76  209.68
  16   2   0 3517.65  207.88
 -16   2   0 3363.96  207.78
  16   2   0 3386.96  208.08
  18  -2   0  215.58   18.80
  18  -2   0  230.58   22.90
 -18  -2   0  223.88   18.70
  18  -2   0  198.48   22.00
 -18  -2   0  224.08   22.10
 -18  -2   0  203.98   20.50
 -18  -2   0  232.48   21.70
  18  -2   0  191.48   21.30
  18   2   0  211.18   20.00
 -18   2   0  206.28   22.10
 -18   2   0  203.88   25.80
  18   2   0  216.98   18.70
 -18   2   0  189.58   21.00
  18   2   0  221.48   22.00
  18   2   0  223.68   25.10
  18   2   0  200.78   22.70
  20  -2   0   42.80    8.80
 -20  -2   0   39.40   11.00
  20  -2   0   32.00   10.80
  20  -2   0   24.80   10.70
 -20  -2   0   28.70   10.00
 -20  -2   0   40.40   11.10
  20  -2   0   45.60   12.60
 -20   2   0   38.40   11.40
  20   2   0   23.10   11.00
  20   2   0   36.10    9.00
  20   2   0   35.00    8.40
 -20   2   0   38.60   13.40
 -20   2   0   15.50   10.10
  20   2   0   28.90   10.90
  20   2   0   20.70    9.90
  22  -2   0    2.00    8.40
 -22  -2   0   -1.20    8.10
 -22  -2   0   16.90    8.80
 -22  -2   0    9.20    8.10
  22  -2   0    1.20    6.90
  22  -2   0    7.10    7.00
 -22   2   0   16.40    9.30
  22   2   0   26.30   10.90
  22   2   0   11.00    7.50
 -22   2   0   19.10   11.10
  22   2   0    9.30    6.60
  22   2   0   21.80    9.60
 -22   2   0   25.20   11.90
 -24  -2   0   11.00    9.20
  24  -2   0   20.30   11.10
 -24  -2   0   25.30   11.50
  24  -2   0   18.00   11.20
  24  -2   0   26.10    9.10
 -24  -2   0   16.70   10.40
  24   2   0   20.90   11.60
  24   2   0   17.90    9.40
  24   2   0    5.70    9.10
 -24   2   0   24.90   10.80
 -24   2   0   17.30   12.10
  24   2   0   22.40    9.60
 -24   2   0   28.90   13.30
  26  -2   0  203.08   22.70
 -26  -2   0  184.78   26.10
  26  -2   0  197.38   27.30
  26  -2   0  220.28   29.40
 -26  -2   0  182.58   25.70
 -26  -2   0  185.58   26.20
  26   2   0  208.38   27.00
 -26   2   0  216.28   29.50
  26   2   0  210.88   24.00
 -26   2   0  229.98   28.90
  26   2   0  200.28   28.90
  26   2   0  171.88   21.70
 -26   2   0  230.78   28.30
  28  -2   0    4.10   11.90
  28  -2   0   25.40   13.00
 -28  -2   0   21.80   12.90
 -28  -2   0   19.80   13.40
 -28  -2   0   -3.20   10.00
  28  -2   0   24.50   11.00
 -28   2   0   42.00   16.30
 -28   2   0   21.60   13.20
  28   2   0    2.00   11.60
 -28   2   0   34.90   15.80
  28   2   0    6.10   12.40
  28   2   0   40.50   18.40
  28   2   0   -5.90   10.20
 -30  -2   0   84.49   18.90
  30  -2   0  112.69   22.50
  30  -2   0   95.39   16.20
 -30  -2   0   73.79   19.80
 -30  -2   0   66.69   17.80
  30  -2   0   79.69   20.10
  30   2   0   77.59   19.80
  30   2   0  122.79   23.40
 -30   2   0   77.39   21.10
  30   2   0   83.49   16.90
 -30   2   0  121.99   22.80
 -30   2   0   52.39   18.20
 -32  -2   0   42.40   17.20
 -32  -2   0   21.60   15.40
  32  -2   0   15.30   13.70
  32  -2   0   19.20   13.70
 -32  -2   0   27.80   14.20
  32  -2   0   38.60   13.00
 -32   2   0   19.00   15.60
  32   2   0   40.10   17.40
  32   2   0   38.20   14.10
 -32   2   0   40.70   16.10
 -32   2   0    9.60   15.00
  32   2   0   30.90   18.50
 -34  -2   0 1281.57   94.69
  34  -2   0 1279.07   89.29
  34  -2   0 1220.28   95.99
  34  -2   0 1226.78   94.89
 -34  -2   0 1377.96   97.29
 -34  -2   0 1332.97   94.39
  34   2   0 1442.86   92.29
 -34   2   0 1284.67   95.19
  34   2   0 1372.86   96.19
 -34   2   0 1285.37   97.19
 -34   2   0 1389.66   97.09
  34   2   0 1343.67   97.79
 -36  -2   0  182.18   30.70
  36  -2   0  124.49   27.30
  36  -2   0  163.28   24.40
 -36  -2   0  108.19   26.20
  36  -2   0  138.19   28.20
  36   2   0  160.98   30.60
  36   2   0  167.58   30.50
 -36   2   0  131.79   31.00
 -36   2   0  187.78   31.00
  36   2   0  147.19   23.60
 -38  -2   0   86.99   23.60
 -38  -2   0   99.79   25.90
  38  -2   0   59.39   22.20
  38  -2   0   88.49   18.90
  38  -2   0  106.99   25.40
  38   2   0   91.49   21.10
 -38   2   0   67.49   26.10
 -38   2   0   81.09   22.80
  38   2   0  118.49   28.20
  38   2   0  107.69   25.60
 -40  -2   0   57.79   22.30
  40  -2   0   49.00   17.30
 -40  -2   0   36.00   22.00
  40  -2   0   52.29   22.90
  40  -2   0   43.10   22.70
 -40   2   0   66.19   23.20
  40   2   0   38.60   21.70
  40   2   0   55.09   19.60
 -40   2   0   37.70   24.30
  40   2   0   55.89   23.70
  42  -2   0   62.79   23.20
 -42  -2   0   73.29   24.80
 -42  -2   0   75.09   26.90
  42  -2   0   59.59   19.90
  42  -2   0   59.89   21.50
  42   2   0  116.39   27.20
  42   2   0   60.69   24.70
 -42   2   0   57.59   27.40
  42   2   0   76.29   21.00
 -42   2   0   63.79   23.40
  44  -2   0   17.10   16.80
 -44  -2   0   -0.10   23.50
 -44  -2   0    4.90   20.10
  44  -2   0   17.10   20.00
  44  -2   0   21.50   20.90
  44   2   0   24.00   19.80
  44   2   0   49.30   26.40
 -44   2   0   16.10   24.90
  44   2   0   40.40   22.90
 -44   2   0   -4.90   18.00
  46  -2   0  235.28   33.90
  46  -2   0  271.97   43.30
 -46  -2   0  352.86   46.30
 -46  -2   0  151.48   39.30
  46  -2   0  262.07   42.70
 -46   2   0  166.28   39.20
 -46   2   0  313.27   43.90
  46   2   0  309.57   45.60
  46   2   0  246.48   41.40
  46   2   0  264.07   36.40
  48  -2   0    3.60   15.80
 -48  -2   0   -9.10   24.00
  48  -2   0   23.30   22.60
  48  -2   0    3.10   18.70
 -48  -2   0    6.50   18.60
  48   2   0    2.30   17.10
  48   2   0   12.40   21.60
 -48   2   0    6.20   21.30
  48   2   0   19.50   23.50
 -48   2   0  -24.10   24.50
 -50  -2   0  -18.60   28.30
 -50  -2   0   -1.50   20.50
  50  -2   0    5.60   21.70
 -50   2   0  -12.20   26.90
  50   2   0  -35.90   19.10
 -50   2   0   21.80   24.80
   1  -3   0    6.20    3.10
   1  -3   0   14.10    2.50
   1  -3   0   22.20    2.60
   1   3   0   13.20    2.40
  -1   3   0   14.10    2.40
   1   3   0   18.70    2.60
   3  -3   0  624.64   45.50
  -3  -3   0  704.33   43.10
  -3  -3   0  714.43   43.40
  -3  -3   0  728.43   43.40
  -3  -3   0  714.73   43.70
   3  -3   0  700.53   44.00
   3  -3   0  680.83   44.10
  -3  -3   0  673.03   42.90
   3  -3   0  699.93   42.20
   3  -3   0  740.93   43.40
   3  -3   0  758.12   43.50
   3  -3   0  738.83   43.60
  -3  -3   0  781.42   43.30
  -3  -3   0  688.53   43.60
  -3  -3   0  753.92   43.60
   3  -3   0  783.72   44.00
   3   3   0  743.63   43.50
  -3   3   0  701.63   44.20
   3   3   0  682.73   43.60
  -3   3   0  745.53   43.50
  -3   3   0  766.42   46.30
  -3   3   0  710.83   44.10
   3   3   0  619.04   43.00
  -3   3   0  733.03   43.50
  -3   3   0  644.94   43.60
   3   3   0  707.83   43.70
  -5  -3   0  105.69    8.70
  -5  -3   0   95.19    8.40
  -5  -3   0   96.89    8.40
   5  -3   0  113.79    9.00
   5  -3   0   91.39   11.40
  -5  -3   0  106.09    8.50
  -5  -3   0  110.29    9.10
  -5  -3   0  126.29    9.30
   5  -3   0  117.59    9.00
   5  -3   0  109.99    7.30
  -5  -3   0  101.29    8.60
   5  -3   0   87.09    9.20
   5  -3   0   94.89    9.30
   5   3   0   94.89    8.40
  -5   3   0  122.09    9.00
  -5   3   0  112.79    7.30
   5   3   0  103.79    9.20
   5   3   0  104.19    8.20
  -5   3   0   94.59    9.40
   5   3   0  105.69    8.70
  -5   3   0  134.69   14.00
   5   3   0  102.49    8.70
  -5   3   0  113.79    9.10
  -5   3   0   98.39    9.20
   5   3   0  111.19    8.90
  -7  -3   0  337.47   22.70
  -7  -3   0  346.27   22.60
  -7  -3   0  353.56   23.30
   7  -3   0  326.37   23.20
   7  -3   0  312.17   24.80
  -7  -3   0  308.57   22.50
  -7  -3   0  313.77   20.40
  -7  -3   0  334.07   23.60
   7  -3   0  352.36   23.80
  -7  -3   0  316.67   22.40
   7  -3   0  331.07   22.80
  -7  -3   0  340.97   22.40
   7  -3   0  332.67   21.10
   7  -3   0  344.17   23.60
   7   3   0  324.07   23.50
   7   3   0  336.57   22.00
  -7   3   0  339.37   23.00
  -7   3   0  314.97   23.00
   7   3   0  320.27   22.50
  -7   3   0  331.47   23.40
   7   3   0  312.97   22.70
   7   3   0  328.67   22.60
  -7   3   0  331.47   25.80
   7   3   0  346.67   22.70
  -7   3   0  328.67   21.00
   7   3   0  348.97   22.50
  -7   3   0  348.07   23.60
  -9  -3   0   95.79   10.20
  -9  -3   0   91.69    7.90
   9  -3   0   90.59   10.10
  -9  -3   0  106.39   11.70
  -9  -3   0   96.09   10.20
   9  -3   0  105.49    8.50
   9  -3   0  104.69   11.50
  -9  -3   0   91.29    9.60
   9  -3   0  101.69   11.10
  -9  -3   0  108.19   12.30
   9  -3   0   85.99   12.60
  -9  -3   0   93.69   11.50
   9  -3   0  102.69   11.90
  -9  -3   0   88.29    9.20
  -9   3   0   93.09   10.50
   9   3   0   95.89   10.20
   9   3   0  105.69   10.60
  -9   3   0   97.99   11.90
  -9   3   0   90.29   11.50
   9   3   0   98.29   12.20
   9   3   0  107.59    9.80
  -9   3   0  110.09   15.00
  -9   3   0   99.09    8.30
   9   3   0   94.79   10.00
  -9   3   0   97.19   11.80
   9   3   0   89.99    9.80
   9   3   0  101.89    7.70
   9   3   0   97.19   10.40
  11  -3   0   -2.80    2.80
  11  -3   0    0.00    4.00
  11  -3   0    0.60    4.80
 -11  -3   0    2.80    6.00
 -11  -3   0    2.10    3.80
  11  -3   0   -8.70    5.30
 -11  -3   0    1.10    4.70
 -11  -3   0   -0.60    3.50
  11  -3   0   -2.20    4.80
 -11  -3   0   -1.40    4.30
 -11  -3   0    2.40    4.80
 -11  -3   0   -0.70    4.10
 -11  -3   0    2.80    3.50
  11  -3   0    2.80    5.20
 -11   3   0   -2.40    4.10
 -11   3   0   -2.40    4.30
  11   3   0   -1.10    4.80
  11   3   0    2.00    4.30
 -11   3   0  -13.40    6.90
  11   3   0    3.00    4.10
  11   3   0   -0.10    4.20
  11   3   0    2.40    2.90
  11   3   0   -2.60    4.00
 -11   3   0    4.80    5.00
 -11   3   0    1.80    3.00
  11   3   0    3.00    4.70
  11   3   0    1.10    4.10
 -11   3   0    1.50    5.40
 -13  -3   0  645.04   45.70
  13  -3   0  666.73   45.50
 -13  -3   0  675.33   44.10
 -13  -3   0  677.83   45.10
 -13  -3   0  649.54   42.60
 -13  -3   0  607.84   42.00
  13  -3   0  680.53   46.10
  13  -3   0  669.43   42.00
 -13  -3   0  685.03   46.50
  13  -3   0  660.33   46.30
 -13  -3   0  609.54   44.00
 -13  -3   0  635.44   42.90
  13  -3   0  649.83   44.30
  13  -3   0  661.83   44.20
 -13   3   0  686.43   44.80
 -13   3   0  643.14   41.50
  13   3   0  661.23   44.40
 -13   3   0  688.63   45.30
  13   3   0  631.44   40.60
  13   3   0  606.34   43.20
 -13   3   0  599.64   47.40
  13   3   0  662.03   44.10
 -13   3   0  551.24   47.00
  13   3   0  655.43   44.30
  13   3   0  630.84   42.60
 -13   3   0  648.64   45.80
  13   3   0  708.43   46.90
  13   3   0  614.04   43.30
 -15  -3   0  313.17   27.40
 -15  -3   0  324.47   24.60
  15  -3   0  326.37   26.10
  15  -3   0  320.77   28.40
  15  -3   0  338.57   24.00
  15  -3   0  314.07   26.10
 -15  -3   0  325.07   24.40
 -15  -3   0  298.97   25.30
  15  -3   0  381.16   28.60
  15  -3   0  304.57   27.20
 -15  -3   0  332.17   27.00
 -15  -3   0  301.07   29.20
 -15   3   0  340.27   27.80
 -15   3   0  333.77   23.50
  15   3   0  341.77   26.60
  15   3   0  331.07   26.90
 -15   3   0  322.37   26.50
  15   3   0  270.37   26.90
  15   3   0  317.67   22.70
  15   3   0  324.97   25.40
 -15   3   0  330.47   31.00
 -17  -3   0 1946.01  121.69
 -17  -3   0 2093.39  123.89
 -17  -3   0 1944.01  121.69
  17  -3   0 1981.00  125.79
  17  -3   0 2014.00  125.59
  17  -3   0 2010.80  121.29
 -17  -3   0 2007.90  127.39
  17  -3   0 1978.70  125.69
 -17  -3   0 1980.60  124.89
 -17   3   0 1864.61  120.29
 -17   3   0 2081.99  124.99
  17   3   0 1940.81  119.89
  17   3   0 1958.40  123.59
 -17   3   0 1935.51  124.39
  17   3   0 2029.90  124.49
  17   3   0 2026.50  122.79
 -17   3   0 1930.61  127.59
  17   3   0 1934.51  126.19
 -19  -3   0   24.10   13.00
 -19  -3   0   18.80    8.20
 -19  -3   0   10.80    7.70
  19  -3   0   23.40   10.00
 -19  -3   0   25.50    9.30
  19  -3   0    9.80    8.20
  19  -3   0   15.20    6.10
 -19   3   0   19.40   10.40
 -19   3   0   20.20    8.70
  19   3   0    8.60    7.20
 -19   3   0    6.40   10.30
  19   3   0    7.20    5.80
  19   3   0   14.70    8.30
  19   3   0   30.70   10.00
  19   3   0   12.00    8.90
 -21  -3   0  176.78   20.30
  21  -3   0  177.88   24.20
 -21  -3   0  212.48   25.00
  21  -3   0  183.48   17.60
 -21  -3   0  221.68   21.80
  21  -3   0  136.09   21.20
  21   3   0  189.68   21.10
  21   3   0  151.28   23.00
 -21   3   0  213.38   27.30
  21   3   0  205.48   24.40
  21   3   0  182.68   19.10
 -21   3   0  160.88   22.30
 -21   3   0  163.28   22.10
  21   3   0  176.98   16.70
  23  -3   0   17.60   10.50
  23  -3   0   25.70   10.30
 -23  -3   0   14.00    9.10
  23  -3   0   29.90    8.70
 -23  -3   0   31.30   11.80
 -23  -3   0   19.60   10.30
 -23   3   0   16.70   12.40
  23   3   0   30.60   11.00
  23   3   0   19.10   10.90
  23   3   0   17.80    8.60
 -23   3   0   31.10   14.20
 -23   3   0   31.00   10.90
  23   3   0   19.10    7.50
  25  -3   0   17.40    8.50
  25  -3   0   26.30   12.90
 -25  -3   0   15.50   11.20
  25  -3   0    7.60   11.00
 -25  -3   0   11.10   10.00
 -25  -3   0   10.60   10.10
 -25   3   0   17.50   11.00
  25   3   0   24.20    9.80
 -25   3   0   25.60   14.20
  25   3   0   17.20    8.30
 -25   3   0    6.60   12.50
  25   3   0   30.00   12.60
  25   3   0   24.60   13.90
  27  -3   0   28.50   10.80
  27  -3   0   27.20   13.50
 -27  -3   0   63.09   16.60
 -27  -3   0   56.59   15.10
 -27  -3   0   24.50   12.40
  27  -3   0   48.00   14.70
  27   3   0   37.70   10.80
  27   3   0   21.40   14.40
 -27   3   0   58.39   17.50
  27   3   0   37.60   12.10
 -27   3   0   34.60   16.50
 -27   3   0   23.10   13.50
  27   3   0   56.59   15.60
  29  -3   0  174.28   27.30
 -29  -3   0  181.88   26.10
 -29  -3   0  142.59   23.90
  29  -3   0  162.28   20.70
 -29  -3   0  182.28   24.10
  29  -3   0  151.48   25.60
 -29   3   0  127.99   25.80
 -29   3   0  160.98   26.90
 -29   3   0  138.69   23.80
  29   3   0  128.69   17.60
  29   3   0  115.69   19.30
  29   3   0  116.29   22.30
  29   3   0  169.98   27.60
  31  -3   0   25.80   14.20
 -31  -3   0   57.39   17.60
 -31  -3   0   34.60   15.80
  31  -3   0   45.80   13.20
  31  -3   0   76.19   18.30
 -31  -3   0   35.90   15.10
  31   3   0   27.90   15.70
 -31   3   0   25.20   16.60
  31   3   0   75.99   17.80
 -31   3   0   55.09   19.80
 -31   3   0   41.20   16.60
  31   3   0   33.20   13.30
 -33  -3   0  136.19   24.40
  33  -3   0  228.68   33.90
  33  -3   0  187.18   30.00
 -33  -3   0  191.88   29.40
 -33  -3   0  217.58   31.10
  33  -3   0  166.08   23.50
 -33   3   0  198.98   31.50
 -33   3   0  190.38   33.00
 -33   3   0  161.38   29.70
  33   3   0  175.58   25.20
  33   3   0  213.18   34.30
  33   3   0  233.08   32.40
 -35  -3   0  468.75   43.30
  35  -3   0  409.46   38.10
  35  -3   0  336.77   45.10
  35  -3   0  441.16   45.40
 -35  -3   0  363.76   41.00
 -35  -3   0  400.26   42.50
  35   3   0  413.96   44.50
 -35   3   0  377.66   41.90
  35   3   0  387.36   43.30
 -35   3   0  394.36   48.70
  35   3   0  452.75   40.00
  37  -3   0    8.80   11.40
 -37  -3   0    3.00   15.40
  37  -3   0  -14.10   14.20
  37  -3   0  -10.90   13.70
 -37  -3   0   -1.80   17.00
 -37   3   0    5.20   15.50
  37   3   0   -6.60   15.40
  37   3   0   -4.20   15.30
 -37   3   0   -8.70   17.90
  37   3   0   -2.90   13.60
 -39  -3   0   78.89   23.50
  39  -3   0   67.39   24.10
  39  -3   0   87.09   23.30
 -39  -3   0   15.90   18.70
  39  -3   0   57.39   16.50
 -39   3   0   49.40   23.70
  39   3   0   61.89   23.30
  39   3   0   56.89   18.70
  39   3   0   66.69   23.00
 -39   3   0   86.49   23.90
  41  -3   0   94.59   20.40
  41  -3   0   69.79   25.70
  41  -3   0   43.50   22.50
 -41  -3   0   72.39   23.70
 -41  -3   0   70.69   26.00
  41   3   0   58.59   24.00
  41   3   0   73.89   21.60
 -41   3   0   77.89   24.90
  41   3   0   41.20   21.20
 -41   3   0   49.60   25.40
  43  -3   0   28.30   22.00
  43  -3   0  -17.00   16.90
 -43  -3   0   40.00   21.70
  43  -3   0   25.30   17.60
 -43  -3   0  -10.00   21.20
  43   3   0   34.70   22.10
 -43   3   0   -7.00   23.90
  43   3   0   20.00   19.60
  43   3   0    3.20   19.90
 -43   3   0   22.30   18.90
  45  -3   0   12.30   16.90
  45  -3   0    4.40   19.90
 -45  -3   0    7.10   25.30
  45  -3   0   17.70   20.30
 -45  -3   0   -5.90   20.20
 -45   3   0  -43.50   25.60
  45   3   0   19.70   20.90
 -45   3   0   10.20   19.40
  45   3   0    4.90   20.60
  45   3   0    7.60   17.00
  47  -3   0  229.28   40.50
 -47  -3   0  143.69   33.90
  47  -3   0  151.88   33.80
  47  -3   0  167.88   29.30
 -47  -3   0  150.48   35.70
 -47   3   0  168.48   36.40
 -47   3   0  134.59   38.90
  47   3   0  146.29   30.20
  47   3   0  139.99   32.90
  47   3   0  204.58   37.50
 -49  -3   0  -17.40   17.50
  49  -3   0  -41.40   20.40
 -49  -3   0  -44.10   22.90
  49  -3   0   10.10   18.30
  49  -3   0    2.60   20.60
 -49   3   0   -3.80   22.80
  49   3   0  -20.90   19.50
  49   3   0   11.50   23.50
 -49   3   0  -32.90   28.50
   0  -4   0 2047.90  121.39
   0  -4   0 2174.88  122.79
   0  -4   0 2244.78  122.89
   0  -4   0 2007.50  121.59
   0  -4   0 2035.70  122.49
   0  -4   0 2086.99  121.79
   0  -4   0 2154.88  121.89
   0   4   0 2195.98  122.79
   0   4   0 1777.22  121.49
   0   4   0 2036.40  122.49
   0   4   0 2112.79  122.79
   0   4   0 1905.01  121.39
  -2  -4   0   25.80    3.70
   2  -4   0   24.90    3.80
   2  -4   0   30.00    4.50
   2  -4   0   30.60    6.40
   2  -4   0   24.80    2.90
  -2  -4   0   21.40    3.50
  -2  -4   0   16.00    2.90
  -2  -4   0   19.60    2.60
   2  -4   0   21.00    2.90
  -2  -4   0   22.30    3.00
   2  -4   0   22.90    2.20
   2  -4   0   22.90    3.50
  -2  -4   0   27.20    3.90
  -2  -4   0   21.70    2.70
  -2  -4   0   26.90    4.00
   2  -4   0   20.60    2.80
   2  -4   0   23.20    3.30
  -2   4   0   19.30    3.60
   2   4   0   18.60    2.90
   2   4   0   23.30    3.70
  -2   4   0   24.00    3.50
  -2   4   0   25.70    3.20
   2   4   0   21.30    2.70
   2   4   0   21.80    2.70
  -2   4   0   20.40    2.80
   2   4   0   24.20    3.60
  -2   4   0   25.80    3.60
   2   4   0   22.30    3.70
  -2   4   0   25.10    4.30
   4  -4   0 2235.38  129.49
  -4  -4   0 2251.97  129.39
   4  -4   0 2211.48  129.69
   4  -4   0 2206.48  132.49
   4  -4   0 2103.39  128.99
  -4  -4   0 2192.48  128.99
  -4  -4   0 2215.98  129.39
   4  -4   0 2127.39  128.79
  -4  -4   0 2086.09  128.89
   4  -4   0 2115.09  127.29
  -4  -4   0 2176.98  128.39
   4  -4   0 2096.49  128.79
   4  -4   0 2162.78  129.99
  -4  -4   0 2119.89  129.09
  -4  -4   0 2189.28  128.59
   4   4   0 2148.29  129.29
   4   4   0 2176.78  128.49
   4   4   0 2205.28  128.99
  -4   4   0 2243.98  129.49
   4   4   0 2055.19  128.59
   4   4   0 2118.59  129.09
  -4   4   0 2154.78  129.09
  -4   4   0 2101.59  128.79
  -4   4   0 2111.39  128.89
   4   4   0 2133.69  128.49
  -4   4   0 2247.68  132.59
  -4   4   0 2187.88  129.99
   4   4   0 2295.97  129.59
  -6  -4   0  245.98   17.20
  -6  -4   0  235.88   16.50
   6  -4   0  247.28   18.00
   6  -4   0  242.88   15.10
   6  -4   0  250.17   17.30
   6  -4   0  235.48   20.10
   6  -4   0  237.98   17.00
  -6  -4   0  229.18   17.20
  -6  -4   0  245.28   17.00
  -6  -4   0  257.17   17.50
  -6  -4   0  223.98   16.40
  -6  -4   0  226.78   17.00
   6  -4   0  244.08   17.90
  -6   4   0  254.47   20.90
   6   4   0  249.38   17.50
   6   4   0  241.38   17.00
   6   4   0  229.38   16.30
  -6   4   0  225.68   16.80
  -6   4   0  231.78   15.00
   6   4   0  220.28   16.50
  -6   4   0  237.18   17.60
   6   4   0  229.18   16.40
  -6   4   0  225.78   17.00
  -6   4   0  234.48   18.10
   6   4   0  257.87   17.30
   6   4   0  235.58   17.10
  -6   4   0  250.27   17.00
   8  -4   0   96.59   14.10
   8  -4   0  130.59    9.40
  -8  -4   0  128.49   11.30
   8  -4   0  125.69   12.00
  -8  -4   0  126.09   11.30
   8  -4   0  134.59   12.90
  -8  -4   0  124.29   12.10
  -8  -4   0  119.99   11.20
  -8  -4   0  141.79   11.40
   8  -4   0  122.19   12.50
  -8  -4   0  118.69   11.10
  -8  -4   0  129.59   11.60
   8  -4   0  128.99   11.60
   8   4   0  148.89   12.90
  -8   4   0  136.89   12.20
  -8   4   0  122.69   11.60
   8   4   0  121.19   11.00
  -8   4   0  124.19    9.30
  -8   4   0  129.69   17.40
   8   4   0  124.79   11.50
  -8   4   0  121.19   12.70
   8   4   0  120.19   11.30
   8   4   0  119.39   10.90
   8   4   0  116.09   10.40
  -8   4   0  132.09   12.40
   8   4   0  119.59   11.10
  10  -4   0  115.79   13.20
 -10  -4   0  141.69   13.60
  10  -4   0  124.39   12.60
 -10  -4   0  123.19   13.00
 -10  -4   0  133.89   12.50
  10  -4   0  130.69   17.00
 -10  -4   0  124.19   11.80
  10  -4   0  147.29   14.80
 -10  -4   0  129.49   10.00
 -10  -4   0  132.69   12.80
  10  -4   0  124.79   13.40
 -10  -4   0  133.79   12.60
  10  -4   0  147.49   11.00
 -10  -4   0  134.59   13.80
  10   4   0  159.98   12.80
 -10   4   0  144.99   15.10
 -10   4   0  136.59   10.60
  10   4   0  134.39   13.90
  10   4   0  136.29   12.50
  10   4   0  145.69   13.20
  10   4   0  150.38   13.30
 -10   4   0  119.59   13.00
 -10   4   0  148.69   14.40
  10   4   0  138.49   12.20
  10   4   0  128.89   13.20
 -10   4   0  144.69   13.30
 -10   4   0  148.39   19.30
  12  -4   0  196.58   16.90
  12  -4   0  194.78   17.80
 -12  -4   0  173.98   17.30
 -12  -4   0  197.98   16.10
 -12  -4   0  179.58   13.80
  12  -4   0  186.78   17.60
  12  -4   0  180.88   21.00
 -12  -4   0  170.78   15.10
  12  -4   0  174.08   16.90
 -12  -4   0  187.48   16.60
 -12  -4   0  205.28   17.50
  12  -4   0  176.78   14.20
 -12  -4   0  178.58   18.10
 -12  -4   0  171.78   16.20
  12   4   0  188.28   15.60
  12   4   0  177.08   16.30
  12   4   0  194.88   18.60
  12   4   0  179.58   17.00
 -12   4   0  184.98   14.00
  12   4   0  189.08   16.20
 -12   4   0  178.18   17.50
  12   4   0  170.38   15.70
 -12   4   0  183.88   18.00
 -12   4   0  189.38   16.90
  12   4   0  180.88   16.00
 -12   4   0  152.08   20.80
 -12   4   0  195.88   18.10
 -14  -4   0  890.81   56.99
  14  -4   0  837.82   58.49
  14  -4   0  870.81   61.19
 -14  -4   0  913.21   59.49
  14  -4   0  988.90   61.09
 -14  -4   0  961.10   58.49
  14  -4   0  967.90   58.99
 -14  -4   0  804.12   58.49
 -14  -4   0  924.01   58.69
  14  -4   0  906.11   55.79
 -14  -4   0  842.62   55.09
  14  -4   0  794.52   58.99
 -14  -4   0  738.13   58.69
  14   4   0  879.31   57.29
  14   4   0  950.60   58.99
 -14   4   0  891.11   63.09
  14   4   0  835.62   53.79
 -14   4   0  877.21   58.99
  14   4   0  848.72   57.29
  14   4   0  799.12   59.59
  14   4   0  986.20   61.49
 -14   4   0  861.21   55.19
 -14   4   0  954.20   59.69
  14   4   0  894.91   56.89
 -16  -4   0  187.58   22.60
  16  -4   0  152.48   21.50
  16  -4   0  162.08   17.10
 -16  -4   0  155.38   16.70
  16  -4   0  153.58   19.70
  16  -4   0  150.68   14.60
 -16  -4   0  162.88   19.90
  16  -4   0  168.58   18.50
 -16  -4   0  193.88   18.50
 -16  -4   0  145.89   15.70
 -16  -4   0  167.68   15.30
  16   4   0  191.08   17.60
  16   4   0  155.48   17.20
 -16   4   0  168.28   17.70
  16   4   0  180.48   18.30
  16   4   0  179.18   21.60
  16   4   0  152.48   15.90
 -16   4   0  169.68   19.00
 -16   4   0  162.08   14.30
 -16   4   0  198.78   25.70
  16   4   0  143.29   12.80
  18  -4   0  219.58   22.90
 -18  -4   0  238.98   27.80
 -18  -4   0  258.97   22.50
 -18  -4   0  276.87   20.40
  18  -4   0  213.38   22.90
 -18  -4   0  213.68   22.30
  18  -4   0  230.68   19.20
  18   4   0  212.48   22.30
 -18   4   0  222.18   18.50
  18   4   0  213.88   20.90
 -18   4   0  229.18   23.40
  18   4   0  212.38   21.90
 -18   4   0  202.68   27.70
 -18   4   0  252.37   23.00
  18   4   0  236.48   24.10
  18   4   0  235.68   17.50
 -20  -4   0  226.08   28.60
  20  -4   0  221.68   23.90
  20  -4   0  229.48   24.70
  20  -4   0  227.28   19.90
 -20  -4   0  259.57   23.20
 -20  -4   0  214.98   23.00
 -20  -4   0  226.78   20.80
  20   4   0  228.58   21.70
 -20   4   0  247.78   25.20
 -20   4   0  202.68   28.40
  20   4   0  219.38   24.50
 -20   4   0  214.08   23.60
  20   4   0  202.98   17.80
  20   4   0  240.78   23.10
  20   4   0  235.48   23.80
 -22  -4   0  369.16   40.60
 -22  -4   0  344.17   28.70
 -22  -4   0  357.96   32.40
  22  -4   0  315.97   32.10
  22  -4   0  374.46   28.30
 -22  -4   0  409.06   32.20
  22  -4   0  362.86   33.50
  22   4   0  320.17   32.80
  22   4   0  360.96   30.20
 -22   4   0  377.56   37.00
  22   4   0  377.56   32.60
 -22   4   0  351.66   32.90
  22   4   0  341.37   26.10
 -22   4   0  339.07   31.60
  22   4   0  345.77   39.40
  24  -4   0  516.75   38.30
 -24  -4   0  509.05   39.10
  24  -4   0  500.45   43.20
 -24  -4   0  531.75   43.40
 -24  -4   0  508.35   41.50
  24  -4   0  553.04   44.20
 -24   4   0  486.25   46.70
 -24   4   0  475.65   42.10
 -24   4   0  536.15   43.80
  24   4   0  520.05   42.50
  24   4   0  510.05   36.10
  24   4   0  522.45   40.50
  24   4   0  493.65   43.70
  26  -4   0   11.40    9.10
  26  -4   0    0.10   10.70
 -26  -4   0  -10.20    8.40
 -26  -4   0    6.70   11.90
 -26  -4   0  -12.90    9.60
  26  -4   0   -6.60   10.70
  26   4   0   13.90   10.10
  26   4   0  -17.70    9.20
  26   4   0  -14.70    9.70
  26   4   0    7.50    7.90
 -26   4   0    9.50   10.60
 -26   4   0   17.70   13.00
 -26   4   0   -4.70   12.50
 -28  -4   0   89.79   17.70
  28  -4   0   82.69   19.70
  28  -4   0   91.09   16.30
  28  -4   0   59.19   17.30
 -28  -4   0  115.39   21.40
 -28  -4   0  109.49   20.20
  28   4   0   67.59   16.90
  28   4   0   65.79   18.80
  28   4   0   76.09   12.90
 -28   4   0  130.69   23.70
 -28   4   0   94.69   20.00
 -28   4   0   69.59   22.40
  28   4   0   58.49   18.50
 -30  -4   0 2102.19  133.09
  30  -4   0 2006.40  134.59
 -30  -4   0 1760.42  129.19
  30  -4   0 2035.20  128.19
 -30  -4   0 1968.90  133.79
  30  -4   0 2176.48  137.29
  30   4   0 2161.38  137.89
 -30   4   0 1981.10  134.19
 -30   4   0 2105.19  139.09
  30   4   0 1836.22  124.79
  30   4   0 2101.19  134.19
  30   4   0 2033.60  130.39
 -30   4   0 2052.89  134.89
 -32  -4   0   79.39   19.50
  32  -4   0   86.69   21.50
 -32  -4   0   84.19   18.20
  32  -4   0   67.59   15.50
 -32  -4   0   67.49   19.30
  32  -4   0   73.29   21.10
  32   4   0   63.39   18.60
 -32   4   0   64.99   19.20
 -32   4   0   64.69   22.80
  32   4   0   89.69   18.80
 -32   4   0   73.09   21.60
  32   4   0  101.99   23.20
  34  -4   0  329.37   40.90
  34  -4   0  268.97   39.60
 -34  -4   0  278.47   36.40
  34  -4   0  277.17   30.00
 -34  -4   0  296.57   34.30
 -34  -4   0  313.97   39.10
  34   4   0  295.77   40.80
  34   4   0  326.97   40.00
  34   4   0  369.56   34.70
 -34   4   0  249.78   36.90
 -34   4   0  279.67   39.30
  36  -4   0  454.05   46.90
  36  -4   0  546.55   43.20
 -36  -4   0  462.55   46.80
 -36  -4   0  489.65   47.40
  36  -4   0  511.35   51.19
  36   4   0  500.65   48.90
  36   4   0  456.95   44.00
 -36   4   0  424.66   52.49
 -36   4   0  442.26   46.40
  36   4   0  449.46   48.50
 -38  -4   0   63.79   22.90
  38  -4   0   81.29   17.50
 -38  -4   0   68.89   22.70
  38  -4   0   39.80   19.60
  38  -4   0   82.19   25.40
  38   4   0   91.39   24.40
 -38   4   0   42.20   20.30
  38   4   0   55.49   21.10
  38   4   0   79.49   20.60
 -38   4   0   27.50   22.50
  40  -4   0  187.88   35.20
  40  -4   0  181.48   33.70
 -40  -4   0  205.28   35.00
 -40  -4   0  219.28   35.70
  40  -4   0  219.68   28.00
  40   4   0  227.78   31.90
 -40   4   0  189.98   34.40
 -40   4   0  145.29   34.50
  40   4   0  181.78   33.70
  40   4   0  201.38   35.00
 -42  -4   0   56.29   23.20
  42  -4   0   73.19   20.20
  42  -4   0   33.30   22.30
  42  -4   0   36.80   22.20
 -42  -4   0   62.49   26.60
  42   4   0   22.00   21.70
 -42   4   0   43.10   22.70
  42   4   0   30.70   18.40
 -42   4   0   27.90   26.40
  42   4   0   31.60   20.50
  44  -4   0   34.00   17.20
 -44  -4   0   46.50   23.20
  44  -4   0   10.00   18.90
  44  -4   0   35.50   24.50
 -44  -4   0   25.70   23.40
  44   4   0   50.89   21.90
 -44   4   0   -3.60   25.90
  44   4   0   12.60   19.00
 -44   4   0   12.10   17.70
  44   4   0   23.00   21.90
 -46  -4   0  437.96   54.69
  46  -4   0  312.77   48.30
  46  -4   0  515.15   45.60
  46  -4   0  400.86   51.99
 -46  -4   0  379.66   50.39
 -46   4   0  307.47   52.69
  46   4   0  338.07   50.39
  46   4   0  359.76   47.90
 -46   4   0  346.57   49.50
  46   4   0  350.16   43.20
  48  -4   0    9.60   19.00
  48  -4   0   17.70   18.00
 -48  -4   0    1.70   25.10
  48  -4   0    5.90   21.10
 -48  -4   0   23.50   24.30
  48   4   0    6.40   23.50
 -48   4   0   -7.00   20.80
  48   4   0   14.80   20.70
 -48   4   0  -13.60   26.80
   1  -5   0  137.09    9.90
  -1  -5   0  132.49   10.60
   1  -5   0  144.89   13.20
   1  -5   0  132.49   10.80
  -1  -5   0  133.59    9.60
   1  -5   0  140.49    9.50
  -1  -5   0  136.49    9.40
  -1  -5   0  130.69   10.50
  -1  -5   0  145.29    9.30
   1  -5   0  129.19   10.50
  -1  -5   0  145.69   10.80
   1  -5   0  140.59    9.20
   1  -5   0  148.29    9.60
   1  -5   0  137.99   10.50
  -1   5   0  135.69    9.80
   1   5   0  134.19   10.50
   1   5   0  148.09    9.30
  -1   5   0  124.39   10.70
  -1   5   0  132.89    9.20
  -1   5   0  128.09   10.60
  -1   5   0  142.39    9.60
  -1   5   0  135.49   10.50
   1   5   0  144.39   11.00
   1   5   0  137.99    9.60
   1   5   0  122.89   10.40
   1   5   0  129.99    9.30
  -1   5   0  140.69    9.60
  -3  -5   0    0.80    2.20
  -3  -5   0    0.20    1.20
  -3  -5   0    0.40    1.50
   3  -5   0    1.70    2.40
  -3  -5   0   -0.70    1.60
   3  -5   0    6.80    3.40
  -3  -5   0    0.60    1.70
  -3  -5   0   -0.70    2.20
   3  -5   0   -0.70    1.00
   3  -5   0    0.30    1.80
  -3  -5   0   -0.40    2.30
   3  -5   0    2.00    1.90
   3  -5   0   -2.40    3.80
  -3  -5   0    0.50    1.90
   3  -5   0    1.10    3.50
  -3  -5   0   -0.10    2.00
   3  -5   0   -2.10    1.50
   3  -5   0   -2.30    1.20
   3   5   0   -0.40    1.60
   3   5   0    1.90    2.10
  -3   5   0    0.30    1.60
  -3   5   0    1.30    2.50
  -3   5   0   -1.80    1.80
   3   5   0    3.50    2.80
   3   5   0    0.10    2.10
   3   5   0   -0.10    1.30
  -3   5   0    3.90    2.40
  -3   5   0   -0.10    2.50
   3   5   0    0.70    1.30
  -3   5   0    0.80    1.60
  -3   5   0    1.20    4.60
   3   5   0   -2.20    1.90
  -5  -5   0   18.50    4.00
  -5  -5   0   29.20    4.60
   5  -5   0   19.00    5.30
   5  -5   0   37.50    5.00
   5  -5   0   26.50    2.70
   5  -5   0   35.10    5.40
   5  -5   0   32.40    4.70
   5  -5   0   22.60    7.90
  -5  -5   0   34.90    5.00
  -5  -5   0   22.60    4.00
  -5  -5   0   32.20    5.30
   5  -5   0   19.80    4.60
  -5  -5   0   28.10    5.20
  -5  -5   0   25.10    5.10
   5  -5   0   17.10    4.40
   5   5   0   24.60    5.10
  -5   5   0   27.60    4.40
  -5   5   0   27.20    8.00
   5   5   0   24.90    3.80
  -5   5   0   31.00    5.30
  -5   5   0   20.20    4.60
   5   5   0   28.20    4.50
   5   5   0   29.20    4.90
   5   5   0   23.20    4.60
  -5   5   0   19.40    4.60
  -5   5   0   23.70    4.30
   5   5   0   28.00    4.50
   5   5   0   22.00    4.80
   5   5   0   28.30    4.00
  -5   5   0   19.80    5.60
  -7  -5   0   31.10    6.00
  -7  -5   0   26.80    5.50
   7  -5   0   34.00    6.70
  -7  -5   0   27.30    5.00
  -7  -5   0   38.30    5.70
  -7  -5   0   18.70    4.90
   7  -5   0   19.40    7.80
   7  -5   0   26.70    5.30
   7  -5   0   29.70    6.40
   7  -5   0   23.00    6.50
   7  -5   0   27.40    5.10
   7  -5   0   27.20    3.30
  -7  -5   0   29.10    5.40
  -7  -5   0   32.20    6.00
   7   5   0   27.50    5.40
  -7   5   0   29.90    3.40
  -7   5   0   23.40    5.00
   7   5   0   27.60    5.90
   7   5   0   20.00    4.30
  -7   5   0   36.40    6.40
   7   5   0   21.30    4.90
  -7   5   0   25.40    5.50
  -7   5   0   29.80    7.00
   7   5   0   38.60    5.80
  -7   5   0   19.20    8.10
   7   5   0   19.80    5.10
  -7   5   0   26.40    5.20
   7   5   0   40.40    5.50
  -9  -5   0  125.89   12.20
   9  -5   0  111.79   13.20
   9  -5   0  140.89   14.00
   9  -5   0  139.19   12.60
  -9  -5   0  133.39   12.10
  -9  -5   0  134.89   12.80
   9  -5   0  130.89    9.90
  -9  -5   0  134.89   12.60
  -9  -5   0  136.69   12.30
  -9  -5   0  133.09   11.90
  -9  -5   0  140.39   13.30
   9  -5   0  134.89   18.20
   9  -5   0  123.79   12.80
   9   5   0  135.19   12.40
  -9   5   0  124.49   13.10
  -9   5   0  129.89   12.60
   9   5   0  126.49   12.30
  -9   5   0  151.28   19.10
  -9   5   0  132.09   14.40
  -9   5   0  130.49   12.80
   9   5   0  140.09   11.60
   9   5   0  121.59   12.30
   9   5   0  124.49   12.10
   9   5   0  131.29   13.30
  -9   5   0  131.59    9.90
 -11  -5   0 1325.87   81.19
  11  -5   0 1322.07   78.89
 -11  -5   0 1331.07   81.09
  11  -5   0 1373.86   83.59
 -11  -5   0 1278.67   77.79
  11  -5   0 1213.58   81.99
 -11  -5   0 1369.46   81.19
  11  -5   0 1268.27   81.59
 -11  -5   0 1177.18   81.99
  11  -5   0 1263.07   85.29
 -11  -5   0 1289.47   82.09
 -11  -5   0 1298.97   81.19
  11  -5   0 1321.17   82.19
 -11  -5   0 1314.27   81.49
 -11   5   0 1330.57   82.89
 -11   5   0 1191.28   81.89
 -11   5   0 1311.17   78.69
  11   5   0 1357.96   81.59
 -11   5   0 1309.87   82.49
  11   5   0 1352.56   81.49
 -11   5   0 1362.56   86.89
  11   5   0 1370.56   81.29
  11   5   0 1289.77   80.19
 -11   5   0 1290.27   81.79
  11   5   0 1302.77   82.89
  11   5   0 1277.27   81.19
 -13  -5   0  128.49   15.20
 -13  -5   0  127.49   14.80
 -13  -5   0  106.49   14.50
  13  -5   0  108.59   14.20
  13  -5   0   95.79   16.60
 -13  -5   0  108.39   13.70
 -13  -5   0  103.39    8.90
  13  -5   0  104.49    9.90
 -13  -5   0   94.29   11.70
  13  -5   0   76.49   12.10
  13  -5   0   85.99   13.00
 -13  -5   0   98.59   12.90
  13  -5   0   92.69   13.40
  13   5   0  108.39   12.80
 -13   5   0   98.89   17.40
  13   5   0  100.79   14.60
 -13   5   0  121.49   14.30
  13   5   0  121.69   12.80
  13   5   0  122.99   14.90
  13   5   0   98.99   12.90
  13   5   0   84.19   11.80
 -13   5   0   86.39    9.30
 -13   5   0  118.29   15.60
 -15  -5   0  144.49   18.80
 -15  -5   0  162.48   18.10
  15  -5   0  175.78   18.00
 -15  -5   0  156.18   13.60
 -15  -5   0  179.28   17.80
 -15  -5   0  183.88   17.60
  15  -5   0  155.28   19.70
  15  -5   0  163.18   14.20
  15  -5   0  149.29   16.30
  15  -5   0  183.58   23.30
 -15  -5   0  221.38   22.20
  15   5   0  169.38   17.90
  15   5   0  160.78   20.30
  15   5   0  148.69   15.60
 -15   5   0  164.68   13.90
 -15   5   0  173.38   17.30
  15   5   0  158.38   16.00
 -15   5   0  189.28   24.40
 -15   5   0  160.18   19.50
  15   5   0  145.19   16.90
  17  -5   0   -5.40    6.40
  17  -5   0    6.40    4.70
 -17  -5   0    7.40    7.20
 -17  -5   0   14.30    8.40
 -17  -5   0   15.70    9.60
  17  -5   0   11.20    7.90
 -17  -5   0    3.00    6.90
 -17  -5   0   12.80    5.60
  17  -5   0    9.40    8.00
 -17   5   0    4.90    8.10
 -17   5   0    6.90    4.30
  17   5   0   -0.40    5.20
  17   5   0    3.70    7.60
  17   5   0   13.90    7.10
  17   5   0    2.80    6.10
 -17   5   0    8.70   11.20
  17   5   0    6.80    7.20
 -17   5   0    8.60    6.50
 -19  -5   0  217.98   21.50
 -19  -5   0  187.18   21.50
  19  -5   0  232.48   18.50
  19  -5   0  218.98   23.80
  19  -5   0  198.98   22.50
 -19  -5   0  237.88   27.30
 -19  -5   0  190.08   18.30
  19   5   0  206.08   15.70
 -19   5   0  190.38   26.90
  19   5   0  243.58   27.20
  19   5   0  218.38   20.90
 -19   5   0  196.58   21.30
  19   5   0  213.78   22.00
  19   5   0  219.48   19.80
  19   5   0  228.08   20.70
 -19   5   0  224.78   25.60
 -21  -5   0  308.07   29.00
  21  -5   0  314.27   24.50
  21  -5   0  322.57   30.30
 -21  -5   0  354.66   37.10
  21  -5   0  328.47   30.10
 -21  -5   0  321.67   27.60
 -21  -5   0  277.37   24.40
  21   5   0  295.87   26.40
 -21   5   0  298.37   28.10
  21   5   0  280.47   27.80
 -21   5   0  305.47   36.40
  21   5   0  297.77   26.60
 -21   5   0  299.07   29.40
  21   5   0  279.57   21.50
  21   5   0  296.57   29.90
  23  -5   0  671.53   53.99
  23  -5   0  747.23   55.59
 -23  -5   0  687.03   49.10
 -23  -5   0  749.73   57.89
 -23  -5   0  717.93   52.49
 -23  -5   0  715.13   54.09
  23  -5   0  735.83   49.10
  23   5   0  711.63   51.39
 -23   5   0  707.33   55.09
 -23   5   0  666.53   57.99
  23   5   0  685.83   45.90
  23   5   0  677.53   55.09
 -23   5   0  747.43   54.19
  23   5   0  760.22   53.89
 -25  -5   0  501.35   41.60
  25  -5   0  483.85   43.40
 -25  -5   0  546.85   43.40
  25  -5   0  517.05   44.00
 -25  -5   0  531.95   48.90
  25  -5   0  519.95   38.00
 -25  -5   0  501.15   38.50
  25   5   0  507.65   44.40
  25   5   0  451.85   34.00
 -25   5   0  534.95   44.70
 -25   5   0  412.56   45.30
  25   5   0  507.05   40.30
 -25   5   0  521.35   43.40
  25   5   0  487.35   41.90
 -27  -5   0  247.98   26.20
 -27  -5   0  289.47   30.20
  27  -5   0  271.37   26.00
  27  -5   0  257.27   32.50
  27  -5   0  327.77   32.60
 -27  -5   0  273.17   29.70
  27   5   0  306.07   35.90
 -27   5   0  303.77   30.90
  27   5   0  233.08   21.70
  27   5   0  268.67   27.90
  27   5   0  277.07   30.00
 -27   5   0  244.78   35.50
 -27   5   0  225.88   30.80
  29  -5   0  326.57   38.80
 -29  -5   0  321.47   33.90
  29  -5   0  251.37   33.90
  29  -5   0  319.27   29.50
 -29  -5   0  320.37   33.10
 -29  -5   0  362.76   31.20
  29   5   0  281.37   24.90
  29   5   0  268.07   36.70
 -29   5   0  308.37   37.30
  29   5   0  343.07   32.30
  29   5   0  337.97   34.30
 -29   5   0  303.07   36.50
 -29   5   0  309.17   41.00
 -31  -5   0  113.59   19.50
 -31  -5   0   86.89   21.90
  31  -5   0  158.18   27.20
 -31  -5   0  118.89   23.50
  31  -5   0  146.79   26.00
  31  -5   0  150.18   20.00
  31   5   0  148.19   24.50
  31   5   0  165.88   22.70
 -31   5   0  114.09   24.80
  31   5   0  131.79   26.40
 -31   5   0  126.59   23.30
 -31   5   0  117.89   27.70
  31   5   0  102.49   14.90
 -33  -5   0  263.97   34.20
  33  -5   0  305.07   39.50
  33  -5   0  284.47   29.00
 -33  -5   0  282.27   31.00
 -33  -5   0  264.27   35.30
  33  -5   0  288.27   37.70
  33   5   0  291.07   38.70
  33   5   0  274.67   32.50
 -33   5   0  201.98   35.20
 -33   5   0  283.37   36.60
  33   5   0  227.78   32.90
 -35  -5   0  372.26   39.10
  35  -5   0  246.38   38.10
 -35  -5   0  312.87   41.00
  35  -5   0  395.76   34.90
  35  -5   0  460.45   44.30
  35   5   0  337.37   42.60
 -35   5   0  261.57   38.90
  35   5   0  362.26   37.10
 -35   5   0  265.77   41.10
  35   5   0  308.77   40.70
  37  -5   0  447.36   47.30
 -37  -5   0  448.26   45.40
  37  -5   0  433.06   46.60
  37  -5   0  455.45   39.60
 -37  -5   0  418.56   44.40
  37   5   0  462.05   43.40
 -37   5   0  427.46   45.00
  37   5   0  501.75   55.99
  37   5   0  402.86   45.00
 -37   5   0  429.26   49.10
 -39  -5   0  360.06   46.00
  39  -5   0  364.16   48.90
  39  -5   0  446.36   38.80
 -39  -5   0  429.46   45.00
  39  -5   0  329.37   44.10
  39   5   0  418.06   41.90
 -39   5   0  309.47   46.80
 -39   5   0  364.06   47.30
  39   5   0  357.66   47.80
  39   5   0  480.05   47.20
 -41  -5   0  162.18   33.10
 -41  -5   0  160.28   32.00
  41  -5   0  160.58   25.40
  41  -5   0  108.59   29.20
  41  -5   0  138.69   31.00
 -41   5   0   87.79   31.00
  41   5   0  112.79   27.80
  41   5   0  170.48   29.10
  41   5   0  175.98   35.10
 -41   5   0  178.28   32.20
  43  -5   0   10.20   20.10
  43  -5   0   28.00   22.40
  43  -5   0   53.69   18.50
 -43  -5   0   37.10   24.80
 -43  -5   0   59.29   24.80
  43   5   0   56.19   20.90
 -43   5   0   45.50   22.50
 -43   5   0   39.50   29.60
  43   5   0   41.50   22.80
  43   5   0   47.80   22.30
 -45  -5   0   12.60   19.60
  45  -5   0   38.00   25.90
  45  -5   0   -6.50   18.20
  45  -5   0   32.70   17.70
 -45  -5   0    5.70   22.90
 -45   5   0   20.80   21.70
  45   5   0   -5.10   17.90
  45   5   0   -3.00   17.60
 -45   5   0  -12.90   27.70
  45   5   0   25.10   23.70
  47  -5   0   28.40   21.60
  47  -5   0   46.10   18.30
 -47  -5   0    3.00   22.20
  47  -5   0    0.00   22.30
 -47  -5   0   25.70   26.60
 -47   5   0   38.60   23.10
  47   5   0   -2.30   19.10
  47   5   0   37.70   23.90
 -47   5   0    2.10   27.40
  49  -5   0  151.08   37.50
 -49  -5   0   74.99   33.10
  49  -5   0  109.99   25.60
 -49  -5   0  124.39   33.30
  49  -5   0  102.79   33.80
  49   5   0  133.49   34.20
 -49   5   0   55.89   34.60
  49   5   0  125.09   33.20
 -49   5   0  100.29   31.20
   0  -6   0  316.47   22.20
   0  -6   0  340.57   21.00
   0  -6   0  312.77   20.70
   0  -6   0  322.47   22.30
   0  -6   0  307.37   22.30
   0  -6   0  329.97   20.50
   0  -6   0  313.37   21.10
   0   6   0  322.67   20.90
   0   6   0  356.46   20.70
   0   6   0  334.27   22.40
   0   6   0  342.37   21.10
   0   6   0  355.16   21.20
   0   6   0  318.67   22.50
   2  -6   0  568.74   34.60
   2  -6   0  598.84   35.80
   2  -6   0  602.74   36.40
  -2  -6   0  521.25   34.80
  -2  -6   0  589.24   35.60
  -2  -6   0  618.04   36.40
  -2  -6   0  556.04   36.10
  -2  -6   0  577.94   34.80
   2  -6   0  553.64   35.00
   2  -6   0  593.64   40.10
   2  -6   0  553.14   35.10
  -2  -6   0  539.05   35.10
   2  -6   0  542.05   36.70
   2  -6   0  537.15   36.20
  -2  -6   0  618.94   36.80
  -2   6   0  582.24   37.00
  -2   6   0  626.84   36.50
   2   6   0  542.85   36.00
  -2   6   0  605.94   35.80
  -2   6   0  550.94   35.10
  -2   6   0  556.14   36.30
  -2   6   0  568.14   34.80
   2   6   0  562.94   36.20
   2   6   0  514.85   34.80
   2   6   0  605.94   36.80
   2   6   0  555.34   35.20
  -2   6   0  562.24   35.10
   2   6   0  561.04   34.80
  -4  -6   0  117.49   10.30
  -4  -6   0  127.89   10.10
   4  -6   0  114.19    9.50
   4  -6   0  122.99   11.60
   4  -6   0  114.59   10.60
  -4  -6   0  132.59   11.00
  -4  -6   0  104.89    9.60
  -4  -6   0  116.19    9.40
  -4  -6   0  108.19    9.20
   4  -6   0  131.89   12.30
  -4  -6   0  116.79   10.10
  -4  -6   0  128.49   10.70
   4  -6   0  138.29   10.70
   4  -6   0  144.89   17.60
   4  -6   0  116.79    9.60
   4  -6   0  112.29    7.90
   4   6   0  130.89   11.20
  -4   6   0  135.89   16.40
   4   6   0  123.29   10.30
  -4   6   0   95.59   10.00
  -4   6   0  134.09   10.40
   4   6   0  129.69   11.20
   4   6   0  107.89   10.00
  -4   6   0  139.09   10.70
   4   6   0  114.69    9.10
   4   6   0  109.69    9.10
  -4   6   0  113.49    9.60
   4   6   0  121.39    9.90
   4   6   0  111.19    9.80
  -4   6   0  118.39    9.50
  -4   6   0  133.79   11.40
   6  -6   0   15.60    4.60
   6  -6   0   13.30    8.30
   6  -6   0   13.20    3.80
   6  -6   0   14.40    4.60
  -6  -6   0   14.50    4.00
   6  -6   0   11.40    5.00
   6  -6   0   12.20    2.10
  -6  -6   0   10.90    3.50
  -6  -6   0   16.40    4.80
  -6  -6   0    8.90    3.60
   6  -6   0   10.90    5.20
  -6  -6   0   11.20    4.40
   6  -6   0   19.10    4.30
  -6  -6   0    8.40    3.70
  -6  -6   0   14.00    4.50
  -6   6   0   15.90    4.10
   6   6   0   14.10    4.80
   6   6   0   18.60    4.20
   6   6   0   10.90    4.30
   6   6   0   18.00    3.60
  -6   6   0   17.00    2.30
  -6   6   0   10.60    4.30
   6   6   0   11.00    3.30
  -6   6   0    9.80    7.40
  -6   6   0   14.70    3.80
   6   6   0   15.80    4.40
   6   6   0   12.90    4.00
  -6   6   0   16.70    5.00
   6   6   0   13.50    3.80
  -6   6   0   21.80    6.40
   8  -6   0   82.59    9.70
  -8  -6   0   83.99   10.20
  -8  -6   0   78.69   10.00
   8  -6   0   77.39   14.30
   8  -6   0   78.39    9.70
   8  -6   0   74.99   10.40
  -8  -6   0   90.39    9.20
   8  -6   0   98.99   12.60
  -8  -6   0   81.09   10.00
  -8  -6   0   78.59    9.90
  -8  -6   0   92.79   10.00
   8  -6   0   91.69   11.50
   8  -6   0   76.59    6.60
  -8  -6   0   93.29    9.80
  -8   6   0   93.59   10.60
   8   6   0   86.79    8.60
   8   6   0   84.49   10.60
   8   6   0   87.19   10.70
  -8   6   0   83.19   10.80
  -8   6   0   89.89   10.60
   8   6   0   77.99    9.70
  -8   6   0   83.39    9.80
   8   6   0   87.99    8.70
  -8   6   0   77.39   14.30
   8   6   0   90.09   10.80
   8   6   0   92.69    9.60
  -8   6   0   72.79    6.70
  -8   6   0   90.79   12.30
 -10  -6   0   92.89   10.20
 -10  -6   0   93.89   11.10
  10  -6   0   93.19   11.40
 -10  -6   0   76.19   10.90
  10  -6   0   84.39    7.80
 -10  -6   0   72.09   10.70
  10  -6   0   94.69   12.20
  10  -6   0   81.49   11.20
 -10  -6   0   92.99   11.00
  10  -6   0   96.09   16.10
 -10  -6   0  117.09   11.90
  10  -6   0  120.39   14.20
 -10  -6   0  110.19   11.70
 -10   6   0   87.89   12.60
  10   6   0   72.39    9.50
 -10   6   0  115.89   13.50
 -10   6   0   84.09   15.80
 -10   6   0   88.69   11.00
 -10   6   0   92.59    7.90
  10   6   0  110.09   11.70
  10   6   0   92.19   10.30
 -10   6   0   98.99   12.10
  10   6   0   86.69   10.80
  10   6   0   95.49   11.60
  10   6   0   82.49   10.40
  10   6   0   79.69   12.00
  12  -6   0  433.46   30.90
  12  -6   0  442.06   32.60
 -12  -6   0  396.56   29.90
 -12  -6   0  425.06   25.80
  12  -6   0  421.16   27.00
 -12  -6   0  444.96   30.80
 -12  -6   0  375.26   29.20
  12  -6   0  412.96   34.10
 -12  -6   0  385.06   29.40
 -12  -6   0  412.86   31.20
  12  -6   0  408.76   30.90
 -12  -6   0  444.76   29.70
  12  -6   0  434.06   30.40
  12   6   0  467.65   32.20
  12   6   0  347.27   29.70
 -12   6   0  416.86   31.70
 -12   6   0  326.37   32.30
 -12   6   0  405.56   36.30
  12   6   0  393.36   29.20
 -12   6   0  415.76   30.40
  12   6   0  384.16   29.70
 -12   6   0  421.66   26.70
  12   6   0  413.56   28.50
 -14  -6   0 3221.38  194.38
 -14  -6   0 3209.38  195.58
 -14  -6   0 3197.68  194.28
  14  -6   0 3139.99  194.98
 -14  -6   0 3077.99  189.98
 -14  -6   0 3370.76  194.88
 -14  -6   0 2931.01  195.28
  14  -6   0 3213.18  198.28
  14  -6   0 3493.05  197.08
  14  -6   0 3126.19  195.58
  14  -6   0 3233.88  191.28
  14   6   0 3314.17  194.58
  14   6   0 3215.48  192.88
  14   6   0 3351.36  193.98
 -14   6   0 3306.87  195.88
 -14   6   0 3166.28  200.58
 -14   6   0 3053.49  194.88
  14   6   0 3240.08  194.28
 -14   6   0 3229.78  191.08
  14   6   0 3170.58  196.48
  16  -6   0  340.47   29.00
  16  -6   0  380.86   31.70
  16  -6   0  359.46   29.80
 -16  -6   0  336.47   29.80
 -16  -6   0  360.96   24.80
 -16  -6   0  374.16   29.90
  16  -6   0  367.76   25.80
 -16  -6   0  355.66   28.80
 -16  -6   0  372.56   29.90
  16   6   0  387.96   28.20
 -16   6   0  344.07   25.10
 -16   6   0  372.06   34.70
  16   6   0  367.36   27.30
  16   6   0  387.26   29.10
 -16   6   0  376.16   29.50
 -16   6   0  398.56   31.10
  16   6   0  393.96   31.50
  16   6   0  330.87   28.70
  18  -6   0   91.89   11.10
 -18  -6   0   89.09   14.50
  18  -6   0  114.79   17.90
 -18  -6   0  112.89   17.70
 -18  -6   0   97.39   15.20
  18  -6   0  104.69   16.40
 -18  -6   0  100.69   11.10
  18   6   0  106.99   17.50
  18   6   0   89.29   14.60
  18   6   0   94.99   13.20
 -18   6   0   96.89   11.00
  18   6   0   72.79   12.80
 -18   6   0   91.79   15.90
  18   6   0   96.19   13.70
 -18   6   0   91.49   14.50
 -18   6   0   85.59   19.80
 -20  -6   0  103.49   19.20
 -20  -6   0   99.89   12.10
  20  -6   0  102.69   12.60
  20  -6   0   98.69   17.60
 -20  -6   0   94.59   15.60
  20  -6   0   95.89   16.80
 -20  -6   0   81.89   15.00
  20   6   0   80.19   13.40
  20   6   0   88.79   17.50
  20   6   0   83.69   13.80
 -20   6   0   97.49   17.30
  20   6   0  120.29   17.90
 -20   6   0   84.29   15.10
  20   6   0  116.89   15.10
 -20   6   0   88.29   20.10
  22  -6   0   76.49   16.30
 -22  -6   0   91.79   12.60
 -22  -6   0  111.49   18.10
  22  -6   0  115.19   13.90
 -22  -6   0  149.09   23.00
 -22  -6   0   94.19   16.00
  22  -6   0  104.49   18.70
  22   6   0  105.49   19.20
 -22   6   0   87.79   21.40
 -22   6   0  116.29   18.20
  22   6   0   73.49   21.40
  22   6   0   84.79   16.50
  22   6   0  125.59   17.40
 -22   6   0  103.99   19.40
 -24  -6   0  131.59   16.50
  24  -6   0  129.29   21.50
  24  -6   0  153.58   23.50
 -24  -6   0  135.69   20.90
 -24  -6   0  122.69   23.50
 -24  -6   0  116.19   19.10
  24  -6   0  140.99   16.70
 -24   6   0  149.09   21.80
  24   6   0  112.59   17.60
 -24   6   0  209.38   30.60
  24   6   0  118.79   19.40
 -24   6   0  162.58   23.70
  24   6   0  130.49   22.10
  26  -6   0  228.98   31.10
 -26  -6   0  237.48   29.70
 -26  -6   0  282.57   37.80
 -26  -6   0  256.37   27.70
 -26  -6   0  281.87   24.40
  26  -6   0  275.77   24.20
  26  -6   0  257.17   32.20
 -26   6   0  279.87   38.60
 -26   6   0  228.28   30.00
  26   6   0  205.88   18.90
  26   6   0  261.77   31.30
  26   6   0  251.87   28.70
  26   6   0  218.58   30.90
 -26   6   0  322.67   31.90
 -28  -6   0  127.49   22.20
  28  -6   0   91.59   20.00
  28  -6   0  141.79   18.50
 -28  -6   0  122.49   17.30
 -28  -6   0  180.28   25.80
  28  -6   0  126.49   22.80
  28   6   0  116.39   23.20
 -28   6   0  136.69   23.00
 -28   6   0  113.19   23.30
 -28   6   0  144.59   30.00
  28   6   0  134.79   23.80
  28   6   0  135.09   20.60
  28   6   0  100.49   13.10
 -30  -6   0   94.79   20.60
  30  -6   0   76.89   15.10
  30  -6   0   86.39   20.90
 -30  -6   0   64.69   14.70
  30  -6   0  103.79   22.70
 -30  -6   0  117.19   22.20
  30   6   0   50.19   18.60
 -30   6   0   95.69   21.40
  30   6   0   57.79   10.10
  30   6   0   52.29   16.20
 -30   6   0   78.29   24.40
  30   6   0   68.99   16.40
 -30   6   0   74.69   22.40
 -32  -6   0  222.18   25.90
  32  -6   0  197.28   30.50
 -32  -6   0  220.28   30.80
 -32  -6   0  257.17   34.00
  32  -6   0  215.98   33.40
  32  -6   0  215.88   25.20
 -32   6   0  192.98   30.30
  32   6   0  205.68   27.10
 -32   6   0  263.47   37.40
  32   6   0  241.78   34.80
  32   6   0  266.87   34.30
  34  -6   0  311.27   40.70
  34  -6   0  335.27   30.60
 -34  -6   0  293.27   37.20
 -34  -6   0  327.47   35.70
  34  -6   0  328.87   40.40
  34   6   0  212.88   35.30
 -34   6   0  237.28   37.80
  34   6   0  240.98   30.80
  34   6   0  182.98   31.70
 -34   6   0  280.77   36.70
  36  -6   0   23.70   16.00
 -36  -6   0   49.50   19.70
 -36  -6   0   -1.70   16.40
  36  -6   0   34.00   18.00
  36  -6   0   23.40   13.10
  36   6   0   29.20   18.10
 -36   6   0   -2.60   19.10
  36   6   0    3.70   14.80
 -36   6   0   14.00   16.20
  36   6   0    7.70   15.70
  38  -6   0   -4.80   15.90
  38  -6   0   -3.90   14.10
 -38  -6   0    7.40   16.60
 -38  -6   0   12.60   16.40
  38  -6   0   -2.90   10.70
  38   6   0  -19.40   12.50
  38   6   0  -20.10   12.80
 -38   6   0  -18.40   13.30
  38   6   0  -16.60   14.00
 -38   6   0  -33.10   17.50
  40  -6   0  110.59   21.60
  40  -6   0  106.19   27.00
 -40  -6   0  146.69   31.20
 -40  -6   0  119.69   28.00
  40  -6   0  138.09   30.20
  40   6   0   89.49   26.20
  40   6   0   85.79   22.60
  40   6   0  124.69   30.40
 -40   6   0  103.39   32.00
 -40   6   0  102.89   26.30
  42  -6   0    9.60   20.50
 -42  -6   0   26.20   20.40
  42  -6   0   10.80   14.70
 -42  -6   0    6.10   21.00
  42  -6   0   14.20   20.40
  42   6   0   23.60   18.70
 -42   6   0  -37.50   23.00
 -42   6   0    4.70   18.90
  42   6   0  -11.60   17.40
  42   6   0   22.90   20.40
 -44  -6   0  -27.80   18.50
  44  -6   0  -15.70   14.00
 -44  -6   0   -6.10   17.80
  44  -6   0   -9.30   16.80
  44  -6   0   20.80   22.10
  44   6   0   -3.10   18.00
 -44   6   0   10.20   19.20
  44   6   0    9.30   20.50
  44   6   0    4.30   21.20
 -44   6   0  -49.30   23.70
  46  -6   0  326.67   45.80
 -46  -6   0  343.87   47.90
 -46  -6   0  284.07   45.00
  46  -6   0  256.37   34.00
  46  -6   0  261.47   43.60
 -46   6   0  297.37   45.70
  46   6   0  194.88   37.70
  46   6   0  296.57   47.20
 -46   6   0  245.18   48.90
  48  -6   0   14.40   26.70
  48  -6   0   29.20   24.60
 -48  -6   0  -41.30   17.00
 -48  -6   0   21.30   24.50
  48   6   0    9.10   23.20
 -48   6   0  -17.10   28.10
 -48   6   0   15.50   23.40
  48   6   0   -2.30   21.40
   1  -7   0  153.48   12.50
   1  -7   0  140.59   11.50
  -1  -7   0  153.98   10.40
   1  -7   0  144.19    9.70
   1  -7   0  194.28   19.00
  -1  -7   0  119.79   11.20
   1  -7   0  132.99   11.70
  -1  -7   0  181.08   12.70
  -1  -7   0  128.49   10.10
  -1  -7   0  114.49    9.60
   1  -7   0  132.99   10.10
  -1  -7   0  140.99    9.70
  -1  -7   0  170.38   12.60
   1  -7   0  164.48   11.00
   1  -7   0  114.59    9.70
  -1   7   0  131.09   11.90
   1   7   0  111.79    9.60
  -1   7   0  150.58   11.80
   1   7   0  147.99   12.00
   1   7   0  130.99   11.40
  -1   7   0  159.58   10.80
  -1   7   0  143.39   12.20
   1   7   0  156.58   12.10
   1   7   0  138.19    9.70
   1   7   0  125.29   10.10
  -1   7   0  113.99    9.80
  -1   7   0  139.59    9.90
  -1   7   0  118.39   10.00
   3  -7   0    1.20    3.00
   3  -7   0    1.50    2.30
  -3  -7   0   -2.00    3.30
   3  -7   0   -3.20    5.40
   3  -7   0    1.60    1.70
   3  -7   0    2.10    3.10
  -3  -7   0    0.30    3.30
  -3  -7   0    0.00    3.20
  -3  -7   0    0.30    2.00
   3  -7   0    3.60    2.30
  -3  -7   0   -1.90    1.70
   3  -7   0   -0.80    3.50
  -3  -7   0   -0.30    2.50
  -3  -7   0    4.00    3.60
   3  -7   0   -1.90    2.00
  -3  -7   0    0.30    1.80
   3  -7   0    3.20    2.90
  -3   7   0    2.30    2.20
   3   7   0    0.30    1.90
  -3   7   0   -2.30    3.50
   3   7   0    0.10    3.10
   3   7   0    0.40    2.30
  -3   7   0    0.40    3.10
  -3   7   0    0.50    3.60
   3   7   0    7.80    3.70
   3   7   0    0.80    2.10
   3   7   0    3.10    3.40
  -3   7   0    3.30    2.90
  -3   7   0    0.20    2.00
   5  -7   0    6.40    5.50
   5  -7   0    1.20    1.60
  -5  -7   0    5.30    3.60
   5  -7   0   -0.60    6.10
  -5  -7   0    0.30    3.00
  -5  -7   0    4.20    4.00
   5  -7   0    1.10    3.80
   5  -7   0    5.80    4.50
  -5  -7   0    0.60    3.20
  -5  -7   0    7.70    4.40
   5  -7   0    3.40    3.50
  -5  -7   0    0.80    2.70
  -5  -7   0    1.50    2.80
  -5  -7   0   -0.90    2.30
   5  -7   0    1.90    2.70
   5  -7   0    3.90    3.10
  -5   7   0    2.70    1.70
   5   7   0    0.70    4.10
  -5   7   0    5.60    3.00
   5   7   0   -1.80    2.40
   5   7   0    3.50    2.60
   5   7   0    0.10    3.00
   5   7   0    6.40    2.90
  -5   7   0    4.10    4.50
  -5   7   0    1.80    3.40
   5   7   0    2.40    3.40
  -5   7   0    2.20    3.60
  -5   7   0    2.60    3.90
   5   7   0    3.10    3.20
   5   7   0    4.90    4.00
  -5   7   0    3.40    2.80
  -7  -7   0   63.59    8.80
   7  -7   0   55.39    9.70
   7  -7   0   85.79   15.60
   7  -7   0   61.79    9.30
  -7  -7   0   64.79    7.70
  -7  -7   0   87.09    9.30
  -7  -7   0   53.69    8.00
   7  -7   0   49.99    5.10
  -7  -7   0   60.89    8.70
  -7  -7   0   66.09    8.60
   7  -7   0   57.79    8.30
   7  -7   0   48.70    7.20
  -7  -7   0   69.99    9.70
   7  -7   0   66.49   10.00
   7  -7   0   57.29    7.70
  -7   7   0   63.09   10.50
  -7   7   0   53.89   12.70
   7   7   0   47.30    7.60
  -7   7   0   74.89    9.70
   7   7   0   66.69    8.10
   7   7   0   68.89    7.30
  -7   7   0   62.79    8.10
  -7   7   0   58.89    8.90
  -7   7   0   60.19    5.30
  -7   7   0   57.29    7.90
   7   7   0   75.39    8.70
   7   7   0   59.89    8.50
   7   7   0   66.09    7.60
   7   7   0   70.69    9.10
   7   7   0   69.79    9.60
  -9  -7   0  462.05   34.90
  -9  -7   0  565.64   35.60
  -9  -7   0  472.45   33.70
   9  -7   0  497.65   31.50
   9  -7   0  544.95   34.90
   9  -7   0  471.85   36.20
  -9  -7   0  513.75   35.10
  -9  -7   0  498.05   34.00
   9  -7   0  502.85   36.10
   9  -7   0  508.85   40.20
  -9  -7   0  458.25   34.60
   9  -7   0  548.05   35.00
   9  -7   0  493.35   36.30
   9   7   0  507.45   35.30
  -9   7   0  538.65   35.30
   9   7   0  470.75   34.80
  -9   7   0  517.35   36.10
   9   7   0  560.84   34.40
  -9   7   0  580.64   42.80
  -9   7   0  549.65   35.40
  -9   7   0  504.55   31.50
   9   7   0  514.25   33.80
  -9   7   0  563.04   35.10
   9   7   0  484.05   34.00
   9   7   0  559.24   36.00
  -9   7   0  462.05   36.30
  11  -7   0  985.20   62.09
  11  -7   0 1015.70   71.59
  11  -7   0  996.90   66.79
  11  -7   0 1102.49   67.79
 -11  -7   0 1055.29   64.69
  11  -7   0 1089.39   67.09
 -11  -7   0 1058.99   66.19
 -11  -7   0  975.80   65.99
 -11  -7   0 1037.70   65.99
 -11  -7   0 1008.10   65.39
  11  -7   0  930.81   65.39
 -11  -7   0 1012.50   64.69
  11  -7   0  953.30   65.29
  11   7   0 1078.09   65.79
 -11   7   0 1001.60   65.39
  11   7   0 1081.39   65.19
  11   7   0  980.20   66.49
 -11   7   0 1038.90   67.19
 -11   7   0  989.70   65.59
 -11   7   0 1060.79   72.89
  11   7   0 1033.10   63.99
 -11   7   0  999.10   61.99
 -11   7   0 1063.59   67.09
  11   7   0 1085.69   65.89
 -13  -7   0  245.98   21.70
 -13  -7   0  288.27   23.00
  13  -7   0  260.07   22.00
 -13  -7   0  262.97   22.10
  13  -7   0  276.67   24.40
 -13  -7   0  264.87   22.70
  13  -7   0  228.98   25.30
  13  -7   0  258.67   18.40
  13  -7   0  291.47   23.20
 -13  -7   0  254.57   21.40
  13   7   0  294.57   24.00
  13   7   0  232.18   21.50
 -13   7   0  259.87   24.20
  13   7   0  244.18   21.20
 -13   7   0  258.77   30.70
 -13   7   0  250.47   18.10
  13   7   0  254.67   20.10
 -13   7   0  266.37   21.80
  13   7   0  236.28   21.50
 -15  -7   0  358.96   27.90
 -15  -7   0  379.36   28.90
  15  -7   0  328.07   24.00
  15  -7   0  380.86   28.70
 -15  -7   0  339.27   22.70
 -15  -7   0  347.27   27.80
  15  -7   0  376.76   29.10
 -15  -7   0  374.86   29.70
  15  -7   0  339.27   29.60
 -15   7   0  351.96   29.40
  15   7   0  335.27   27.90
  15   7   0  338.07   25.80
  15   7   0  334.67   27.60
 -15   7   0  329.77   23.70
  15   7   0  307.37   26.30
  15   7   0  371.86   29.70
 -15   7   0  339.27   34.90
 -15   7   0  377.06   28.40
  17  -7   0  313.27   22.30
  17  -7   0  309.07   28.20
 -17  -7   0  304.47   26.80
 -17  -7   0  300.17   25.90
  17  -7   0  289.67   26.30
 -17  -7   0  300.17   20.80
 -17  -7   0  293.97   26.60
 -17  -7   0  328.47   26.80
  17  -7   0  290.17   25.40
  17   7   0  296.27   25.70
  17   7   0  277.37   24.70
 -17   7   0  313.67   26.30
 -17   7   0  272.27   27.10
  17   7   0  312.27   27.80
  17   7   0  285.57   23.60
  17   7   0  298.17   25.10
 -17   7   0  349.96   34.20
 -17   7   0  300.67   21.70
  19  -7   0  130.39   19.40
 -19  -7   0  130.59   18.50
  19  -7   0  116.69   17.90
  19  -7   0  118.89   12.70
 -19  -7   0  131.49   12.10
 -19  -7   0  139.29   18.50
 -19  -7   0  110.09   16.30
 -19   7   0  139.49   20.30
 -19   7   0  136.79   18.30
  19   7   0  113.09   15.70
  19   7   0  132.19   19.80
 -19   7   0  105.99   12.20
 -19   7   0  119.89   22.30
  19   7   0  142.09   16.60
  19   7   0  113.09   16.80
  19   7   0  114.79   16.00
 -21  -7   0   14.10    9.10
  21  -7   0   31.30    7.50
  21  -7   0   33.20   12.10
 -21  -7   0   29.00   10.50
  21  -7   0   30.20   11.40
 -21  -7   0   38.60   12.90
 -21  -7   0   24.60    6.90
 -21   7   0   28.50   13.10
 -21   7   0   19.80    9.50
  21   7   0   22.50    8.60
 -21   7   0   17.10   15.20
  21   7   0   37.80   10.80
  21   7   0   33.90   10.20
  21   7   0   24.60   10.90
  21   7   0   28.60   10.60
  23  -7   0   99.09   18.00
  23  -7   0  120.69   14.50
 -23  -7   0  111.39   18.00
 -23  -7   0  136.09   20.20
  23  -7   0  129.29   22.00
 -23  -7   0  114.29   22.20
 -23  -7   0  101.69   13.10
  23   7   0  103.09   16.60
  23   7   0   93.39   14.90
 -23   7   0  111.09   23.70
 -23   7   0  101.39   17.80
  23   7   0  112.29   20.10
  23   7   0   95.59   17.70
 -23   7   0  120.29   21.60
  25  -7   0  202.28   29.20
 -25  -7   0  229.58   28.40
 -25  -7   0  220.58   31.50
 -25  -7   0  229.58   21.50
 -25  -7   0  230.38   26.20
  25  -7   0  252.17   22.30
  25  -7   0  253.57   30.70
 -25   7   0  189.88   26.70
 -25   7   0  185.88   33.10
 -25   7   0  264.87   32.00
  25   7   0  254.17   29.70
  25   7   0  253.37   27.30
  25   7   0  248.88   31.70
 -27  -7   0  501.95   41.00
 -27  -7   0  440.96   43.70
  27  -7   0  373.36   39.50
  27  -7   0  444.66   40.00
 -27  -7   0  421.86   33.20
 -27  -7   0  449.26   39.00
  27  -7   0  441.56   34.20
 -27   7   0  419.26   41.90
 -27   7   0  384.46   47.50
  27   7   0  424.26   39.10
  27   7   0  404.76   36.50
  27   7   0  427.26   42.10
 -27   7   0  404.86   38.40
 -29  -7   0   38.60   15.10
 -29  -7   0   18.60   10.10
 -29  -7   0   23.40   12.10
 -29  -7   0   14.30   16.50
  29  -7   0   20.50   10.00
  29  -7   0   21.50   13.20
  29  -7   0   30.40   15.90
  29   7   0   40.40   17.00
  29   7   0   52.99   15.40
  29   7   0   26.70   12.80
 -29   7   0   27.90   13.30
 -29   7   0    0.80   16.90
 -29   7   0    9.00   16.40
  31  -7   0  235.18   33.00
 -31  -7   0  212.28   24.70
 -31  -7   0  254.07   32.50
  31  -7   0  217.58   32.50
 -31  -7   0  216.58   31.20
  31  -7   0  251.37   25.30
  31   7   0  262.07   36.10
  31   7   0  222.48   29.30
  31   7   0  221.58   31.00
 -31   7   0  260.07   33.30
 -31   7   0  233.78   35.90
 -33  -7   0   45.50   18.30
 -33  -7   0   46.20   19.90
  33  -7   0   54.19   13.90
  33  -7   0   36.10   18.10
  33  -7   0   44.90   17.70
  33   7   0   45.50   16.00
  33   7   0   26.30   18.10
  33   7   0   71.29   19.70
 -33   7   0   63.39   18.90
 -33   7   0   22.70   21.40
  35  -7   0   52.69   14.40
  35  -7   0   54.49   20.60
  35  -7   0   49.99   17.50
 -35  -7   0   17.60   17.80
 -35  -7   0   31.90   18.00
  35   7   0   33.70   16.00
  35   7   0   69.79   20.20
 -35   7   0   23.60   16.50
 -35   7   0    7.70   20.70
  35   7   0   37.20   19.10
 -37  -7   0   32.40   17.60
  37  -7   0   60.39   20.50
  37  -7   0   39.00   20.10
 -37  -7   0   45.50   21.10
  37  -7   0   31.10   13.60
  37   7   0   34.20   18.00
  37   7   0   25.60   16.30
  37   7   0   24.10   18.50
 -37   7   0   60.29   24.60
 -37   7   0   31.00   17.10
 -39  -7   0   23.90   16.90
  39  -7   0   19.00   18.10
  39  -7   0   27.20   13.40
  39  -7   0   30.80   21.10
 -39  -7   0   33.70   19.80
 -39   7   0  -37.30   17.90
  39   7   0   28.00   21.00
 -39   7   0   32.10   19.30
  39   7   0   17.90   15.60
  39   7   0   17.20   18.90
  41  -7   0  150.98   24.00
 -41  -7   0  163.48   32.50
  41  -7   0  182.18   35.50
 -41  -7   0  159.38   32.50
  41  -7   0  127.19   31.50
 -41   7   0  165.58   32.90
  41   7   0  110.99   25.40
 -41   7   0   84.89   31.80
  41   7   0  107.69   29.60
  41   7   0  144.19   32.00
 -43  -7   0  133.39   31.00
  43  -7   0   95.19   22.60
  43  -7   0  129.39   29.90
  43  -7   0  149.19   35.00
 -43  -7   0  100.79   28.80
  43   7   0  132.59   26.90
 -43   7   0  128.19   31.10
 -43   7   0  146.49   38.40
  43   7   0   47.30   25.40
  43   7   0  103.69   29.60
  45  -7   0   26.40   20.10
  45  -7   0   -0.70   15.80
  45  -7   0   33.30   23.40
 -45  -7   0  -10.30   22.00
 -45  -7   0    5.70   20.10
 -45   7   0  -61.59   23.80
 -45   7   0   -3.50   19.60
  45   7   0    9.50   20.40
  45   7   0   -1.00   20.20
 -47  -7   0   11.10   24.20
  47  -7   0  -14.90   22.00
 -47  -7   0   -5.40   21.70
  47  -7   0   15.70   20.70
 -47   7   0    9.70   28.70
  47   7   0    9.00   23.10
  47   7   0   18.20   23.50
 -47   7   0  -15.30   18.40
 -49  -7   0  -12.10   24.80
 -49  -7   0  -11.60   20.10
  49  -7   0   56.49   30.90
  49  -7   0   18.30   25.30
 -49   7   0   22.40   32.20
  49   7   0   23.50   27.20
 -49   7   0   -6.50   21.80
  49   7   0    5.00   22.10
   0  -8   0  518.45   31.00
   0  -8   0  491.85   33.00
   0  -8   0  497.05   33.00
   0  -8   0  481.95   36.10
   0  -8   0  446.66   31.00
   0  -8   0  482.55   32.50
   0  -8   0  493.35   30.60
   0  -8   0  516.75   30.30
   0   8   0  529.45   30.60
   0   8   0  484.75   30.80
   0   8   0  488.15   33.00
   0   8   0  507.45   31.20
   0   8   0  441.66   30.80
   0   8   0  503.45   32.80
   0   8   0  447.66   32.50
  -2  -8   0    9.50    4.40
   2  -8   0    6.10    2.70
   2  -8   0    9.10    7.20
   2  -8   0    3.20    3.30
  -2  -8   0    3.50    2.20
   2  -8   0    4.70    3.70
  -2  -8   0    5.40    2.70
  -2  -8   0    0.80    3.50
   2  -8   0    9.60    4.70
  -2  -8   0    3.60    3.00
  -2  -8   0    0.70    3.70
   2  -8   0    1.50    2.30
   2  -8   0    5.60    5.00
   2  -8   0    6.40    2.80
  -2  -8   0    6.60    2.20
   2   8   0    4.30    2.30
  -2   8   0    7.40    3.30
  -2   8   0    7.30    2.90
  -2   8   0    3.60    2.70
   2   8   0    8.90    2.90
  -2   8   0    5.70    2.70
   2   8   0    6.30    2.90
  -2   8   0    5.20    4.10
  -2   8   0   10.00    4.30
   2   8   0    6.50    4.40
   2   8   0    5.60    4.20
  -2   8   0   11.20    4.70
   2   8   0    6.00    4.30
   4  -8   0  417.96   28.70
  -4  -8   0  390.56   27.00
  -4  -8   0  451.45   27.20
   4  -8   0  434.66   27.40
   4  -8   0  405.86   28.40
   4  -8   0  399.66   30.70
  -4  -8   0  408.16   27.40
  -4  -8   0  425.46   28.10
  -4  -8   0  406.36   29.10
   4  -8   0  470.35   34.60
   4  -8   0  417.56   27.30
  -4  -8   0  418.76   28.70
   4  -8   0  405.16   28.40
   4  -8   0  425.36   29.70
  -4  -8   0  423.46   29.70
   4  -8   0  416.96   25.80
   4  -8   0  420.76   26.70
  -4  -8   0  448.26   28.80
  -4  -8   0  405.46   26.80
   4   8   0  406.66   26.90
  -4   8   0  408.86   28.90
   4   8   0  411.16   28.30
  -4   8   0  444.66   27.70
   4   8   0  414.46   27.00
  -4   8   0  396.46   29.70
   4   8   0  425.46   27.90
  -4   8   0  421.46   28.70
   4   8   0  402.46   28.50
  -4   8   0  406.46   28.20
  -4   8   0  440.26   27.60
   4   8   0  425.86   29.30
   6  -8   0  394.96   28.60
  -6  -8   0  382.06   27.40
   6  -8   0  399.26   27.70
  -6  -8   0  392.76   28.00
  -6  -8   0  411.66   26.10
   6  -8   0  392.06   26.60
  -6  -8   0  392.86   26.20
  -6  -8   0  398.06   27.10
   6  -8   0  393.46   27.60
   6  -8   0  382.86   33.30
   6  -8   0  389.46   24.10
   6  -8   0  407.36   26.70
   6  -8   0  396.66   29.70
  -6  -8   0  395.56   26.80
  -6  -8   0  402.96   28.30
  -6  -8   0  401.96   27.20
   6   8   0  401.96   28.40
   6   8   0  383.66   28.00
   6   8   0  388.66   26.00
  -6   8   0  383.16   24.10
   6   8   0  388.76   27.40
  -6   8   0  391.16   26.60
   6   8   0  381.26   27.20
  -6   8   0  375.46   28.50
   6   8   0  397.36   27.20
  -6   8   0  399.66   27.80
  -6   8   0  396.36   27.10
  -6   8   0  385.86   27.30
  -6   8   0  395.16   26.80
   6   8   0  364.06   25.90
   6   8   0  384.96   26.80
   8  -8   0  538.65   39.60
  -8  -8   0  611.44   37.60
  -8  -8   0  640.34   38.50
  -8  -8   0  562.34   37.80
   8  -8   0  528.85   34.30
  -8  -8   0  506.75   36.40
  -8  -8   0  516.85   38.40
   8  -8   0  614.74   37.80
   8  -8   0  570.14   44.60
  -8  -8   0  668.93   38.40
   8  -8   0  598.14   38.10
   8  -8   0  556.84   39.30
  -8  -8   0  565.74   37.70
  -8  -8   0  499.95   37.80
   8  -8   0  650.23   38.10
   8  -8   0  537.55   38.70
  -8   8   0  536.05   37.00
   8   8   0  544.85   37.90
   8   8   0  554.14   37.00
   8   8   0  501.95   36.50
   8   8   0  504.85   38.10
  -8   8   0  642.74   38.30
   8   8   0  465.35   37.70
  -8   8   0  584.64   38.40
   8   8   0  649.14   38.80
  -8   8   0  474.35   38.00
   8   8   0  676.23   37.50
  -8   8   0  545.15   34.30
  -8   8   0  491.15   39.40
  -8   8   0  571.54   44.70
   8   8   0  582.24   36.70
  -8   8   0  656.03   38.10
  10  -8   0  253.27   21.10
  10  -8   0  271.07   19.40
 -10  -8   0  249.78   19.50
  10  -8   0  240.98   18.70
 -10  -8   0  201.98   19.60
 -10  -8   0  241.98   18.40
  10  -8   0  184.88   20.20
 -10  -8   0  239.38   18.90
  10  -8   0  203.48   14.70
 -10  -8   0  200.68   17.30
  10  -8   0  206.08   20.50
  10   8   0  188.48   19.20
 -10   8   0  240.18   19.40
 -10   8   0  190.78   14.70
 -10   8   0  238.68   18.40
  10   8   0  224.48   19.00
 -10   8   0  179.58   19.40
 -10   8   0  285.27   31.10
 -10   8   0  210.88   21.00
  10   8   0  244.28   19.90
  10   8   0  231.48   18.50
  10   8   0  213.68   17.60
 -12  -8   0   28.40    8.00
  12  -8   0   32.90    8.00
 -12  -8   0   88.99   11.90
 -12  -8   0   23.30    7.80
  12  -8   0   77.09   13.40
 -12  -8   0   97.99   11.00
  12  -8   0   42.00    6.00
  12  -8   0   59.59   11.10
  12  -8   0   27.30    8.00
  12   8   0   76.69    9.20
 -12   8   0  105.99   14.30
 -12   8   0   44.40    9.30
  12   8   0   69.99   10.80
  12   8   0   40.70    8.20
 -12   8   0   39.90    5.60
 -12   8   0   40.40    8.60
 -12   8   0   34.00   13.60
  12   8   0   23.60    8.50
 -14  -8   0  422.86   31.90
  14  -8   0  411.86   33.00
 -14  -8   0  433.46   31.10
  14  -8   0  414.56   27.70
 -14  -8   0  434.26   32.30
 -14  -8   0  395.26   30.80
  14  -8   0  400.26   31.40
  14  -8   0  452.35   32.40
  14  -8   0  421.46   33.90
 -14  -8   0  421.06   32.40
 -14   8   0  411.96   33.40
  14   8   0  433.16   31.80
 -14   8   0  410.46   39.50
  14   8   0  436.86   31.60
 -14   8   0  405.86   27.40
  14   8   0  380.56   31.10
 -14   8   0  462.65   32.20
  14   8   0  422.56   29.90
  14   8   0  401.66   32.60
 -14   8   0  401.86   31.20
  16  -8   0  498.65   38.00
 -16  -8   0  490.05   35.30
 -16  -8   0  467.95   30.10
 -16  -8   0  456.95   35.60
 -16  -8   0  457.65   36.50
  16  -8   0  497.35   36.40
  16  -8   0  498.75   36.80
 -16  -8   0  483.35   36.40
  16  -8   0  480.25   31.60
  16   8   0  501.85   35.80
  16   8   0  473.25   37.50
  16   8   0  469.55   34.80
 -16   8   0  463.95   37.50
 -16   8   0  519.15   43.80
 -16   8   0  444.66   31.10
  16   8   0  478.95   33.40
  16   8   0  448.96   35.20
 -16   8   0  457.45   35.70
  18  -8   0    9.10    8.30
  18  -8   0   10.90    7.20
 -18  -8   0   16.80    4.20
 -18  -8   0   17.70    8.70
  18  -8   0   12.60    5.00
 -18  -8   0   15.50    8.10
 -18  -8   0    4.10    6.80
 -18  -8   0   14.40    8.60
  18  -8   0    9.80    6.50
  18   8   0   17.20    8.40
 -18   8   0   29.20   14.40
  18   8   0   15.80    7.10
  18   8   0   12.90    7.30
 -18   8   0   11.80    9.40
  18   8   0   10.20    7.70
 -18   8   0    7.60    4.50
 -18   8   0   11.20    7.20
  18   8   0   16.50    8.50
  20  -8   0   64.19    9.30
  20  -8   0   47.70   13.60
 -20  -8   0   61.49   13.20
  20  -8   0   86.39   15.70
 -20  -8   0   38.80   11.50
 -20  -8   0   57.69    8.00
 -20  -8   0   59.99   14.40
 -20   8   0   52.59    8.50
  20   8   0   71.29   13.90
 -20   8   0   59.19   15.10
  20   8   0   63.19   10.90
  20   8   0   57.99   14.70
 -20   8   0   77.59   14.50
 -20   8   0   51.19   18.20
  20   8   0   48.60   11.90
  20   8   0   70.89   13.20
 -22  -8   0   82.89   16.00
  22  -8   0   77.79   11.40
  22  -8   0  106.29   17.80
 -22  -8   0   62.99   16.30
  22  -8   0   77.29   17.00
 -22  -8   0  103.09   17.10
 -22  -8   0   83.79   11.10
  22   8   0  107.69   19.60
 -22   8   0   77.19   16.90
  22   8   0   84.79   16.30
  22   8   0   72.99   13.60
 -22   8   0   72.19   20.20
  22   8   0   62.69   13.00
 -22   8   0   70.29   14.90
 -24  -8   0  104.99   12.60
 -24  -8   0   70.39   17.10
 -24  -8   0  120.09   22.40
 -24  -8   0   96.09   17.80
  24  -8   0  116.89   21.50
  24  -8   0   83.29   13.00
  24  -8   0   97.79   19.70
  24   8   0  102.99   17.10
 -24   8   0   86.59   20.10
 -24   8   0   72.39   17.00
  24   8   0   77.19   18.30
  24   8   0  106.49   17.30
  24   8   0  108.79   19.50
 -24   8   0   81.59   23.50
  26  -8   0   67.39   16.90
 -26  -8   0   50.09   19.70
 -26  -8   0   47.10   10.40
 -26  -8   0   60.69   16.20
 -26  -8   0   49.50   15.50
  26  -8   0   46.50   10.60
  26  -8   0   42.90   15.80
 -26   8   0   41.10   17.00
  26   8   0   63.19   16.80
  26   8   0   20.00   14.90
 -26   8   0   70.59   23.70
  26   8   0   52.19   14.60
 -26   8   0   51.29   14.70
  28  -8   0  291.67   36.30
  28  -8   0  347.17   28.90
 -28  -8   0  336.27   41.10
  28  -8   0  259.67   35.00
 -28  -8   0  319.47   32.00
 -28  -8   0  315.17   26.60
 -28  -8   0  318.97   33.30
 -28   8   0  329.07   33.50
  28   8   0  329.47   34.80
 -28   8   0  365.46   46.50
  28   8   0  322.27   38.70
 -28   8   0  271.87   36.50
  28   8   0  339.87   32.90
 -30  -8   0   -9.00   17.10
  30  -8   0   10.80    9.40
  30  -8   0   22.60   16.10
  30  -8   0    0.50   11.60
 -30  -8   0    5.40   13.10
 -30  -8   0    4.90    8.80
 -30  -8   0    7.00   12.10
  30   8   0    2.50   10.00
 -30   8   0   -4.40   13.20
  30   8   0   -9.90    9.80
  30   8   0    7.20   14.20
 -30   8   0    8.50   15.80
 -32  -8   0  339.97   38.00
 -32  -8   0  383.26   37.90
  32  -8   0  364.06   32.20
  32  -8   0  355.96   40.50
  32  -8   0  345.77   38.40
 -32   8   0  340.77   43.70
 -32   8   0  339.47   36.90
  32   8   0  350.26   43.30
  32   8   0  350.86   36.60
  32   8   0  421.06   40.10
  34  -8   0 2034.70  143.79
 -34  -8   0 2107.09  141.59
  34  -8   0 2018.20  143.79
 -34  -8   0 2336.07  145.49
  34  -8   0 2175.88  135.69
  34   8   0 2073.59  139.69
  34   8   0 2179.48  146.69
 -34   8   0 2050.29  144.59
  34   8   0 2024.80  141.79
 -34   8   0 2306.57  144.49
  36  -8   0  126.69   27.60
  36  -8   0  181.88   31.10
 -36  -8   0  134.29   26.50
  36  -8   0  137.99   21.30
 -36  -8   0  177.68   31.00
  36   8   0  132.29   24.90
 -36   8   0  150.78   31.90
 -36   8   0  158.58   28.60
  36   8   0  161.28   31.20
  36   8   0  139.49   28.20
  38  -8   0  186.48   25.20
  38  -8   0  160.38   31.60
 -38  -8   0  175.08   30.50
 -38  -8   0  186.18   34.00
  38  -8   0  152.88   32.50
  38   8   0  175.78   34.40
 -38   8   0  181.68   36.00
  38   8   0  236.98   35.50
  38   8   0  144.29   27.40
 -38   8   0  173.38   32.10
  40  -8   0  211.08   27.30
  40  -8   0  128.99   31.90
 -40  -8   0   93.39   25.60
  40  -8   0  178.18   34.20
 -40  -8   0  161.28   31.50
  40   8   0  115.39   28.60
  40   8   0  153.38   33.30
  40   8   0  169.18   28.40
 -40   8   0  197.48   34.70
 -40   8   0  177.18   38.00
 -42  -8   0  255.37   37.00
  42  -8   0  226.88   38.10
 -42  -8   0  278.57   42.20
  42  -8   0  276.27   43.10
  42  -8   0  255.27   31.40
 -42   8   0  218.78   40.60
 -42   8   0  243.48   39.80
  42   8   0  214.38   36.70
  42   8   0  198.38   33.30
  42   8   0  261.57   43.00
 -44  -8   0  855.21   77.19
  44  -8   0  952.60   81.09
  44  -8   0  940.41   71.09
  44  -8   0  907.01   77.99
 -44  -8   0  884.01   76.59
  44   8   0  931.11   82.89
  44   8   0  823.62   76.39
 -44   8   0  947.51   83.39
 -44   8   0  896.61   77.59
 -46  -8   0  319.17   47.40
 -46  -8   0  279.67   43.10
  46  -8   0  286.67   43.80
  46  -8   0  370.56   49.80
 -46   8   0  293.77   51.29
 -46   8   0  321.27   47.40
  46   8   0  355.16   48.20
  46   8   0  390.36   51.59
  48  -8   0   92.49   32.40
  48  -8   0  115.99   32.90
 -48  -8   0   83.69   29.00
 -48  -8   0   31.50   27.70
 -48   8   0   80.49   31.10
 -48   8   0   92.89   36.30
  48   8   0   46.70   29.30
  48   8   0  126.79   35.80
   1  -9   0    1.30    3.50
  -1  -9   0    2.50    2.40
   1  -9   0    2.70    2.50
  -1  -9   0    6.30    2.90
  -1  -9   0    0.80    2.20
  -1  -9   0    4.00    4.60
   1  -9   0   14.30    5.70
   1  -9   0    0.20    2.40
   1  -9   0    8.30    3.50
   1  -9   0   -4.10    6.80
  -1  -9   0    3.20    3.20
  -1  -9   0    3.60    4.40
   1  -9   0    4.60    2.60
  -1  -9   0    3.60    4.00
  -1  -9   0   -1.10    2.60
   1  -9   0    3.90    4.30
  -1   9   0    5.40    4.50
   1   9   0    3.80    4.30
   1   9   0    3.30    2.70
  -1   9   0   -0.50    2.40
   1   9   0    5.50    4.60
   1   9   0    3.50    4.20
  -1   9   0    2.50    4.50
  -1   9   0   -0.70    2.40
   1   9   0    4.20    2.80
   1   9   0    3.80    2.60
  -1   9   0    8.20    4.90
  -1   9   0    2.40    2.80
  -1   9   0    6.20    3.50
  -3  -9   0  524.95   36.20
   3  -9   0  537.05   37.50
   3  -9   0  561.94   36.90
   3  -9   0  534.95   34.00
  -3  -9   0  578.14   35.00
  -3  -9   0  534.45   37.00
  -3  -9   0  514.35   36.40
  -3  -9   0  530.55   34.20
   3  -9   0  523.55   41.70
   3  -9   0  527.05   36.40
   3  -9   0  572.34   34.80
  -3  -9   0  534.95   35.40
   3  -9   0  508.65   35.70
   3  -9   0  580.34   35.00
  -3  -9   0  601.94   34.80
  -3   9   0  591.64   35.20
   3   9   0  528.25   36.40
  -3   9   0  536.55   36.50
  -3   9   0  484.25   35.30
   3   9   0  580.74   34.80
   3   9   0  570.04   35.30
  -3   9   0  575.94   35.20
   3   9   0  527.55   37.20
  -3   9   0  538.55   36.60
   3   9   0  553.24   34.40
  -3   9   0  520.05   37.50
   3   9   0  545.75   36.40
   5  -9   0  261.77   19.10
  -5  -9   0  249.88   20.30
  -5  -9   0  262.57   19.40
   5  -9   0  275.17   20.20
   5  -9   0  281.57   21.20
  -5  -9   0  268.57   20.50
  -5  -9   0  284.27   22.00
   5  -9   0  295.57   20.80
  -5  -9   0  284.37   21.70
   5  -9   0  268.77   21.80
   5  -9   0  269.17   23.50
   5  -9   0  270.47   19.20
   5  -9   0  268.47   18.60
  -5  -9   0  259.07   18.80
   5  -9   0  315.37   27.90
   5  -9   0  278.57   17.30
  -5  -9   0  274.97   19.10
  -5  -9   0  294.17   20.30
  -5   9   0  287.07   22.00
  -5   9   0  264.37   19.40
   5   9   0  249.48   20.20
  -5   9   0  279.67   20.80
  -5   9   0  275.67   21.30
   5   9   0  256.37   19.70
   5   9   0  276.87   21.50
   5   9   0  252.77   18.90
  -5   9   0  269.97   19.50
   5   9   0  259.17   20.40
  -5   9   0  271.27   20.40
   5   9   0  276.57   19.00
   7  -9   0 1357.76   93.29
   7  -9   0 1532.05   84.79
   7  -9   0 1343.87   81.49
  -7  -9   0 1473.95   85.09
   7  -9   0 1429.96   84.49
  -7  -9   0 1232.18   85.89
  -7  -9   0 1391.56   84.89
  -7  -9   0 1291.37   83.59
   7  -9   0 1311.27   87.39
   7  -9   0 1250.77   85.29
  -7  -9   0 1572.94   84.39
   7  -9   0 1338.77   86.69
   7  -9   0 1405.96   85.49
  -7  -9   0 1384.66   85.09
  -7  -9   0 1394.86   87.79
  -7  -9   0 1290.47   85.99
  -7   9   0 1454.65   84.69
   7   9   0 1414.96   85.29
   7   9   0 1323.97   84.49
   7   9   0 1253.17   86.19
  -7   9   0 1354.06   81.59
  -7   9   0 1366.06   84.79
   7   9   0 1396.06   83.69
  -7   9   0 1364.56   85.39
   7   9   0 1521.75   84.29
  -7   9   0 1195.88   85.09
   7   9   0 1285.67   85.79
   7   9   0 1480.35   85.49
  -7   9   0 1252.57   86.99
  -7   9   0 1483.55   84.89
  -9  -9   0  568.24   34.90
   9  -9   0  562.44   34.60
  -9  -9   0  436.86   32.80
   9  -9   0  600.64   34.70
  -9  -9   0  509.45   34.00
   9  -9   0  419.16   35.10
   9  -9   0  495.65   36.30
  -9  -9   0  568.94   34.90
  -9  -9   0  473.25   35.40
   9  -9   0  408.76   35.60
   9  -9   0  461.45   30.20
   9   9   0  493.75   34.60
  -9   9   0  517.85   35.10
  -9   9   0  447.46   36.30
  -9   9   0  418.66   34.80
  -9   9   0  486.35   30.30
   9   9   0  521.65   33.20
   9   9   0  435.76   34.80
  -9   9   0  460.25   33.50
   9   9   0  614.34   36.20
  -9   9   0  504.75   42.20
   9   9   0  481.15   33.50
  -9   9   0  546.65   34.30
   9   9   0  462.15   33.20
 -11  -9   0  420.86   27.10
 -11  -9   0  315.27   26.40
  11  -9   0  293.27   27.40
  11  -9   0  378.56   26.20
  11  -9   0  339.87   25.50
  11  -9   0  351.86   27.70
 -11  -9   0  355.26   26.10
  11  -9   0  322.17   21.50
 -11  -9   0  278.37   24.00
 -11  -9   0  344.67   25.20
 -11   9   0  354.36   25.80
 -11   9   0  332.97   33.30
  11   9   0  296.87   24.70
  11   9   0  353.66   24.40
 -11   9   0  316.97   28.20
 -11   9   0  362.96   26.50
 -11   9   0  325.77   21.50
  11   9   0  324.47   24.30
  11   9   0  382.26   27.30
  11   9   0  323.17   26.20
  11   9   0  301.77   25.70
  13  -9   0  271.57   23.40
 -13  -9   0  252.67   21.70
  13  -9   0  291.37   22.00
 -13  -9   0  214.58   19.60
  13  -9   0  229.58   23.90
 -13  -9   0  210.58   21.50
 -13  -9   0  256.67   20.70
 -13  -9   0  238.88   21.50
  13  -9   0  236.78   16.90
  13  -9   0  233.48   20.70
  13   9   0  256.87   21.80
  13   9   0  234.88   20.80
 -13   9   0  219.28   16.70
  13   9   0  288.57   23.40
 -13   9   0  235.58   23.50
 -13   9   0  256.27   21.90
 -13   9   0  274.87   21.70
  13   9   0  271.47   19.90
 -13   9   0  191.68   28.50
  13   9   0  213.38   20.70
  15  -9   0  362.36   29.40
  15  -9   0  380.46   29.50
  15  -9   0  389.16   31.30
 -15  -9   0  364.06   30.00
  15  -9   0  391.26   32.20
 -15  -9   0  376.16   28.60
  15  -9   0  380.16   25.10
 -15  -9   0  365.06   29.40
 -15  -9   0  370.26   29.30
 -15   9   0  360.16   31.20
 -15   9   0  356.76   28.80
  15   9   0  385.96   31.40
  15   9   0  336.17   28.60
 -15   9   0  370.66   24.80
  15   9   0  347.77   27.00
 -15   9   0  389.96   29.70
  15   9   0  364.86   28.90
 -15   9   0  407.76   38.80
  15   9   0  382.46   29.60
  17  -9   0    5.70    7.50
 -17  -9   0   -0.80    2.80
  17  -9   0   -4.00    3.30
 -17  -9   0    4.80    6.50
 -17  -9   0    0.70    6.40
 -17  -9   0    0.70    6.50
  17  -9   0    3.10    5.90
 -17  -9   0    7.40    6.50
  17  -9   0   -0.30    5.90
  17  -9   0    0.80    7.00
 -17   9   0    1.00    3.60
  17   9   0    0.20    6.10
  17   9   0   -5.30    4.90
  17   9   0   -7.10    5.30
 -17   9   0   -2.50    5.80
  17   9   0    5.80    6.60
  17   9   0    4.00    5.80
 -17   9   0   -7.20    6.80
 -17   9   0   10.90   12.70
 -19  -9   0    8.50    7.40
  19  -9   0    9.50    8.90
 -19  -9   0    8.80    4.20
  19  -9   0   10.00    5.20
 -19  -9   0    3.60    8.10
 -19  -9   0    4.10    7.40
  19  -9   0   15.80    8.30
 -19   9   0   15.80    8.10
 -19   9   0  -11.00    9.50
  19   9   0   -2.00    6.80
  19   9   0    4.80    6.70
 -19   9   0   11.70    4.80
  19   9   0    5.00    6.20
  19   9   0    8.30    8.00
 -19   9   0   15.50   10.80
  19   9   0   -0.10    6.90
  21  -9   0 1538.45  100.09
 -21  -9   0 1456.55   96.99
  21  -9   0 1518.35   91.59
  21  -9   0 1509.95   97.79
 -21  -9   0 1390.16   89.39
 -21  -9   0 1474.25   96.09
 -21  -9   0 1584.84   98.39
 -21   9   0 1374.76  104.09
 -21   9   0 1589.64   98.29
  21   9   0 1472.35   96.09
 -21   9   0 1447.66   98.49
  21   9   0 1476.75   95.29
  21   9   0 1496.75   99.39
  21   9   0 1366.46   95.09
 -21   9   0 1391.36   90.69
  23  -9   0  179.28   24.00
 -23  -9   0  164.38   23.10
 -23  -9   0  173.78   15.60
  23  -9   0  162.28   16.90
 -23  -9   0  152.88   21.90
  23  -9   0  142.39   23.40
 -23  -9   0  192.58   26.30
 -23   9   0  166.78   32.00
  23   9   0  186.08   24.10
  23   9   0  155.38   24.20
 -23   9   0  213.68   27.80
 -23   9   0  155.28   22.60
  23   9   0  151.58   20.20
  23   9   0  165.18   21.80
 -25  -9   0   75.89   10.80
  25  -9   0   82.09   18.00
 -25  -9   0   76.29   19.70
  25  -9   0   72.79   12.30
 -25  -9   0   88.49   17.80
 -25  -9   0   79.59   17.40
  25  -9   0   74.19   19.40
  25   9   0   85.19   16.90
 -25   9   0   67.19   22.50
  25   9   0   98.29   19.10
  25   9   0   95.99   20.80
 -25   9   0  114.79   21.70
  25   9   0   88.39   17.30
 -25   9   0  113.19   19.90
 -27  -9   0  186.08   26.70
  27  -9   0  228.38   21.90
  27  -9   0  146.99   25.60
 -27  -9   0  197.28   25.70
 -27  -9   0  216.38   31.00
 -27  -9   0  198.28   18.40
  27  -9   0  193.78   28.00
  27   9   0  180.38   28.60
  27   9   0  193.38   24.20
 -27   9   0  197.98   29.20
  27   9   0  214.98   28.40
 -27   9   0  173.38   32.90
 -27   9   0  198.28   27.10
  27   9   0  141.09   22.00
 -29  -9   0   98.59   24.20
  29  -9   0  119.79   23.70
  29  -9   0  116.29   22.60
 -29  -9   0   91.99   20.00
  29  -9   0  114.79   16.40
 -29  -9   0   99.99   14.20
 -29  -9   0  107.19   21.70
  29   9   0  101.29   19.60
  29   9   0  151.78   27.50
  29   9   0  131.79   23.10
 -29   9   0  123.49   22.70
 -29   9   0  122.19   25.60
  31  -9   0  830.72   57.69
 -31  -9   0  840.52   63.49
  31  -9   0  812.92   66.69
 -31  -9   0  829.42   69.09
  31  -9   0  801.02   65.19
 -31  -9   0  841.02   66.09
  31   9   0  810.92   68.29
 -31   9   0  888.01   68.59
  31   9   0  830.02   62.69
 -31   9   0  737.63   63.49
  31   9   0  778.22   63.49
 -33  -9   0  125.19   29.90
  33  -9   0  129.09   26.20
 -33  -9   0  138.29   24.50
  33  -9   0  158.18   28.30
 -33  -9   0  109.79   24.20
  33  -9   0  136.29   19.40
  33   9   0  183.48   28.60
 -33   9   0  144.89   26.00
  33   9   0  132.49   28.30
 -33   9   0  102.99   28.10
  33   9   0   95.39   19.90
  35  -9   0  126.79   26.80
 -35  -9   0  210.28   31.70
  35  -9   0  180.58   32.00
 -35  -9   0  154.98   28.60
  35  -9   0  167.18   22.10
 -35   9   0  126.79   26.30
  35   9   0  197.28   30.70
  35   9   0  158.38   31.80
 -35   9   0  166.48   33.50
  35   9   0  159.48   26.60
  37  -9   0  311.37   31.10
  37  -9   0  259.47   39.40
 -37  -9   0  329.67   41.80
 -37  -9   0  284.37   37.60
  37  -9   0  367.06   45.40
  37   9   0  320.57   43.90
 -37   9   0  296.27   45.40
  37   9   0  278.67   38.00
  37   9   0  325.37   38.50
 -37   9   0  381.96   44.40
  39  -9   0   92.89   26.00
  39  -9   0   86.19   18.90
 -39  -9   0  101.79   27.50
  39  -9   0   75.79   25.90
 -39  -9   0   67.29   23.20
  39   9   0  110.89   27.80
 -39   9   0  100.59   32.00
  39   9   0   92.09   23.50
  39   9   0   98.89   26.40
 -39   9   0   83.59   24.80
  41  -9   0   -7.00   21.00
 -41  -9   0   -6.00   17.50
  41  -9   0    5.00   12.80
 -41  -9   0   28.10   21.70
  41  -9   0   -4.10   16.30
 -41   9   0   25.70   20.10
  41   9   0   14.30   20.70
  41   9   0   -8.40   17.60
 -41   9   0  -17.00   24.20
  41   9   0   26.20   18.60
  43  -9   0   24.70   20.10
 -43  -9   0    8.60   17.10
 -43  -9   0   20.80   21.80
  43  -9   0   15.50   23.70
  43   9   0   -6.00   22.10
 -43   9   0    2.80   26.90
  43   9   0   32.10   23.90
 -43   9   0    9.00   19.50
  45  -9   0   57.79   23.50
 -45  -9   0   82.19   26.50
  45  -9   0   63.89   28.50
 -45  -9   0   71.39   26.20
  45  -9   0   45.30   21.70
  45   9   0   55.19   26.40
  45   9   0   53.29   26.30
 -45   9   0   68.99   27.10
 -45   9   0   28.20   31.30
 -47  -9   0  -20.00   19.60
  47  -9   0    4.20   24.90
  47  -9   0    0.00   20.10
 -47  -9   0  -33.40   17.30
  47   9   0   18.80   22.40
 -47   9   0   -5.90   20.10
 -47   9   0  -14.80   27.30
  47   9   0  -38.20   19.20
   0 -10   0   77.09   10.10
   0 -10   0   36.30    5.30
   0 -10   0   49.99    5.60
   0 -10   0   48.60    8.30
   0 -10   0   44.30   12.40
   0 -10   0   71.89    9.60
   0 -10   0   22.60    4.60
   0 -10   0   76.09    7.90
   0  10   0   67.19    9.80
   0  10   0   48.80    8.30
   0  10   0   73.79   10.00
   0  10   0   48.60    5.90
   0  10   0   27.20    5.20
   2 -10   0   87.19    7.70
   2 -10   0  102.39    9.80
  -2 -10   0   74.19    8.10
  -2 -10   0  117.49    9.30
   2 -10   0   62.19    7.50
   2 -10   0  117.29   12.40
  -2 -10   0  133.39   13.10
   2 -10   0   76.29   10.60
   2 -10   0   91.29   16.40
  -2 -10   0   63.89    7.30
  -2 -10   0  103.69    9.40
  -2 -10   0   78.39   10.20
   2 -10   0   74.49    7.90
  -2 -10   0   93.29    7.70
  -2 -10   0  116.59   12.00
   2 -10   0  129.39   13.90
  -2  10   0   70.59    8.00
   2  10   0   96.29    8.10
  -2  10   0  112.39   12.30
  -2  10   0   94.59    8.30
  -2  10   0   99.79    9.70
   2  10   0   91.59   11.30
  -2  10   0   71.89    8.10
   2  10   0   81.09    8.40
   2  10   0   93.89   11.00
   2  10   0  112.79   11.50
  -2  10   0   98.79   11.40
   2  10   0   58.89    7.40
  -2  10   0   75.99   10.50
   4 -10   0  534.25   33.10
   4 -10   0  474.35   35.40
  -4 -10   0  444.56   35.10
  -4 -10   0  444.46   35.10
  -4 -10   0  560.24   33.40
   4 -10   0  461.75   34.20
   4 -10   0  482.65   40.40
   4 -10   0  503.05   32.10
  -4 -10   0  529.55   32.50
   4 -10   0  566.94   33.30
   4 -10   0  473.55   34.00
  -4 -10   0  519.25   33.90
  -4 -10   0  511.85   35.30
   4 -10   0  498.65   31.50
   4 -10   0  489.75   34.80
  -4 -10   0  511.35   34.80
  -4 -10   0  588.04   33.00
  -4  10   0  474.15   36.20
  -4  10   0  571.64   33.60
  -4  10   0  502.45   33.20
  -4  10   0  438.56   33.60
  -4  10   0  504.05   35.20
   4  10   0  541.75   35.10
   4  10   0  465.95   35.30
   4  10   0  553.34   33.00
   4  10   0  513.45   32.60
  -4  10   0  434.36   34.30
   4  10   0  496.35   34.60
   4  10   0  545.25   33.70
  -6 -10   0 1576.04   90.19
  -6 -10   0 1616.14   86.99
   6 -10   0 1513.95   89.99
   6 -10   0 1317.77   86.89
   6 -10   0 1394.96   86.19
   6 -10   0 1620.84   91.89
   6 -10   0 1239.68   86.59
   6 -10   0 1584.14   89.29
  -6 -10   0 1563.74   88.59
   6 -10   0 1404.26   84.69
  -6 -10   0 1226.18   86.89
  -6 -10   0 1488.55   88.19
   6  10   0 1468.95   88.19
  -6  10   0 1298.07   87.09
  -6  10   0 1481.15   88.49
  -6  10   0 1592.14   88.99
   6  10   0 1397.16   86.49
  -6  10   0 1255.87   87.09
   6  10   0 1583.14   90.19
  -6  10   0 1366.16   88.79
   6  10   0 1211.18   87.29
   6  10   0 1334.67   88.09
   8 -10   0 1473.85   96.79
   8 -10   0 1690.23  100.19
  -8 -10   0 1494.95   97.19
   8 -10   0 1702.93   99.29
  -8 -10   0 1646.74   99.29
  -8 -10   0 1641.14   96.39
   8 -10   0 1452.65   96.79
  -8 -10   0 1654.73   97.79
   8 -10   0 1554.64   93.79
   8  10   0 1562.44   97.19
  -8  10   0 1632.24   98.79
   8  10   0 1557.44   96.19
  -8  10   0 1452.75   96.79
   8  10   0 1416.66   97.49
  -8  10   0 1689.63   97.89
  -8  10   0 1593.64   98.19
   8  10   0 1790.42   99.99
  -8  10   0 1560.64   93.89
 -10 -10   0  408.36   30.80
  10 -10   0  422.46   25.70
  10 -10   0  434.06   31.80
 -10 -10   0  395.86   28.60
  10 -10   0  392.06   29.40
 -10 -10   0  438.56   30.00
 -10 -10   0  382.46   29.70
 -10 -10   0  386.86   29.50
  10 -10   0  411.86   29.50
  10 -10   0  496.95   33.30
  10  10   0  394.46   28.40
 -10  10   0  449.06   29.90
  10  10   0  416.86   29.50
  10  10   0  413.16   29.00
  10  10   0  395.76   30.30
  10  10   0  394.26   30.20
 -10  10   0  432.66   31.50
 -10  10   0  380.96   30.20
 -10  10   0  414.06   25.70
 -10  10   0  385.86   29.30
  10  10   0  404.86   31.00
 -10  10   0  419.36   33.00
  12 -10   0  203.78   18.10
 -12 -10   0  184.78   17.30
  12 -10   0  194.68   20.20
  12 -10   0  193.18   13.90
 -12 -10   0  163.98   18.60
  12 -10   0  217.68   20.90
  12 -10   0  225.18   18.70
 -12 -10   0  218.18   18.30
 -12 -10   0  223.78   18.70
 -12 -10   0  200.98   18.50
  12  10   0  182.18   17.70
  12  10   0  192.68   17.10
 -12  10   0  240.08   30.30
  12  10   0  225.78   17.30
 -12  10   0  206.38   18.60
  12  10   0  193.78   19.70
  12  10   0  190.48   19.00
 -12  10   0  186.98   13.90
 -12  10   0  196.98   21.50
 -12  10   0  214.48   18.60
  12  10   0  208.48   19.20
  14 -10   0    2.30    5.20
 -14 -10   0    6.00    5.10
  14 -10   0   -0.70    7.10
  14 -10   0    1.50    3.00
 -14 -10   0    5.20    5.80
 -14 -10   0    7.90    5.40
  14 -10   0   -0.10    5.10
  14 -10   0    5.70    7.60
 -14 -10   0    2.70    6.30
 -14 -10   0   -2.20    5.80
 -14  10   0   -3.40    7.50
 -14  10   0   -7.80    9.30
  14  10   0    1.00    5.00
  14  10   0   -0.80    5.70
  14  10   0    9.00    6.30
 -14  10   0   -1.00    2.80
 -14  10   0    2.60    6.30
  14  10   0    2.50    5.90
 -14  10   0    3.00    5.30
  14  10   0   -2.90    5.40
  16 -10   0  120.29   16.10
  16 -10   0  168.68   21.50
  16 -10   0  122.19   17.90
 -16 -10   0  150.38   17.70
  16 -10   0  152.58   18.50
 -16 -10   0  159.18   17.50
 -16 -10   0  148.89   18.50
  16 -10   0  130.49   12.00
 -16 -10   0  150.88   18.70
  16  10   0  124.89   18.80
  16  10   0  124.79   16.10
  16  10   0  142.19   15.80
 -16  10   0  145.69   17.50
  16  10   0  154.08   16.70
  16  10   0  164.08   17.40
 -16  10   0  170.98   19.60
 -16  10   0  119.39   11.60
 -16  10   0  182.18   22.70
 -16  10   0  142.89   25.00
  18 -10   0  139.09   19.80
  18 -10   0   94.19   15.20
 -18 -10   0  133.09   18.60
 -18 -10   0  110.69   10.10
 -18 -10   0  118.09   17.60
  18 -10   0  119.99   17.80
  18 -10   0  127.39   11.80
  18 -10   0  135.39   19.50
 -18 -10   0  120.39   17.50
 -18 -10   0  144.49   19.20
  18  10   0  130.19   16.00
  18  10   0  111.29   16.60
  18  10   0  123.39   17.30
 -18  10   0  106.59   11.20
 -18  10   0  152.08   19.10
  18  10   0  119.59   16.50
  18  10   0  141.79   19.70
 -18  10   0  155.78   21.50
 -18  10   0  106.69   15.40
 -18  10   0   82.89   21.60
 -20 -10   0  254.47   25.10
  20 -10   0  261.97   20.10
  20 -10   0  264.87   28.10
  20 -10   0  222.18   27.00
  20 -10   0  290.67   26.30
 -20 -10   0  251.67   25.90
 -20 -10   0  234.98   17.80
 -20 -10   0  263.17   25.40
  20  10   0  262.97   23.90
  20  10   0  261.47   27.40
  20  10   0  208.88   24.90
 -20  10   0  220.38   33.80
 -20  10   0  250.07   19.60
 -20  10   0  252.57   28.00
  20  10   0  247.58   24.60
 -20  10   0  235.38   24.50
  22 -10   0   90.99   12.00
  22 -10   0   80.99   17.70
 -22 -10   0  103.29   17.60
 -22 -10   0   94.69   10.40
 -22 -10   0   77.89   15.80
  22 -10   0   89.59   18.80
 -22 -10   0   81.69   17.20
  22 -10   0  107.79   18.40
  22  10   0   89.09   16.10
  22  10   0   88.19   16.30
 -22  10   0  109.79   18.20
 -22  10   0   76.39   17.70
  22  10   0  103.29   19.60
  22  10   0   94.29   16.70
 -22  10   0   91.49   24.80
 -22  10   0   77.59   13.60
 -24 -10   0   -4.20   11.90
  24 -10   0   -3.20    5.90
 -24 -10   0   13.20    6.00
  24 -10   0  -13.50   10.90
 -24 -10   0   -9.60    8.90
 -24 -10   0   -4.80    8.90
  24 -10   0   -4.50   10.40
  24  10   0    3.30   11.00
 -24  10   0   -3.50   12.10
  24  10   0   -4.70    8.60
  24  10   0   -6.00    8.90
  24  10   0    0.80   12.20
 -24  10   0  -16.80   13.40
 -24  10   0    5.50   10.00
  26 -10   0  320.77   33.60
 -26 -10   0  312.17   23.90
 -26 -10   0  325.87   32.70
  26 -10   0  331.97   39.00
  26 -10   0  301.77   26.60
 -26 -10   0  295.67   36.30
 -26 -10   0  347.07   34.00
  26  10   0  323.67   32.40
 -26  10   0  327.47   36.40
 -26  10   0  318.37   32.40
  26  10   0  335.57   35.20
  26  10   0  300.77   30.60
  26  10   0  307.07   30.60
  28 -10   0  579.64   50.79
 -28 -10   0  582.84   50.49
 -28 -10   0  659.33   54.59
  28 -10   0  647.54   44.50
 -28 -10   0  557.14   40.70
  28 -10   0  667.03   54.29
 -28 -10   0  618.54   49.40
  28  10   0  639.54   49.70
  28  10   0  583.34   50.19
 -28  10   0  612.34   52.79
 -28  10   0  630.84   50.89
  28  10   0  525.45   46.40
  28  10   0  689.73   54.39
 -30 -10   0  369.66   45.40
  30 -10   0  397.86   32.00
 -30 -10   0  398.06   38.80
  30 -10   0  352.66   40.50
  30 -10   0  376.26   40.30
 -30 -10   0  379.96   37.10
  30  10   0  348.67   37.20
  30  10   0  348.97   39.70
 -30  10   0  389.66   38.70
 -30  10   0  406.36   42.40
  30  10   0  381.76   37.30
 -32 -10   0 1766.52  126.99
  32 -10   0 2009.20  132.69
  32 -10   0 1940.61  132.39
 -32 -10   0 1844.72  133.09
 -32 -10   0 1893.91  130.59
  32 -10   0 1976.70  122.59
  32  10   0 1936.61  129.99
  32  10   0 2016.30  128.89
 -32  10   0 1915.71  130.59
  32  10   0 1957.80  133.79
 -32  10   0 1999.30  133.99
 -34 -10   0  396.16   51.99
  34 -10   0  454.85   47.20
 -34 -10   0  455.75   45.20
  34 -10   0  384.26   42.40
 -34 -10   0  437.86   43.00
  34 -10   0  425.46   36.10
  34  10   0  478.25   44.90
  34  10   0  418.36   45.50
  34  10   0  445.16   42.20
 -34  10   0  338.07   44.00
 -34  10   0  425.36   47.30
  36 -10   0  341.97   31.80
  36 -10   0  297.67   41.90
 -36 -10   0  342.97   42.30
  36 -10   0  320.87   43.00
 -36 -10   0  392.46   40.10
  36  10   0  325.67   41.80
  36  10   0  316.77   38.00
 -36  10   0  314.47   44.30
 -36  10   0  362.76   43.70
  36  10   0  345.77   45.30
 -38 -10   0   12.70   17.80
 -38 -10   0   13.20   18.00
  38 -10   0   33.60   13.40
  38 -10   0   -2.30   19.20
  38 -10   0   -5.10   16.30
  38  10   0   11.60   16.90
 -38  10   0    6.00   16.10
 -38  10   0   14.10   22.50
  38  10   0   11.00   17.00
  38  10   0   -5.60   13.80
 -40 -10   0   -2.60   16.70
  40 -10   0   12.20   17.20
  40 -10   0   19.90   20.90
  40 -10   0    2.10   12.50
  40 -10   0   25.80   21.00
 -40 -10   0   23.40   21.00
 -40  10   0    5.40   17.50
 -40  10   0   -6.10   22.70
  40  10   0   -3.10   17.90
  40  10   0   25.30   18.00
  40  10   0  -11.00   16.70
 -42 -10   0  -13.20   19.10
  42 -10   0    0.80   17.60
  42 -10   0   14.50   23.90
  42 -10   0   -3.90   16.90
 -42 -10   0   13.90   22.10
 -42  10   0    8.50   27.20
 -42  10   0   -7.50   19.10
  42  10   0   10.10   19.70
  42  10   0    5.30   22.10
  44 -10   0  164.78   32.20
 -44 -10   0  178.58   35.30
 -44 -10   0  101.89   29.40
  44 -10   0  120.09   32.20
  44 -10   0  117.39   32.50
  44  10   0  122.09   33.20
 -44  10   0  139.79   38.90
  44  10   0  157.58   34.00
 -44  10   0  141.49   32.00
 -46 -10   0    5.00   22.00
  46 -10   0   20.10   26.20
  46 -10   0    5.30   17.90
 -46 -10   0  -19.70   18.40
  46 -10   0   13.80   19.50
  46  10   0   27.40   25.30
  46  10   0    2.00   21.10
 -46  10   0    8.00   29.60
 -46  10   0   -0.20   19.70
 -48 -10   0  -21.40   22.80
  48 -10   0  -22.80   16.90
 -48 -10   0   17.60   21.60
  48 -10   0  -12.70   23.00
 -48  10   0   -0.20   27.40
  48  10   0  -21.20   20.00
 -48  10   0   10.00   21.00
  48  10   0  -52.29   19.60
   1 -11   0   71.09   10.50
  -1 -11   0   36.50    5.20
  -1 -11   0   26.80   10.30
  -1 -11   0   39.90    9.00
  -1 -11   0   26.70    5.10
   1 -11   0   47.10    5.30
  -1 -11   0   16.00    4.30
   1 -11   0   26.10    4.80
   1 -11   0   62.09    9.30
   1 -11   0   66.19   13.90
   1 -11   0   23.00    4.90
  -1 -11   0   49.99    6.90
  -1 -11   0   33.10    6.00
   1 -11   0   63.49    7.60
   1  11   0   29.00    5.60
  -1  11   0   44.50    8.00
  -1  11   0   55.49    7.30
  -1  11   0   82.09   13.00
  -1  11   0   31.00    5.70
   1  11   0   40.10    5.70
  -1  11   0   20.50    4.90
  -1  11   0   49.90    6.10
   1  11   0   42.20    8.20
   1  11   0   47.80    9.10
   1  11   0   50.69    8.90
   1  11   0   17.80    4.60
  -1  11   0   44.10    8.30
  -3 -11   0  739.53   44.60
   3 -11   0  715.13   45.10
   3 -11   0  694.03   46.30
   3 -11   0  729.43   48.60
   3 -11   0  732.23   44.30
   3 -11   0  733.33   45.00
  -3 -11   0  737.13   44.80
   3 -11   0  706.43   47.30
  -3 -11   0  728.63   45.30
  -3 -11   0  681.83   45.70
   3 -11   0  695.93   65.79
  -3 -11   0  746.63   47.60
  -3  11   0  707.73   47.50
   3  11   0  696.13   44.80
   3  11   0  712.23   44.70
   3  11   0  738.73   48.70
  -3  11   0  715.63   45.40
  -3  11   0  691.33   47.40
  -3  11   0  663.13   45.90
   3  11   0  687.23   47.40
  -3  11   0  727.83   45.30
   3  11   0  692.13   47.10
  -3  11   0  745.63   44.70
   3  11   0  730.63   45.70
   5 -11   0  707.93   44.50
  -5 -11   0  726.73   45.80
  -5 -11   0  787.62   48.80
  -5 -11   0  673.23   49.30
  -5 -11   0  739.93   46.10
   5 -11   0  703.33   47.70
   5 -11   0  737.73   46.30
   5 -11   0  784.42   46.70
  -5 -11   0  706.73   46.10
   5 -11   0  735.83   45.40
  -5 -11   0  763.42   46.80
  -5 -11   0  742.73   47.50
   5 -11   0  740.73   48.40
   5 -11   0  734.83   49.50
  -5  11   0  754.12   46.80
   5  11   0  710.63   49.60
  -5  11   0  773.62   47.00
   5  11   0  713.33   48.10
  -5  11   0  725.93   48.60
   5  11   0  699.33   48.10
  -5  11   0  657.63   47.30
   5  11   0  725.63   47.10
  -5  11   0  699.43   48.20
   5  11   0  730.83   46.00
   5  11   0  759.92   46.40
   7 -11   0  794.62   50.09
  -7 -11   0  854.21   56.19
   7 -11   0  817.92   55.59
  -7 -11   0  844.62   52.49
   7 -11   0  823.22   54.59
   7 -11   0  830.22   52.99
  -7 -11   0  835.72   53.19
  -7 -11   0  840.42   54.19
  -7 -11   0  824.02   52.29
   7 -11   0  849.72   52.89
  -7 -11   0  832.62   55.69
   7  11   0  864.31   54.59
  -7  11   0  867.31   53.49
  -7  11   0  855.81   54.39
   7  11   0  803.62   53.59
  -7  11   0  813.82   54.69
   7  11   0  824.02   55.69
   7  11   0  844.12   52.29
   7  11   0  856.51   53.99
  -7  11   0  754.62   53.99
  -9 -11   0  131.89   15.30
   9 -11   0  180.68   14.50
   9 -11   0  134.99   17.00
  -9 -11   0  175.28   15.40
   9 -11   0  153.28   14.00
   9 -11   0  141.49   17.20
  -9 -11   0  135.69   13.30
   9 -11   0  130.79   10.30
  -9 -11   0  170.28   14.60
  -9  11   0  160.78   14.40
  -9  11   0  151.88   10.60
  -9  11   0  138.69   16.70
   9  11   0  126.29   16.40
  -9  11   0  121.99   14.70
   9  11   0  147.39   13.40
  -9  11   0  163.78   15.90
   9  11   0  152.58   14.80
   9  11   0  146.59   14.50
  11 -11   0  384.46   26.30
 -11 -11   0  358.96   26.30
 -11 -11   0  302.07   26.80
 -11 -11   0  339.47   25.90
  11 -11   0  267.57   26.80
  11 -11   0  304.37   21.40
  11 -11   0  351.76   28.80
 -11 -11   0  377.96   26.50
  11 -11   0  388.26   26.40
 -11 -11   0  311.37   24.50
  11  11   0  314.57   26.40
 -11  11   0  371.96   26.20
  11  11   0  375.16   27.30
 -11  11   0  301.97   28.90
 -11  11   0  319.27   25.80
 -11  11   0  362.06   26.90
  11  11   0  326.47   25.10
  11  11   0  360.06   24.90
  11  11   0  306.97   25.20
  11  11   0  299.27   26.80
 -11  11   0  342.87   21.60
  13 -11   0  512.45   37.90
  13 -11   0  484.35   30.60
  13 -11   0  528.55   35.70
 -13 -11   0  503.15   35.80
 -13 -11   0  530.15   36.30
  13 -11   0  549.85   35.70
  13 -11   0  426.36   36.80
 -13 -11   0  425.86   33.70
 -13 -11   0  486.95   36.90
 -13 -11   0  479.35   34.70
 -13  11   0  455.95   30.40
  13  11   0  484.55   36.30
  13  11   0  514.65   34.10
  13  11   0  449.16   35.40
  13  11   0  448.36   34.40
  13  11   0  494.25   34.10
  13  11   0  473.65   36.30
 -13  11   0  452.35   37.90
 -13  11   0  472.15   35.60
 -13  11   0  543.35   36.00
 -15 -11   0  133.09   16.50
 -15 -11   0  115.79   16.10
  15 -11   0  130.69   18.50
  15 -11   0  130.49   16.20
  15 -11   0  119.79   10.60
 -15 -11   0  158.88   18.00
  15 -11   0  139.79   18.70
  15 -11   0  132.29   16.50
 -15 -11   0  128.69   16.60
  15  11   0  106.29   15.40
 -15  11   0  132.29   16.70
  15  11   0  129.49   14.80
 -15  11   0  144.49   16.90
 -15  11   0  112.09   10.50
 -15  11   0  155.68   21.40
  15  11   0  131.09   17.40
  15  11   0  142.89   18.60
  15  11   0  130.49   16.20
  15  11   0  150.18   15.80
 -17 -11   0  437.76   33.00
  17 -11   0  403.96   28.50
  17 -11   0  393.36   36.30
  17 -11   0  440.26   36.00
  17 -11   0  437.06   33.90
 -17 -11   0  469.15   34.80
 -17 -11   0  416.96   33.90
  17 -11   0  434.16   33.70
 -17 -11   0  432.16   34.40
 -17  11   0  456.75   34.50
 -17  11   0  426.96   33.60
  17  11   0  416.06   34.00
 -17  11   0  427.46   37.30
  17  11   0  403.56   35.40
 -17  11   0  423.46   28.30
 -17  11   0  440.76   43.40
  17  11   0  434.36   33.40
  17  11   0  416.26   34.00
  19 -11   0  -10.00    8.20
 -19 -11   0    5.00    8.10
  19 -11   0    4.20    7.80
 -19 -11   0    1.30    7.30
  19 -11   0    3.90    4.50
 -19 -11   0   12.20    7.90
  19 -11   0   13.00    8.00
 -19 -11   0    5.60    8.70
  19 -11   0    2.80    8.50
 -19 -11   0    5.30    3.70
 -19  11   0   -1.00    7.50
 -19  11   0  -16.40    9.30
  19  11   0    3.80    8.80
  19  11   0    7.90    8.60
 -19  11   0   14.00   13.20
  19  11   0   -4.00    6.40
 -19  11   0    6.20    7.70
  19  11   0   10.20    8.70
 -19  11   0   -1.20    4.00
  21 -11   0   93.29   18.20
  21 -11   0  128.99   13.90
  21 -11   0  109.69   20.60
  21 -11   0  127.79   19.50
 -21 -11   0  144.09   20.30
 -21 -11   0  119.49   11.30
 -21 -11   0  114.19   19.30
 -21 -11   0  132.79   19.60
  21  11   0  121.89   18.60
 -21  11   0  123.99   18.90
 -21  11   0  119.99   21.40
 -21  11   0  167.98   20.70
 -21  11   0  134.09   13.20
  21  11   0  133.19   20.90
  21  11   0  116.09   17.80
  21  11   0  124.29   18.30
  23 -11   0  472.05   33.50
  23 -11   0  486.85   43.70
 -23 -11   0  445.06   39.70
 -23 -11   0  520.55   40.60
 -23 -11   0  473.55   40.70
 -23 -11   0  457.15   31.10
  23 -11   0  433.16   38.90
  23 -11   0  473.45   41.30
  23  11   0  460.45   38.60
  23  11   0  439.16   38.80
 -23  11   0  488.65   42.30
  23  11   0  428.96   41.80
 -23  11   0  449.56   40.00
  23  11   0  509.55   39.20
 -25 -11   0   -0.20   11.40
  25 -11   0   17.20   13.90
  25 -11   0    1.80   13.80
  25 -11   0   -5.10    9.00
 -25 -11   0    3.70    6.20
  25 -11   0    6.10    7.50
 -25 -11   0    8.40   14.60
 -25 -11   0   -3.30   10.70
  25  11   0   23.40   11.50
 -25  11   0    1.90   13.10
  25  11   0   18.10   12.00
 -25  11   0    9.40   10.80
  25  11   0   21.10   13.20
  25  11   0    6.40   12.50
  27 -11   0  191.78   28.70
  27 -11   0  188.98   19.50
  27 -11   0  138.29   24.70
  27 -11   0  207.78   31.60
 -27 -11   0  179.18   16.00
 -27 -11   0  195.78   27.60
 -27 -11   0  221.68   30.80
 -27 -11   0  192.18   26.80
 -27  11   0  167.48   28.10
 -27  11   0  208.38   28.30
  27  11   0  170.68   23.60
  27  11   0  202.08   27.40
  27  11   0  174.18   25.00
  27  11   0  187.38   29.00
  29 -11   0  147.69   27.60
  29 -11   0  159.08   27.00
 -29 -11   0  155.78   29.90
  29 -11   0  193.28   20.30
 -29 -11   0  183.48   28.50
 -29 -11   0  116.29   21.90
  29 -11   0  143.99   26.20
  29  11   0  147.89   25.00
 -29  11   0  175.28   30.90
 -29  11   0  206.18   29.80
  29  11   0  175.68   30.00
  29  11   0  137.29   23.40
  29  11   0  181.78   24.20
  31 -11   0   -3.40    8.20
 -31 -11   0   14.00   13.40
  31 -11   0   14.40   15.30
 -31 -11   0    5.80   12.90
 -31 -11   0   -6.10   16.20
  31 -11   0   -2.30   12.80
  31 -11   0   13.40   16.80
  31  11   0   -4.50   12.80
 -31  11   0  -15.60   16.30
 -31  11   0   21.40   15.60
  31  11   0    2.70   13.00
  31  11   0   -8.30   11.60
 -33 -11   0  109.69   23.20
  33 -11   0  152.68   19.40
  33 -11   0  150.18   27.60
  33 -11   0  170.58   29.50
 -33 -11   0  138.99   24.60
  33 -11   0   93.19   24.50
 -33 -11   0  115.69   29.40
  33  11   0  156.18   28.90
  33  11   0  159.88   27.80
  33  11   0  110.79   22.90
 -33  11   0  137.29   30.10
 -33  11   0  101.29   24.00
  35 -11   0  244.98   35.90
  35 -11   0  212.18   25.30
 -35 -11   0  235.28   38.80
 -35 -11   0  277.87   35.60
 -35 -11   0  236.08   34.40
  35 -11   0  229.08   33.90
  35 -11   0  236.38   37.30
  35  11   0  232.48   34.10
  35  11   0  207.08   30.80
 -35  11   0  222.78   33.80
  35  11   0  257.77   38.50
 -35  11   0  199.88   34.20
 -37 -11   0   22.00   18.90
  37 -11   0   26.80   11.60
  37 -11   0    1.60   16.90
  37 -11   0   24.40   18.30
 -37 -11   0   -1.30   14.80
  37 -11   0   29.30   18.20
  37  11   0   17.10   16.40
  37  11   0    3.10   17.10
  37  11   0   13.20   18.00
 -37  11   0   19.10   21.60
 -37  11   0   17.90   17.80
  39 -11   0   77.49   26.70
  39 -11   0   60.69   26.00
  39 -11   0   99.99   27.80
 -39 -11   0   49.20   22.50
  39 -11   0   47.10   21.30
 -39 -11   0   97.49   25.80
  39  11   0   79.09   22.90
  39  11   0  117.99   28.90
 -39  11   0   65.09   27.20
  39  11   0   95.29   25.40
 -39  11   0  101.79   25.30
  41 -11   0   56.09   21.30
  41 -11   0   32.60   23.10
 -41 -11   0   65.09   23.40
 -41 -11   0   48.70   23.60
  41 -11   0   30.30   20.50
  41  11   0   57.09   23.90
  41  11   0   17.40   20.50
 -41  11   0   47.30   24.30
 -41  11   0   28.30   27.70
 -43 -11   0   16.60   21.10
 -43 -11   0   20.40   21.00
  43 -11   0   32.60   24.20
  43 -11   0   30.30   21.90
  43 -11   0   19.50   21.60
 -43  11   0  -15.90   23.10
  43  11   0   37.00   24.10
 -43  11   0   40.00   22.10
  43  11   0   23.00   21.80
 -45 -11   0   -6.50   19.90
  45 -11   0  -35.40   16.80
 -45 -11   0   12.30   24.50
  45 -11   0   15.80   20.20
  45 -11   0  -32.10   20.80
  45  11   0   15.90   19.80
 -45  11   0   31.70   20.50
  45  11   0  -16.10   19.50
 -45  11   0   -5.10   26.70
  47 -11   0  -25.10   22.20
 -47 -11   0   -2.50   21.30
  47 -11   0   14.50   22.30
  47 -11   0    7.90   19.30
 -47 -11   0  -10.80   20.00
  47  11   0  -23.80   21.10
 -47  11   0  -32.20   19.10
  47  11   0   -5.40   21.00
 -47  11   0  -35.10   24.60
   0 -12   0  401.56   25.70
   0 -12   0  384.06   29.40
   0 -12   0  401.86   26.10
   0 -12   0  360.86   33.50
   0 -12   0  363.66   26.10
   0 -12   0  374.36   24.80
   0 -12   0  375.36   25.20
   0  12   0  347.57   28.20
   0  12   0  373.26   26.00
   0  12   0  378.06   25.60
   0  12   0  370.76   28.20
   0  12   0  416.06   25.50
   2 -12   0  580.34   35.30
   2 -12   0  497.35   36.00
   2 -12   0  550.84   35.00
  -2 -12   0  509.45   35.80
   2 -12   0  566.84   34.30
  -2 -12   0  584.04   35.60
  -2 -12   0  554.84   34.60
  -2 -12   0  543.35   38.20
   2 -12   0  529.75   38.70
  -2 -12   0  512.65   42.20
  -2 -12   0  517.85   35.30
  -2 -12   0  555.64   34.80
   2  12   0  557.14   35.80
   2  12   0  543.25   35.10
  -2  12   0  563.34   38.20
  -2  12   0  579.14   35.60
   2  12   0  525.95   38.60
  -2  12   0  535.15   34.70
   2  12   0  570.94   35.00
  -2  12   0  556.04   35.60
  -2  12   0  485.05   35.80
   2  12   0  564.94   38.00
  -2  12   0  499.65   37.70
  -4 -12   0 3025.90  189.18
  -4 -12   0 3277.07  188.08
   4 -12   0 3250.77  188.48
   4 -12   0 3055.29  187.18
   4 -12   0 2977.80  189.48
  -4 -12   0 3192.08  187.88
   4 -12   0 3202.48  186.98
   4 -12   0 3094.69  191.78
  -4 -12   0 3357.16  188.78
  -4 -12   0 3284.77  190.98
   4 -12   0 3247.18  188.28
  -4  12   0 3057.39  190.58
   4  12   0 3111.19  190.58
   4  12   0 3193.48  188.98
  -4  12   0 3212.28  188.78
   4  12   0 3236.98  187.98
  -4  12   0 3119.49  190.78
  -4  12   0 2798.32  188.98
   4  12   0 3286.17  188.48
   4  12   0 3004.90  191.38
  -4  12   0 3330.17  188.88
  -6 -12   0  833.62   51.09
   6 -12   0  794.22   50.19
   6 -12   0  839.42   55.29
  -6 -12   0  846.22   55.09
   6 -12   0  792.82   51.29
   6 -12   0  798.32   53.09
  -6 -12   0  771.22   50.89
  -6 -12   0  844.62   53.49
   6 -12   0  814.72   49.10
  -6 -12   0  777.92   52.49
   6 -12   0  793.82   55.29
   6 -12   0  766.32   50.99
  -6 -12   0  814.32   51.59
   6  12   0  771.52   51.89
   6  12   0  845.72   56.59
  -6  12   0  821.32   53.79
   6  12   0  840.32   54.69
  -6  12   0  765.82   52.59
  -6  12   0  849.52   53.69
  -6  12   0  831.92   51.89
   6  12   0  770.52   53.19
   6  12   0  804.62   50.79
   8 -12   0   51.09    8.10
   8 -12   0   43.90   10.30
   8 -12   0   43.10    9.60
  -8 -12   0   64.99   10.20
  -8 -12   0   45.40   10.30
  -8 -12   0   49.20    7.70
   8 -12   0   55.79    8.30
   8 -12   0   43.30    5.10
  -8 -12   0   47.10    7.90
  -8 -12   0   55.09    8.30
  -8  12   0   54.99    8.60
   8  12   0   38.40    9.20
   8  12   0   44.40    7.50
  -8  12   0   36.50    8.90
   8  12   0   33.60    9.30
   8  12   0   46.60    8.50
   8  12   0   45.50    9.10
  -8  12   0   35.90    8.60
  -8  12   0   44.20    9.20
  10 -12   0  190.28   19.10
  10 -12   0  209.68   19.60
  10 -12   0  294.37   24.80
 -10 -12   0  220.08   19.90
 -10 -12   0  327.77   22.20
 -10 -12   0  326.47   24.60
 -10 -12   0  192.08   19.60
  10 -12   0  249.58   16.20
  10  12   0  329.57   24.10
  10  12   0  276.77   23.60
 -10  12   0  223.98   19.90
 -10  12   0  301.77   22.00
 -10  12   0  272.57   16.50
 -10  12   0  213.48   20.70
  10  12   0  262.17   19.50
  10  12   0  171.78   20.10
 -12 -12   0   78.39   11.40
 -12 -12   0   73.49   11.90
  12 -12   0   91.49   12.00
  12 -12   0   66.99   13.20
 -12 -12   0   61.39   11.80
 -12 -12   0   65.29    9.90
  12 -12   0   59.09    6.60
 -12 -12   0   79.49   12.00
  12 -12   0   82.29   14.40
  12 -12   0   80.89   11.60
 -12  12   0   80.19   12.20
 -12  12   0   74.89    6.90
 -12  12   0   75.29   11.60
  12  12   0   63.59   12.30
  12  12   0   82.99   10.70
 -12  12   0   80.59   11.90
 -12  12   0   81.59   15.00
  12  12   0   87.19   13.20
  12  12   0   95.09   12.60
 -14 -12   0  230.48   22.20
  14 -12   0  266.67   22.50
  14 -12   0  267.37   25.10
  14 -12   0  250.87   22.00
 -14 -12   0  266.37   24.20
  14 -12   0  243.68   24.90
 -14 -12   0  266.67   22.20
 -14 -12   0  281.57   23.30
  14 -12   0  250.47   17.30
 -14 -12   0  256.67   21.20
  14  12   0  255.27   22.20
  14  12   0  242.88   23.40
 -14  12   0  257.37   22.70
  14  12   0  237.98   20.60
  14  12   0  247.58   22.80
 -14  12   0  231.78   17.00
  14  12   0  273.37   24.20
 -14  12   0  244.98   22.00
 -14  12   0  259.07   26.30
  16 -12   0   -5.80    7.50
  16 -12   0   10.20    8.30
  16 -12   0    5.30    6.30
  16 -12   0   -0.30    3.20
 -16 -12   0    7.00    7.50
  16 -12   0    2.20    6.00
 -16 -12   0    2.60    7.50
 -16 -12   0    6.20    6.20
 -16 -12   0   13.30    7.80
 -16  12   0    6.30    8.00
 -16  12   0    2.30    3.40
  16  12   0   -1.60    5.40
  16  12   0   10.20    7.20
 -16  12   0    4.40    9.60
  16  12   0    4.50    5.80
  16  12   0    9.10    7.90
  16  12   0    0.10    6.50
 -16  12   0    4.50    6.30
  18 -12   0  225.08   18.20
 -18 -12   0  258.47   25.10
  18 -12   0  224.38   26.10
  18 -12   0  227.88   23.20
  18 -12   0  236.28   23.50
 -18 -12   0  288.87   25.50
 -18 -12   0  225.88   23.50
  18 -12   0  263.47   26.70
 -18 -12   0  250.87   23.60
  18  12   0  227.58   24.10
 -18  12   0  267.87   24.80
  18  12   0  248.08   22.00
 -18  12   0  275.37   24.90
  18  12   0  271.07   26.60
  18  12   0  241.68   24.20
  18  12   0  248.38   23.90
 -18  12   0  265.37   30.80
 -18  12   0  231.38   18.00
  20 -12   0  374.06   33.60
  20 -12   0  343.27   25.10
 -20 -12   0  334.97   31.50
  20 -12   0  401.46   32.20
 -20 -12   0  346.97   31.30
 -20 -12   0  343.87   23.60
  20 -12   0  357.26   34.00
 -20 -12   0  296.57   30.20
 -20  12   0  363.96   34.60
  20  12   0  363.86   31.20
  20  12   0  331.67   30.40
 -20  12   0  353.16   31.40
 -20  12   0  347.77   24.80
  20  12   0  345.67   33.30
 -20  12   0  378.76   31.30
  20  12   0  334.87   31.00
 -22 -12   0  142.29   20.40
 -22 -12   0  127.19   11.90
  22 -12   0  134.09   23.70
  22 -12   0  144.59   20.50
  22 -12   0  121.09   21.90
  22 -12   0  150.38   14.60
 -22 -12   0  157.88   22.20
 -22 -12   0  132.49   21.10
 -22  12   0  108.89   21.70
 -22  12   0  135.59   14.10
 -22  12   0  155.08   21.60
  22  12   0  134.19   19.10
  22  12   0  134.19   20.00
  22  12   0  145.59   22.90
  22  12   0  165.68   22.70
 -22  12   0  106.09   18.00
  24 -12   0  590.44   47.20
 -24 -12   0  566.24   45.90
 -24 -12   0  577.94   46.10
 -24 -12   0  496.15   36.20
  24 -12   0  562.54   39.10
  24 -12   0  556.24   49.60
 -24 -12   0  527.85   45.50
  24 -12   0  555.54   47.60
 -24  12   0  572.04   45.00
  24  12   0  650.03   47.00
 -24  12   0  521.85   45.00
  24  12   0  578.54   48.80
 -24  12   0  602.14   49.70
  24  12   0  592.94   45.30
  24  12   0  544.35   44.50
 -26 -12   0   98.89   22.20
  26 -12   0  112.39   23.50
 -26 -12   0   96.69   19.30
  26 -12   0  111.59   22.70
  26 -12   0  105.69   20.20
  26 -12   0   98.09   13.60
 -26 -12   0   91.09   11.10
 -26 -12   0  125.09   22.10
  26  12   0  126.49   21.10
  26  12   0   88.39   18.70
 -26  12   0   84.69   17.90
 -26  12   0   93.29   19.40
  26  12   0  115.29   19.70
 -26  12   0  117.89   24.30
  26  12   0   94.89   21.10
  28 -12   0  101.09   23.40
  28 -12   0  126.59   15.80
  28 -12   0  124.39   23.00
  28 -12   0  136.09   25.60
 -28 -12   0  125.89   22.30
 -28 -12   0   84.89   19.00
 -28 -12   0   98.19   24.10
  28  12   0  114.69   22.00
 -28  12   0  122.79   24.90
  28  12   0   93.99   22.20
  28  12   0  134.49   22.60
  28  12   0  145.39   22.20
 -28  12   0  114.09   23.70
  30 -12   0  116.49   15.90
  30 -12   0  113.59   23.10
 -30 -12   0   55.29   21.90
  30 -12   0   88.69   23.20
 -30 -12   0  104.89   21.00
 -30 -12   0   93.09   21.30
  30 -12   0  125.49   27.30
  30  12   0   79.59   19.10
  30  12   0  127.69   22.00
  30  12   0  122.29   23.30
 -30  12   0   79.99   20.10
  30  12   0  115.99   25.00
 -30  12   0   81.99   27.40
  32 -12   0  224.68   34.60
 -32 -12   0  177.68   29.30
 -32 -12   0  177.78   32.50
  32 -12   0  152.78   19.70
  32 -12   0  133.19   25.40
  32 -12   0  120.39   27.60
 -32 -12   0  175.58   28.70
  32  12   0  164.68   26.50
 -32  12   0  139.69   32.10
  32  12   0  233.38   34.70
  32  12   0  162.68   27.50
 -32  12   0  203.08   30.50
 -34 -12   0  102.39   23.40
  34 -12   0   96.09   15.60
  34 -12   0   79.89   20.10
  34 -12   0   88.49   22.90
 -34 -12   0   60.59   24.70
  34 -12   0   93.49   21.40
 -34 -12   0  111.39   24.50
  34  12   0   65.79   19.70
  34  12   0   57.29   16.80
  34  12   0   80.79   25.10
 -34  12   0   93.19   24.00
 -34  12   0  110.09   27.90
 -36 -12   0  190.48   31.20
  36 -12   0  175.58   22.20
  36 -12   0  182.88   31.40
 -36 -12   0  165.48   28.10
  36 -12   0  179.28   32.40
  36 -12   0  197.68   32.50
  36  12   0  145.89   28.60
 -36  12   0  212.68   37.40
 -36  12   0  161.18   30.30
  36  12   0  149.19   27.30
  36  12   0  209.48   35.50
 -38 -12   0   65.59   23.30
  38 -12   0   67.29   25.50
  38 -12   0   37.60   19.50
 -38 -12   0   42.60   21.40
  38 -12   0   53.39   23.00
 -38  12   0   54.59   25.80
  38  12   0   66.29   22.90
 -38  12   0   84.99   24.10
  38  12   0   62.39   24.10
  40 -12   0   76.39   25.50
 -40 -12   0  104.69   26.80
  40 -12   0   97.09   25.10
  40 -12   0  106.59   29.50
 -40 -12   0   97.59   26.30
 -40  12   0  119.49   35.60
  40  12   0   52.69   23.10
 -40  12   0   82.09   26.90
  40  12   0   98.59   28.70
 -42 -12   0    9.10   22.20
  42 -12   0   40.70   26.60
  42 -12   0   -4.20   18.90
  42 -12   0   13.00   20.40
 -42 -12   0  -14.20   16.50
  42  12   0   23.70   22.60
 -42  12   0   39.00   22.70
 -42  12   0  -18.80   27.00
  42  12   0   28.80   23.00
  44 -12   0   -2.70   18.40
 -44 -12   0   -3.50   19.00
  44 -12   0    8.30   19.40
 -44 -12   0   -7.60   20.20
  44 -12   0    6.70   22.20
 -44  12   0   -0.60   20.70
  44  12   0  -21.50   19.80
  44  12   0  -24.80   18.10
 -44  12   0  -10.20   27.30
 -46 -12   0   11.70   22.00
  46 -12   0  -15.30   23.30
  46 -12   0   -5.30   21.00
 -46 -12   0   -4.60   21.40
  46 -12   0   -4.30   18.90
  46  12   0  -10.00   20.60
 -46  12   0    3.10   19.40
  46  12   0  -27.60   18.30
 -46  12   0   -4.50   27.50
  46  12   0   -5.50   17.60
   1 -13   0  535.15   41.50
  -1 -13   0  647.24   40.40
  -1 -13   0  671.13   41.20
   1 -13   0  678.03   40.80
  -1 -13   0  580.64   41.30
   1 -13   0  668.33   41.10
   1 -13   0  681.93   45.30
   1 -13   0  651.03   40.20
  -1 -13   0  638.24   44.70
  -1 -13   0  720.63   41.00
  -1 -13   0  612.64   41.50
   1  13   0  677.83   41.80
  -1  13   0  648.34   44.40
  -1  13   0  687.33   41.90
  -1  13   0  656.03   40.80
   1  13   0  630.04   40.80
   1  13   0  564.44   43.90
   1  13   0  619.14   43.90
  -1  13   0  583.44   41.50
  -1  13   0  579.74   43.70
   1  13   0  692.13   41.80
  -1  13   0  676.23   41.80
   3 -13   0 2922.11  172.68
  -3 -13   0 2855.71  169.68
   3 -13   0 2849.71  168.78
   3 -13   0 2812.82  167.58
  -3 -13   0 2813.72  168.08
  -3 -13   0 2847.71  168.88
  -3 -13   0 2849.91  176.58
  -3 -13   0 2927.61  168.48
  -3 -13   0 2740.93  168.48
   3 -13   0 2764.82  168.48
  -3 -13   0 2885.01  171.58
   3 -13   0 2760.22  169.88
   3  13   0 2823.42  168.28
  -3  13   0 2825.92  168.28
  -3  13   0 2820.92  171.58
   3  13   0 2761.72  171.28
   3  13   0 2764.42  169.28
  -3  13   0 2653.23  169.38
  -3  13   0 2824.22  169.18
  -3  13   0 2937.31  172.08
   3  13   0 2886.81  172.68
  -5 -13   0 4379.26  264.17
   5 -13   0 4554.34  268.77
  -5 -13   0 4584.34  267.37
  -5 -13   0 4527.35  269.07
  -5 -13   0 4563.64  265.07
   5 -13   0 4447.96  263.67
   5 -13   0 4524.95  264.97
   5 -13   0 4192.88  266.17
  -5 -13   0 4408.86  266.27
  -5 -13   0 4701.13  264.67
   5 -13   0 4469.85  264.67
   5 -13   0 4506.05  263.07
  -5  13   0 4035.10  265.67
   5  13   0 4330.87  266.97
  -5  13   0 4593.34  265.47
   5  13   0 4481.35  264.37
   5  13   0 4492.85  265.67
   5  13   0 4428.26  268.37
  -5  13   0 4484.95  267.57
  -5  13   0 4502.45  267.47
  -7 -13   0 1982.20  118.49
   7 -13   0 1897.81  118.69
  -7 -13   0 1948.91  116.99
  -7 -13   0 1945.21  120.29
  -7 -13   0 2017.20  116.49
  -7 -13   0 1840.72  115.99
   7 -13   0 1916.31  113.89
   7 -13   0 1971.50  116.59
   7 -13   0 1939.11  120.49
   7 -13   0 1890.01  115.39
   7 -13   0 1921.71  116.79
  -7  13   0 1949.60  118.89
   7  13   0 1892.81  118.49
  -7  13   0 1992.30  117.19
   7  13   0 1951.50  116.09
   7  13   0 1819.52  119.59
  -7  13   0 1869.21  118.29
  -7  13   0 1725.73  117.79
   7  13   0 1932.71  117.79
   9 -13   0  185.58   17.00
   9 -13   0  206.68   13.70
  -9 -13   0  202.38   16.80
   9 -13   0  211.48   20.90
  -9 -13   0  234.38   19.40
   9 -13   0  188.78   17.00
  -9 -13   0  205.98   17.70
   9 -13   0  218.78   20.10
  -9 -13   0  213.28   20.80
  -9  13   0  209.28   18.80
   9  13   0  188.68   16.30
   9  13   0  180.48   17.80
   9  13   0  175.18   18.00
   9  13   0  194.78   19.80
  -9  13   0  201.08   17.50
  -9  13   0  197.08   19.40
 -11 -13   0   62.09   12.10
  11 -13   0  101.39   14.80
 -11 -13   0   90.09   12.30
  11 -13   0   62.99   12.90
  11 -13   0  106.19   12.70
  11 -13   0   78.99    7.20
  11 -13   0   90.99   11.70
 -11 -13   0   81.99   10.70
 -11 -13   0   89.59   12.90
 -11 -13   0  109.39   13.00
 -11  13   0   79.89    7.40
 -11  13   0   64.09   11.30
 -11  13   0  116.89   13.50
  11  13   0  101.39   11.80
  11  13   0   76.49   13.90
 -11  13   0   92.49   13.70
  11  13   0   96.69   13.30
  13 -13   0   23.00    7.20
 -13 -13   0   28.80    7.60
 -13 -13   0   24.60    9.60
  13 -13   0   25.20    9.80
  13 -13   0   29.70   10.20
  13 -13   0   33.90    8.20
 -13 -13   0   23.90    7.70
 -13 -13   0   32.00    8.80
 -13 -13   0   17.40    7.40
  13 -13   0   33.60    4.40
 -13  13   0   32.10    8.50
  13  13   0   40.60    8.10
 -13  13   0   24.90    4.40
 -13  13   0   26.30   11.60
  13  13   0   26.80    8.20
 -13  13   0   26.20    7.80
  13  13   0   28.80    9.30
  13  13   0   15.30    7.70
 -13  13   0   35.60    9.60
 -15 -13   0  151.18   19.40
  15 -13   0  175.88   17.40
  15 -13   0  141.59   11.60
  15 -13   0  168.58   17.00
  15 -13   0  132.99   20.00
 -15 -13   0  155.78   18.40
 -15 -13   0  167.18   18.80
 -15 -13   0  168.48   19.30
  15 -13   0  117.79   18.90
 -15  13   0  172.48   17.50
 -15  13   0  138.29   21.30
 -15  13   0  154.68   18.80
  15  13   0  180.48   16.30
 -15  13   0  121.19   15.60
  15  13   0  147.19   19.30
  15  13   0  174.18   18.00
  15  13   0  116.89   16.50
 -15  13   0  134.29   11.50
  15  13   0  110.59   17.40
 -17 -13   0   25.80    9.90
  17 -13   0   13.60    7.40
  17 -13   0   26.40   11.90
 -17 -13   0    4.60    7.80
 -17 -13   0   15.30    7.90
  17 -13   0   16.40    7.40
  17 -13   0   17.60    4.80
 -17 -13   0   24.20   10.10
  17 -13   0   26.90   11.40
 -17  13   0   22.90    4.70
  17  13   0   26.50    9.80
  17  13   0    8.20    6.60
 -17  13   0   14.60    8.30
 -17  13   0   26.40   12.80
  17  13   0   25.40    9.00
  17  13   0   27.70   10.10
  17  13   0   29.60    9.70
 -17  13   0   10.00    7.80
 -19 -13   0  450.85   33.60
  19 -13   0  433.26   36.00
 -19 -13   0  389.86   33.50
 -19 -13   0  374.66   33.10
  19 -13   0  367.06   32.10
  19 -13   0  498.65   34.80
 -19 -13   0  394.86   33.80
  19 -13   0  358.36   26.60
  19 -13   0  413.36   36.30
  19  13   0  373.76   34.30
 -19  13   0  370.86   36.80
 -19  13   0  355.96   26.30
 -19  13   0  402.16   33.60
  19  13   0  379.56   33.10
  19  13   0  399.06   33.00
 -19  13   0  404.66   33.40
  19  13   0  398.66   31.10
  19  13   0  344.97   32.70
  21 -13   0  113.19   12.50
  21 -13   0  116.29   19.30
  21 -13   0  123.49   22.10
 -21 -13   0  149.99   20.70
 -21 -13   0  151.68   21.30
 -21 -13   0  117.29   11.30
 -21 -13   0   95.59   17.60
  21 -13   0  125.99   22.20
 -21  13   0  104.09   11.80
 -21  13   0  116.49   19.20
  21  13   0  124.79   19.50
  21  13   0  133.09   19.30
 -21  13   0  182.38   25.70
  21  13   0  100.29   15.90
  21  13   0  114.79   19.60
 -21  13   0  101.99   18.10
  21  13   0  140.49   20.30
  23 -13   0  155.28   22.10
 -23 -13   0  127.19   21.90
  23 -13   0  112.39   21.70
 -23 -13   0  109.69   11.30
 -23 -13   0  100.69   20.20
  23 -13   0  106.99   13.10
 -23 -13   0  132.79   21.10
  23 -13   0  138.89   23.80
 -23  13   0  101.39   12.50
  23  13   0  134.49   18.80
 -23  13   0  121.89   20.50
  23  13   0  116.19   19.50
  23  13   0  110.89   19.80
 -23  13   0  137.69   24.90
  23  13   0  126.19   22.40
 -23  13   0  113.49   19.10
  23  13   0  129.19   20.00
 -25 -13   0   55.69   15.60
  25 -13   0   23.80   13.80
 -25 -13   0   24.50    6.50
  25 -13   0   39.10    8.40
  25 -13   0   41.10   16.60
 -25 -13   0   18.10   13.20
 -25 -13   0   15.20   14.70
  25 -13   0   61.49   16.40
  25  13   0   30.10   15.60
  25  13   0   24.10   11.70
 -25  13   0   36.40   13.50
 -25  13   0   39.40   17.00
  25  13   0   48.50   14.90
 -25  13   0   42.10   13.00
  25  13   0   33.60   13.60
  27 -13   0  275.47   25.10
 -27 -13   0  301.87   36.00
 -27 -13   0  284.77   36.20
 -27 -13   0  280.77   30.80
  27 -13   0  337.67   37.20
  27 -13   0  302.47   36.20
  27 -13   0  292.17   35.30
  27  13   0  317.57   30.90
 -27  13   0  359.06   37.20
  27  13   0  373.76   37.60
 -27  13   0  307.57   33.30
  27  13   0  321.67   32.90
  27  13   0  324.77   33.70
 -27  13   0  241.88   33.60
  29 -13   0   11.60   14.70
  29 -13   0   20.60   16.50
  29 -13   0    8.50    8.10
 -29 -13   0   16.50   18.10
  29 -13   0   -4.30   12.10
 -29 -13   0   27.00   15.40
 -29 -13   0   39.00   16.40
  29  13   0    7.10   12.90
 -29  13   0  -17.50   16.90
  29  13   0   24.60   14.60
  29  13   0   10.90   12.90
  29  13   0    6.00   12.30
 -29  13   0   24.20   13.00
  31 -13   0   24.80   17.60
 -31 -13   0   11.70   14.60
 -31 -13   0   37.40   19.20
  31 -13   0  -34.50   16.40
 -31 -13   0   10.50   14.90
  31 -13   0    6.40   14.30
  31 -13   0   15.30    9.20
  31  13   0   20.10   17.90
  31  13   0   27.20   15.50
  31  13   0    1.90   12.60
 -31  13   0   -4.50   17.20
  31  13   0   18.10   14.30
 -31  13   0   14.40   14.50
  33 -13   0   17.60    9.90
 -33 -13   0   29.50   20.70
 -33 -13   0    6.00   12.80
 -33 -13   0   21.70   17.10
  33 -13   0   21.60   14.90
  33 -13   0   20.90   17.00
  33 -13   0    5.90   16.30
  33  13   0   20.20   14.60
  33  13   0    9.40   14.90
 -33  13   0   24.20   16.00
  33  13   0   18.70   18.20
 -33  13   0  -16.80   15.10
 -35 -13   0   -5.20   13.20
  35 -13   0  -13.40   16.20
  35 -13   0   -8.40   13.20
 -35 -13   0   -8.10   12.30
  35 -13   0    7.80   14.90
  35 -13   0    9.00   12.80
 -35  13   0   -1.30   19.10
 -35  13   0    2.80   14.20
  35  13   0    4.90   16.20
  35  13   0   -6.70   14.60
  37 -13   0   95.39   25.40
  37 -13   0  127.49   28.80
  37 -13   0  118.49   27.90
 -37 -13   0  148.69   29.40
 -37 -13   0   99.89   25.50
  37  13   0  139.59   29.00
  37  13   0   57.79   23.20
 -37  13   0  168.68   34.90
 -37  13   0  125.19   27.50
  39 -13   0  234.58   36.00
 -39 -13   0  275.57   40.10
 -39 -13   0  277.37   38.60
  39 -13   0  266.37   39.80
  39 -13   0  253.17   42.20
  39  13   0  258.17   41.10
 -39  13   0  224.78   41.90
  39  13   0  214.98   36.90
 -39  13   0  246.48   37.60
 -41 -13   0  187.88   35.90
  41 -13   0  223.08   39.80
  41 -13   0  229.08   38.90
 -41 -13   0  271.37   40.60
  41 -13   0  185.98   34.20
  41  13   0  207.08   37.60
  41  13   0  258.57   41.20
  41  13   0  235.08   34.50
 -41  13   0  238.58   38.60
 -41  13   0  210.98   42.30
  43 -13   0  -12.80   15.50
  43 -13   0  -24.10   16.20
 -43 -13   0    3.80   17.90
 -43 -13   0   -1.90   19.40
  43 -13   0    4.90   22.80
  43  13   0   23.90   19.10
 -43  13   0   -9.70   20.00
  43  13   0  -17.50   19.40
  43  13   0    0.40   19.30
 -43  13   0  -12.80   28.10
  45 -13   0   22.40   21.10
  45 -13   0   14.60   20.10
  45 -13   0    2.60   24.10
 -45 -13   0   14.60   23.60
 -45 -13   0   13.40   20.50
  45  13   0   10.70   24.90
  45  13   0  -27.10   14.10
 -45  13   0  -43.80   24.90
 -45  13   0   10.80   21.20
  45  13   0    5.60   24.60
  47 -13   0   26.70   25.10
 -47 -13   0   -5.70   19.60
  47 -13   0   11.40   22.10
 -47 -13   0   -0.40   20.90
  47 -13   0    8.10   26.90
 -47  13   0   26.00   22.40
 -47  13   0  -12.30   28.90
  47  13   0   25.90   26.20
  47  13   0   15.60   24.80
  47  13   0    4.40   20.30
   0 -14   0  438.76   32.60
   0 -14   0  456.95   33.30
   0 -14   0  580.44   32.60
   0 -14   0  475.45   31.70
   0 -14   0  484.95   32.50
   0 -14   0  528.65   37.30
   0  14   0  483.45   33.30
   0  14   0  472.85   35.80
   0  14   0  480.95   36.40
   0  14   0  512.45   32.40
  -2 -14   0 1630.24  108.79
   2 -14   0 1713.93  112.09
   2 -14   0 1561.34  109.09
  -2 -14   0 1758.42  111.59
  -2 -14   0 1954.30  108.89
   2 -14   0 1862.81  108.49
   2 -14   0 1805.42  107.39
  -2 -14   0 2093.39  108.49
  -2 -14   0 1586.04  108.19
   2 -14   0 2032.80  108.59
  -2 -14   0 1789.72  107.69
   2  14   0 1861.61  108.09
  -2  14   0 1955.90  109.59
   2  14   0 1581.74  111.49
  -2  14   0 1860.81  111.89
  -2  14   0 1799.72  107.99
   2  14   0 1956.40  109.59
  -2  14   0 1676.53  111.59
  -2  14   0 1521.55  108.59
   2  14   0 1750.52  111.39
  -4 -14   0  153.08   12.60
   4 -14   0  141.59   12.00
   4 -14   0  144.29   13.30
   4 -14   0  141.19   12.60
  -4 -14   0  154.58   13.20
  -4 -14   0  136.99   12.30
  -4 -14   0  145.99   13.30
  -4 -14   0  153.18   17.40
   4 -14   0  165.28   19.80
  -4 -14   0  153.58   14.60
   4 -14   0  132.09   14.90
   4  14   0  157.08   16.80
  -4  14   0  179.68   19.10
   4  14   0  143.89   13.60
  -4  14   0  145.19   13.50
   4  14   0  159.38   13.10
  -4  14   0  122.49   14.30
  -4  14   0  134.49   15.30
   4  14   0  160.58   16.00
   6 -14   0  907.81   55.59
   6 -14   0  905.31   56.59
  -6 -14   0  905.31   57.59
   6 -14   0  883.81   57.59
   6 -14   0  932.91   61.99
  -6 -14   0  941.01   62.09
  -6 -14   0  896.51   57.99
   6 -14   0  856.71   59.39
  -6 -14   0  902.21   57.39
   6 -14   0  973.40   58.19
  -6 -14   0  980.60   60.79
  -6  14   0  926.31   60.59
   6  14   0  938.51   61.79
  -6  14   0  933.71   60.79
   6  14   0  915.51   58.79
   6  14   0  961.60   57.59
  -6  14   0  866.01   59.19
   6  14   0  842.82   59.69
  -6  14   0  903.31   58.49
   8 -14   0  502.35   34.10
  -8 -14   0  552.54   37.50
  -8 -14   0  503.05   34.60
   8 -14   0  507.35   34.90
  -8 -14   0  486.95   35.30
  -8 -14   0  505.75   38.50
   8 -14   0  486.55   37.00
   8 -14   0  547.85   39.70
  -8 -14   0  508.05   34.80
   8 -14   0  530.65   32.20
   8 -14   0  518.15   35.50
   8  14   0  503.95   36.20
   8  14   0  537.95   34.90
  -8  14   0  508.55   37.70
  -8  14   0  514.05   37.20
   8  14   0  538.95   37.60
   8  14   0  539.75   39.40
  -8  14   0  532.65   37.90
  -8  14   0  498.85   35.40
  10 -14   0  137.29   13.80
 -10 -14   0  127.19   17.50
  10 -14   0  138.29   18.70
 -10 -14   0  128.99   13.00
  10 -14   0  133.09   17.20
  10 -14   0  144.49   14.20
 -10 -14   0  129.99   13.90
 -10 -14   0  141.49   17.00
  10 -14   0  127.59   10.00
  10  14   0  139.59   17.90
 -10  14   0  132.49   14.40
  10  14   0  140.99   13.40
 -10  14   0  127.29   15.80
 -10  14   0  150.68   18.50
  10  14   0  127.69   16.30
  10  14   0  139.49   14.90
 -12 -14   0   23.30    7.30
 -12 -14   0   21.90    7.40
 -12 -14   0   27.10    7.10
  12 -14   0   25.20    9.00
 -12 -14   0    8.40    8.20
  12 -14   0   23.90    3.90
 -12 -14   0   29.50    9.00
  12 -14   0   32.90    8.00
  12 -14   0   15.20    6.40
  12 -14   0   53.79   12.60
  12  14   0   13.00    7.40
  12  14   0   32.30   10.50
 -12  14   0   32.30    8.10
 -12  14   0   15.50    8.10
 -12  14   0   30.20    8.70
 -12  14   0   27.60    4.20
  12  14   0   26.40    6.90
 -14 -14   0   62.19   11.80
 -14 -14   0   54.79   13.10
 -14 -14   0   88.89   13.60
  14 -14   0   66.69   11.30
 -14 -14   0   53.09    9.70
  14 -14   0   58.09    6.40
  14 -14   0   53.69   13.40
  14 -14   0   73.89   15.00
  14 -14   0   64.79   11.40
 -14 -14   0   70.29   12.00
  14  14   0   55.69   12.60
 -14  14   0   63.29    6.80
 -14  14   0   64.09   12.00
  14  14   0   62.79   10.70
 -14  14   0   60.89   11.10
 -14  14   0   59.49   12.10
 -14  14   0   66.29   16.00
  14  14   0   71.99   12.40
  14  14   0   51.99   11.60
 -16 -14   0   88.29   15.30
  16 -14   0   99.39   17.10
 -16 -14   0  130.39   17.90
  16 -14   0  108.49   18.40
 -16 -14   0  107.09   15.80
  16 -14   0   94.69   14.80
 -16 -14   0  118.49   16.30
  16 -14   0  110.09   15.80
  16 -14   0  108.79    9.80
 -16  14   0  108.99    9.80
  16  14   0  121.19   18.30
  16  14   0  130.59   17.50
  16  14   0  122.89   15.40
 -16  14   0  144.59   19.00
 -16  14   0  126.49   16.90
 -16  14   0  113.79   15.10
 -16  14   0  102.99   20.50
  16  14   0   92.89   16.20
 -18 -14   0  -12.10    7.60
  18 -14   0    0.00    3.80
  18 -14   0   -5.40    6.30
  18 -14   0    1.90    9.20
 -18 -14   0  -14.70    6.90
  18 -14   0   -2.90    6.30
  18 -14   0   -2.80    9.30
 -18 -14   0   -8.00    6.40
 -18 -14   0   11.90    8.20
  18  14   0  -16.90    7.30
 -18  14   0    6.20    7.10
  18  14   0   -0.70    6.00
  18  14   0  -10.80    6.90
  18  14   0   -6.20    7.60
 -18  14   0   -9.70    7.10
 -18  14   0  -24.90    9.80
 -18  14   0    2.00    3.80
 -20 -14   0  151.18   21.10
  20 -14   0  149.09   14.50
  20 -14   0  215.08   27.70
  20 -14   0  165.08   21.70
 -20 -14   0  180.28   23.60
  20 -14   0  217.68   24.50
  20 -14   0  157.08   24.10
 -20 -14   0  175.48   23.50
 -20 -14   0  164.98   22.10
  20  14   0  186.88   25.30
  20  14   0  123.99   19.70
 -20  14   0  171.08   26.60
  20  14   0  176.88   22.10
  20  14   0  177.98   23.60
 -20  14   0  150.18   14.20
 -20  14   0  208.08   24.70
  20  14   0  179.78   20.40
 -20  14   0  183.98   22.70
 -22 -14   0   22.20   12.20
  22 -14   0   24.00   11.50
  22 -14   0   21.60    6.80
  22 -14   0    0.90   11.50
  22 -14   0    7.00   13.40
 -22 -14   0   35.10   13.10
 -22 -14   0   10.30   12.30
 -22 -14   0   25.70    5.90
  22  14   0   12.30   12.40
 -22  14   0   22.80   11.80
  22  14   0   23.80   12.10
  22  14   0   13.20   11.20
 -22  14   0   20.80   15.50
 -22  14   0   17.60   10.80
 -22  14   0   18.60    6.40
  22  14   0   15.20    9.90
  22  14   0    1.10   10.60
  24 -14   0   10.90   13.20
 -24 -14   0   12.50   10.70
  24 -14   0   -4.30   12.50
  24 -14   0    5.90    6.50
 -24 -14   0    6.10   12.40
  24 -14   0   12.30   11.40
 -24 -14   0  -14.70   11.30
 -24  14   0    5.80   14.40
  24  14   0    7.10    9.90
  24  14   0    7.50   11.90
  24  14   0    4.50   11.00
  24  14   0    3.20   10.70
 -24  14   0   -3.00    9.70
 -24  14   0    2.70   11.30
  24  14   0   21.60   14.00
 -24  14   0    6.60    6.20
 -26 -14   0   73.49   18.10
  26 -14   0   67.89   17.20
  26 -14   0  121.59   14.20
 -26 -14   0  113.59   20.90
 -26 -14   0   89.39   21.60
  26 -14   0  130.09   24.70
  26 -14   0  117.89   25.00
  26  14   0  106.59   23.00
 -26  14   0   90.89   20.10
  26  14   0   93.79   17.10
  26  14   0  157.98   23.20
 -26  14   0   65.29   20.70
  26  14   0  110.99   20.70
 -26  14   0  141.09   26.00
  26  14   0  116.79   20.90
  28 -14   0   -4.60   14.10
  28 -14   0  -10.80   11.40
 -28 -14   0   -3.90   10.70
 -28 -14   0   15.10   13.60
  28 -14   0   -6.60   12.30
  28 -14   0    8.90    7.70
 -28 -14   0  -20.20   12.80
  28  14   0    8.60   11.90
  28  14   0  -11.00   10.70
 -28  14   0  -13.10   10.10
  28  14   0    2.90   13.40
  28  14   0  -18.10   12.30
  28  14   0    8.70   12.70
 -28  14   0  -27.70   11.70
 -28  14   0  -12.00   15.80
 -30 -14   0    6.00   14.80
 -30 -14   0   13.00   12.70
 -30 -14   0   32.20   15.60
  30 -14   0   33.60   18.40
  30 -14   0   18.10    9.60
  30 -14   0   18.10   15.90
  30 -14   0    8.60   15.90
 -30  14   0   24.90   15.30
  30  14   0   31.10   17.30
 -30  14   0  -22.10   15.70
  30  14   0   28.30   14.40
  30  14   0   26.60   13.90
  30  14   0  -17.60   12.60
 -30  14   0    9.80   14.70
  30  14   0   65.19   18.00
  32 -14   0   -4.00   15.40
  32 -14   0  -12.40    7.20
 -32 -14   0  -28.70   10.60
 -32 -14   0    5.80   12.30
  32 -14   0  -18.70   12.40
 -32 -14   0  -14.00   14.70
  32 -14   0  -20.60    9.80
  32  14   0   -6.50   11.10
 -32  14   0   -9.60   11.10
  32  14   0  -13.10   11.90
 -32  14   0    1.90   19.00
 -32  14   0   -5.40   12.00
  32  14   0   14.10   16.90
  32  14   0   -1.50   14.90
  34 -14   0   11.30   14.80
 -34 -14   0  -23.00   11.50
 -34 -14   0   22.60   30.90
  34 -14   0  -20.50   13.20
  34 -14   0    6.50   16.00
 -34 -14   0   -1.20   12.90
 -34  14   0   23.90   21.30
  34  14   0    3.60   14.90
  34  14   0   -6.40   14.40
  34  14   0  -13.30   11.70
  34  14   0  -16.60   10.80
 -34  14   0   -2.60   12.30
 -34  14   0  -17.10   11.40
  36 -14   0    5.70   18.70
 -36 -14   0   -9.30   13.20
 -36 -14   0   23.50   18.30
  36 -14   0   -1.80   13.20
  36 -14   0    0.60   17.00
 -36  14   0   17.50   22.00
  36  14   0    2.00   16.50
  36  14   0   -7.30   13.10
 -36  14   0   11.30   16.20
 -36  14   0   26.10   15.10
  36  14   0   -2.70   17.70
 -38 -14   0   -0.20   15.60
  38 -14   0  -10.60   16.50
 -38 -14   0   -8.00   15.80
  38 -14   0   26.50   23.40
  38 -14   0   12.20   17.90
 -38  14   0    3.50   23.40
  38  14   0    9.80   18.90
 -38  14   0    2.80   15.80
  38  14   0    3.90   15.40
  38  14   0  -11.30   19.40
  40 -14   0   18.40   19.60
 -40 -14   0   11.20   20.70
  40 -14   0  -15.40   16.70
 -40 -14   0   -9.20   18.80
  40 -14   0   18.60   21.80
  40  14   0  -15.50   18.00
  40  14   0    1.30   12.90
 -40  14   0   22.00   21.30
 -40  14   0  -31.00   22.50
  40  14   0   -3.30   19.90
 -42 -14   0   -4.20   19.80
  42 -14   0   34.20   25.50
  42 -14   0   18.90   22.00
  42 -14   0   31.20   21.00
 -42 -14   0   18.00   20.20
 -42  14   0  -16.00   25.10
 -42  14   0    7.80   19.40
  42  14   0   32.80   18.30
  42  14   0   -5.40   21.70
  42  14   0   12.20   20.20
  44 -14   0  164.48   34.00
 -44 -14   0  194.28   37.50
  44 -14   0  189.48   33.40
  44 -14   0  200.68   38.50
 -44 -14   0  174.08   36.40
 -44  14   0  175.28   36.30
  44  14   0  174.48   30.90
 -44  14   0   97.29   35.10
  44  14   0  178.78   37.30
  44  14   0  106.39   32.20
 -46 -14   0    3.20   20.90
  46 -14   0  -29.50   18.40
  46 -14   0    1.20   18.90
  46 -14   0  -15.00   24.30
 -46 -14   0  -17.30   20.90
  46  14   0  -38.90   21.80
 -46  14   0   -2.00   23.60
  46  14   0   -6.90   22.80
 -46  14   0   15.30   29.00
  46  14   0  -11.00   17.30
  -1 -15   0  248.48   17.50
   1 -15   0  271.97   18.10
   1 -15   0  230.58   17.20
  -1 -15   0  213.38   18.50
  -1 -15   0  202.38   18.50
  -1 -15   0  292.27   18.30
  -1 -15   0  254.47   22.70
   1 -15   0  233.08   18.30
   1 -15   0  200.28   18.90
   1 -15   0  237.68   22.90
   1 -15   0  249.18   18.30
  -1 -15   0  275.87   18.60
   1  15   0  193.48   21.00
  -1  15   0  217.38   21.20
   1  15   0  252.27   19.00
  -1  15   0  250.87   22.20
  -1  15   0  225.98   19.00
   1  15   0  267.67   18.40
  -1  15   0  254.17   19.10
  -1  15   0  249.48   18.20
   1  15   0  243.38   21.40
  -3 -15   0  152.68   12.50
   3 -15   0  160.78   13.30
   3 -15   0  148.59   12.10
   3 -15   0  128.99   14.60
  -3 -15   0  146.29   13.70
  -3 -15   0  122.79   13.60
   3 -15   0  165.08   19.30
  -3 -15   0  169.98   13.60
  -3 -15   0  163.18   12.70
   3 -15   0  165.98   13.00
  -3 -15   0  163.88   18.80
   3  15   0  149.29   18.70
  -3  15   0  124.39   16.60
   3  15   0  128.69   16.30
   3  15   0  150.18   13.80
  -3  15   0  138.99   12.90
  -3  15   0  112.89   14.00
  -3  15   0  166.58   13.90
   3  15   0  162.18   13.10
  -3  15   0  160.58   18.20
   5 -15   0  113.59   10.70
  -5 -15   0  134.99   16.60
  -5 -15   0  110.89   10.90
  -5 -15   0  127.39   12.00
  -5 -15   0  113.79   17.00
   5 -15   0   94.99   15.70
   5 -15   0  119.99   10.30
   5 -15   0  126.79   11.50
  -5 -15   0  132.49   11.40
   5 -15   0   90.99   13.50
   5 -15   0  111.79   11.40
  -5  15   0  151.58   17.60
   5  15   0  134.39   16.70
   5  15   0  127.39   12.60
  -5  15   0  136.49   12.50
   5  15   0  121.29   16.80
  -5  15   0   96.29   13.60
  -5  15   0   95.59   14.10
   5  15   0  123.09   11.40
   7 -15   0  170.88   20.80
  -7 -15   0  172.48   14.90
   7 -15   0  152.68   16.80
   7 -15   0  183.38   15.00
  -7 -15   0  181.18   19.10
   7 -15   0  160.48   12.30
   7 -15   0  157.98   13.50
   7 -15   0  155.28   14.40
  -7 -15   0  185.78   14.50
  -7 -15   0  153.38   14.60
  -7 -15   0  174.88   18.40
   7  15   0  172.38   14.50
  -7  15   0  154.08   16.60
  -7  15   0  156.38   14.90
   7  15   0  154.78   18.00
  -7  15   0  180.78   20.00
  -7  15   0  138.09   15.80
   7  15   0  157.48   15.40
   7  15   0  149.79   18.80
  -9 -15   0  839.62   56.59
   9 -15   0  920.41   54.99
  -9 -15   0  902.11   54.49
   9 -15   0  841.02   51.19
   9 -15   0  781.72   56.69
   9 -15   0  827.72   53.39
  -9 -15   0  790.02   53.69
  -9 -15   0  856.91   55.09
   9 -15   0  870.71   55.09
  -9 -15   0  730.33   57.19
   9 -15   0  853.01   59.19
  -9  15   0  841.92   57.29
   9  15   0  864.61   56.19
   9  15   0  860.51   56.89
   9  15   0  877.81   54.29
  -9  15   0  783.62   56.19
  -9  15   0  868.91   55.39
   9  15   0  803.82   58.29
  11 -15   0   64.79   12.80
 -11 -15   0   72.39   13.20
 -11 -15   0   76.19   13.00
 -11 -15   0   75.99   11.40
  11 -15   0   68.39    6.90
  11 -15   0   75.19   13.80
 -11 -15   0   71.89   11.20
  11 -15   0   79.09   11.50
  11 -15   0   89.89   11.80
 -11 -15   0   59.29    9.70
  11  15   0   74.99   12.10
  11  15   0   52.99   13.10
 -11  15   0   93.49   15.20
  11  15   0   74.59   10.90
 -11  15   0   85.89   13.50
 -11  15   0   87.89   12.50
 -13 -15   0  489.45   36.50
 -13 -15   0  483.95   39.10
 -13 -15   0  448.36   34.20
  13 -15   0  494.65   39.70
 -13 -15   0  527.15   37.10
  13 -15   0  455.75   38.30
  13 -15   0  473.95   35.70
  13 -15   0  539.65   36.40
  13 -15   0  482.05   30.60
 -13 -15   0  522.65   37.10
 -13  15   0  507.05   37.90
  13  15   0  508.35   37.70
  13  15   0  513.75   35.20
 -13  15   0  483.25   36.70
 -13  15   0  475.35   30.70
  13  15   0  460.05   38.20
 -13  15   0  485.35   36.20
 -15 -15   0  417.86   32.50
  15 -15   0  376.36   34.50
 -15 -15   0  441.56   33.30
 -15 -15   0  409.06   34.50
 -15 -15   0  408.96   32.70
  15 -15   0  399.96   35.60
  15 -15   0  423.36   32.00
  15 -15   0  392.26   26.20
  15 -15   0  395.46   32.10
  15  15   0  465.85   34.70
 -15  15   0  436.36   37.80
  15  15   0  401.66   31.90
 -15  15   0  395.46   31.70
 -15  15   0  395.66   26.20
 -15  15   0  404.36   32.40
 -15  15   0  417.76   33.80
  15  15   0  388.36   34.40
  15  15   0  411.46   30.80
  17 -15   0  437.06   39.70
 -17 -15   0  499.75   37.10
  17 -15   0  420.06   38.30
 -17 -15   0  516.65   37.70
  17 -15   0  425.56   29.70
  17 -15   0  507.45   36.60
 -17 -15   0  477.05   38.40
  17 -15   0  441.16   35.90
 -17 -15   0  458.45   36.40
  17  15   0  492.25   38.70
  17  15   0  480.65   35.30
  17  15   0  450.05   36.20
 -17  15   0  421.56   29.50
 -17  15   0  469.55   35.60
 -17  15   0  496.85   37.10
 -17  15   0  505.05   38.20
  17  15   0  441.76   38.50
 -17  15   0  434.66   41.10
  19 -15   0  103.59   16.20
 -19 -15   0   68.99   15.50
 -19 -15   0   94.49   17.20
 -19 -15   0   78.39   15.20
 -19 -15   0   77.49   15.10
  19 -15   0   63.79   13.30
  19 -15   0   53.79   16.00
  19 -15   0   60.89   16.90
  19 -15   0   62.59    8.20
 -19  15   0  107.89   17.20
  19  15   0   67.19   14.60
  19  15   0   63.29   12.20
 -19  15   0   61.19    7.80
  19  15   0   82.39   16.60
  19  15   0   67.89   15.50
 -19  15   0   62.09   14.80
 -19  15   0   64.49   12.60
 -19  15   0   72.59   19.00
  21 -15   0   34.60   15.60
 -21 -15   0   58.59   17.40
 -21 -15   0   41.50   14.30
  21 -15   0   46.00   13.40
  21 -15   0   45.90    7.80
 -21 -15   0   39.70   13.20
  21 -15   0   55.49   14.70
 -21  15   0   46.50   17.30
 -21  15   0   44.50   14.20
  21  15   0   37.30   13.30
 -21  15   0   43.10    7.20
  21  15   0   56.19   12.60
 -21  15   0   51.49   13.80
  21  15   0   35.10   14.80
  21  15   0   38.90   14.50
 -23 -15   0 2758.22  168.38
  23 -15   0 2776.22  181.28
 -23 -15   0 2983.60  179.28
 -23 -15   0 2852.81  178.38
  23 -15   0 2759.82  179.78
  23 -15   0 2863.11  177.88
 -23 -15   0 2830.72  176.68
  23 -15   0 2764.12  169.78
 -23  15   0 2838.52  177.28
  23  15   0 2714.73  177.28
 -23  15   0 3001.60  178.98
  23  15   0 3020.60  181.58
  23  15   0 2860.61  176.98
 -23  15   0 2593.74  168.98
  23  15   0 2935.61  175.38
 -23  15   0 2785.22  181.68
  25 -15   0  813.92   52.29
  25 -15   0  746.33   61.69
 -25 -15   0  868.61   61.99
  25 -15   0  823.52   60.69
  25 -15   0  714.83   62.99
 -25 -15   0  864.31   61.29
 -25 -15   0  821.22   60.99
 -25 -15   0  719.33   49.80
 -25  15   0  784.22   64.59
 -25  15   0  718.93   51.69
 -25  15   0  744.03   60.29
 -25  15   0  924.01   62.79
  25  15   0  898.31   60.89
  25  15   0  798.52   59.89
  25  15   0  816.02   62.99
  25  15   0  807.22   57.79
  27 -15   0  160.98   28.20
  27 -15   0  375.96   39.30
 -27 -15   0  276.27   30.10
 -27 -15   0  268.87   33.00
  27 -15   0  217.98   29.70
 -27 -15   0  264.37   32.20
  27 -15   0  263.07   22.70
  27  15   0  267.57   31.90
  27  15   0  273.47   29.40
 -27  15   0  223.28   33.80
 -27  15   0  241.18   32.20
  27  15   0  262.27   35.20
 -27  15   0  216.88   30.40
 -29 -15   0   98.99   23.00
 -29 -15   0  133.49   24.40
  29 -15   0   72.89   21.70
  29 -15   0  110.99   22.00
  29 -15   0   92.09   13.70
  29 -15   0  106.09   24.50
 -29 -15   0  105.49   22.00
 -29  15   0   94.39   23.40
  29  15   0   95.19   19.40
 -29  15   0  122.59   23.30
 -29  15   0   87.19   25.90
  29  15   0   72.49   19.40
  29  15   0  100.89   24.50
  29  15   0  114.39   23.00
 -31 -15   0   -4.80   15.60
  31 -15   0   14.20   16.70
 -31 -15   0   16.30   15.00
 -31 -15   0    7.60   14.70
  31 -15   0    2.50   13.60
  31 -15   0   -6.70   15.70
  31  15   0   -2.10   15.00
 -31  15   0   -0.60   14.40
  31  15   0   -7.50   13.70
 -31  15   0    0.50   11.60
  31  15   0   16.50   11.60
  31  15   0   29.90   16.60
 -31  15   0   20.00   21.50
  33 -15   0   37.50   17.90
 -33 -15   0   30.00   21.10
 -33 -15   0   17.20   15.70
 -33 -15   0   32.40   17.50
  33 -15   0   11.00   14.00
  33 -15   0   17.60   19.00
  33  15   0   25.70   16.50
  33  15   0   17.40   16.80
  33  15   0   40.30   15.20
  33  15   0   16.80   17.30
 -33  15   0   37.90   23.20
 -33  15   0   -0.90   13.30
 -33  15   0   21.60   14.10
  35 -15   0  121.19   25.20
  35 -15   0   66.99   21.70
 -35 -15   0  118.29   24.60
 -35 -15   0   99.19   25.00
  35 -15   0  140.19   29.50
  35  15   0   90.49   25.30
 -35  15   0   79.59   23.40
  35  15   0  112.79   23.70
 -35  15   0   63.69   19.00
  35  15   0   96.79   24.60
 -35  15   0   98.99   28.10
  35  15   0   83.69   19.60
  37 -15   0   -6.00   16.60
  37 -15   0    5.30   14.20
 -37 -15   0   13.40   18.60
 -37 -15   0   14.50   15.60
  37 -15   0   -5.10   17.60
  37  15   0   -2.10   15.60
 -37  15   0   -5.20   14.90
  37  15   0   -4.60   11.10
 -37  15   0   31.20   25.20
  37  15   0   -6.80   17.80
 -37  15   0   -7.90   15.10
 -39 -15   0    2.50   18.20
  39 -15   0   19.90   18.10
  39 -15   0    4.00   22.20
  39 -15   0   12.40   19.40
 -39 -15   0   -9.00   17.90
 -39  15   0    1.00   18.10
 -39  15   0   -9.30   23.20
  39  15   0   10.30   20.30
  39  15   0   -2.60   13.00
  39  15   0  -16.90   17.60
 -39  15   0   -4.90   18.40
 -41 -15   0   44.40   22.10
  41 -15   0   29.00   20.30
  41 -15   0   22.00   23.30
  41 -15   0    3.00   18.90
 -41 -15   0   13.30   21.00
 -41  15   0   27.70   21.00
 -41  15   0    0.50   17.10
  41  15   0   29.10   23.30
  41  15   0   52.29   19.30
 -41  15   0   18.50   27.50
  41  15   0   27.50   21.60
 -43 -15   0   14.50   21.00
  43 -15   0  -11.60   17.30
  43 -15   0  -20.50   17.00
 -43 -15   0  -36.30   18.10
  43 -15   0   20.00   24.20
 -43  15   0  -12.50   26.50
  43  15   0   -5.70   15.80
 -43  15   0    0.80   19.40
  43  15   0  -17.50   19.40
  43  15   0   18.30   20.50
 -43  15   0  -20.10   17.70
  45 -15   0    6.60   19.00
 -45 -15   0   -6.70   20.20
  45 -15   0   18.50   28.20
  45 -15   0  -10.40   18.60
 -45 -15   0  -18.90   19.50
 -45  15   0   -8.20   18.70
 -45  15   0   -5.70   19.50
  45  15   0  -33.70   20.50
 -45  15   0   -5.60   27.50
  45  15   0    5.30   20.60
  45  15   0   16.20   18.90
   0 -16   0   38.40   10.10
   0 -16   0   24.10    4.70
   0 -16   0   24.40    5.30
   0 -16   0   23.30    6.30
   0 -16   0   20.10    5.40
   0 -16   0   19.50    4.70
   0  16   0   15.40    5.30
   0  16   0   20.90    5.60
   0  16   0   24.30    7.30
   0  16   0   18.00    7.80
  -2 -16   0  106.89   10.00
  -2 -16   0  121.59   10.90
  -2 -16   0   96.49   11.60
   2 -16   0  105.79   16.30
   2 -16   0  116.69   10.00
   2 -16   0  109.39   10.80
  -2 -16   0  119.49   10.50
  -2 -16   0   99.29   11.50
   2 -16   0   96.69   12.50
   2 -16   0   92.89   10.80
   2 -16   0  125.99   10.60
  -2 -16   0   97.09   14.70
   2  16   0  114.39   10.90
   2  16   0  121.09   15.60
  -2  16   0  106.59   11.40
  -2  16   0   89.69   14.50
  -2  16   0  133.59   16.40
   2  16   0   97.99   15.00
   2  16   0  108.59   11.50
  -2  16   0  107.89   11.50
  -2  16   0   88.09   11.70
   4 -16   0   52.19    6.70
   4 -16   0   28.90    6.30
  -4 -16   0   61.79   11.70
  -4 -16   0   62.99    8.50
   4 -16   0   53.79   11.90
  -4 -16   0   38.90    7.10
  -4 -16   0   27.60    5.80
   4 -16   0   61.99   10.30
  -4 -16   0   47.50    7.00
   4 -16   0   46.80    7.30
   4  16   0   47.30   11.10
   4  16   0   39.30    7.00
  -4  16   0   32.80    7.00
  -4  16   0   49.30    8.80
   4  16   0   29.70    6.90
  -4  16   0   28.40    8.90
  -4  16   0   45.70   10.70
   4  16   0   53.49   10.90
   6 -16   0  151.68   18.90
  -6 -16   0  157.88   13.80
   6 -16   0  103.39   11.90
   6 -16   0  134.09   16.10
   6 -16   0  121.49   12.70
  -6 -16   0  115.49   11.70
  -6 -16   0  134.29   12.90
   6 -16   0  135.79   11.60
   6 -16   0  130.59   11.00
  -6 -16   0  164.88   18.50
  -6 -16   0  170.28   20.30
   6  16   0  148.29   19.30
   6  16   0  141.09   17.50
  -6  16   0  173.08   19.20
  -6  16   0  122.49   13.10
   6  16   0  115.49   13.30
   6  16   0  125.49   12.50
  -6  16   0  129.99   15.50
  -6  16   0  159.38   17.80
  -8 -16   0    1.10    3.40
  -8 -16   0   -0.50    4.90
   8 -16   0   -4.50    3.90
   8 -16   0    6.60    8.20
   8 -16   0   -2.60    5.20
  -8 -16   0   -0.80    4.30
   8 -16   0   -0.30    3.20
   8 -16   0    1.60    4.30
  -8 -16   0    7.40    7.30
   8 -16   0   -4.40    3.70
  -8 -16   0    4.20    6.80
   8  16   0   -7.00    3.90
   8  16   0    4.20    6.60
  -8  16   0    2.80    7.30
   8  16   0   -1.70    6.10
  -8  16   0   -4.40    5.90
  -8  16   0    1.90    4.60
   8  16   0    2.60    5.30
 -10 -16   0   20.40    8.40
  10 -16   0   14.40    8.30
 -10 -16   0   16.80    6.20
  10 -16   0   14.90    5.90
  10 -16   0   13.10    5.70
 -10 -16   0   14.20    6.10
  10 -16   0   19.90    3.90
  10 -16   0   13.70    6.10
 -10 -16   0   16.80    8.50
  10 -16   0   23.10   10.10
 -10  16   0    7.20    5.70
  10  16   0   12.40    6.90
  10  16   0   14.10    8.80
  10  16   0    4.60    5.40
 -10  16   0    9.40    7.50
 -10  16   0   20.60    8.40
  10  16   0   11.70    7.10
  12 -16   0  111.09    8.90
 -12 -16   0   88.39   13.20
  12 -16   0  103.49   13.70
 -12 -16   0  137.39   17.30
 -12 -16   0  122.09   18.50
 -12 -16   0  101.69   12.80
  12 -16   0   90.79   13.20
  12 -16   0  131.79   19.40
 -12 -16   0   88.79   13.70
  12 -16   0  120.09   17.60
  12  16   0   93.69   14.80
 -12  16   0   91.49   14.00
 -12  16   0  125.49   17.50
  12  16   0  116.69   17.30
 -12  16   0  102.79   15.60
  12  16   0  119.09   13.90
  14 -16   0  149.79   16.30
 -14 -16   0  148.59   17.90
 -14 -16   0  141.29   15.60
  14 -16   0  156.38   17.00
  14 -16   0  131.19   10.80
 -14 -16   0  133.39   17.20
  14 -16   0  151.18   21.10
 -14 -16   0  134.39   18.50
 -14 -16   0  184.48   22.70
  14 -16   0  154.38   21.10
  14  16   0  150.18   20.20
 -14  16   0  147.69   18.10
  14  16   0  146.99   19.30
  14  16   0  154.28   15.60
 -14  16   0  147.79   18.10
 -14  16   0  146.09   11.30
 -14  16   0  137.19   18.50
  16 -16   0   61.49   12.00
  16 -16   0   24.10   11.80
 -16 -16   0   29.40   13.00
 -16 -16   0   49.20   12.00
 -16 -16   0   41.70   10.60
  16 -16   0   44.00    5.80
  16 -16   0   56.79   11.90
 -16 -16   0   53.89   11.80
  16 -16   0   62.59   15.60
 -16  16   0   47.70   12.70
 -16  16   0   51.59    6.10
 -16  16   0   27.00   14.90
 -16  16   0   52.79   12.20
  16  16   0   45.30   11.50
 -16  16   0   50.99   12.50
  16  16   0   60.59   13.30
  16  16   0   53.19   10.60
  16  16   0   45.10   14.40
 -18 -16   0    8.80    8.80
 -18 -16   0   15.10   10.30
  18 -16   0   13.30   12.30
  18 -16   0   11.30    8.30
  18 -16   0   29.90   12.90
 -18 -16   0   21.50   12.20
 -18 -16   0   21.30    9.90
  18 -16   0   10.70    7.90
  18 -16   0   21.10    4.80
 -18  16   0   -4.90    7.90
  18  16   0    8.50    7.80
  18  16   0   -1.00    8.30
 -18  16   0   24.90   15.30
 -18  16   0   15.40    4.30
 -18  16   0    9.30    9.10
  18  16   0    0.30    9.20
 -18  16   0    8.00    8.10
  18  16   0   20.70   11.10
 -20 -16   0  198.58   24.20
  20 -16   0  161.98   14.60
 -20 -16   0  203.88   27.20
  20 -16   0  167.28   21.90
  20 -16   0  225.38   29.30
 -20 -16   0  206.88   24.40
  20 -16   0  175.28   26.50
 -20 -16   0  169.48   22.80
  20 -16   0  180.18   23.20
 -20  16   0  191.18   21.80
  20  16   0  199.48   26.00
 -20  16   0  149.19   14.20
  20  16   0  160.58   22.40
  20  16   0  157.28   23.90
  20  16   0  230.38   23.30
 -20  16   0  144.19   25.40
 -20  16   0  179.98   23.50
 -20  16   0  195.18   24.80
  22 -16   0   35.50   12.40
  22 -16   0   30.20    6.90
  22 -16   0   30.50   15.10
 -22 -16   0   17.20   13.50
  22 -16   0   49.60   15.90
 -22 -16   0   20.60   13.60
 -22 -16   0   24.10   12.70
  22  16   0   16.60   12.50
 -22  16   0   42.70   11.20
 -22  16   0   19.50    6.20
  22  16   0   28.60   12.80
 -22  16   0    1.40   14.30
  22  16   0   17.70   12.50
  22  16   0   23.10   10.50
 -22  16   0   47.70   14.90
 -22  16   0   28.80   12.80
  24 -16   0   38.20    7.90
 -24 -16   0   19.90   13.80
 -24 -16   0   20.40    6.40
  24 -16   0   41.30   17.20
  24 -16   0   23.70   15.30
 -24 -16   0   42.00   14.70
 -24 -16   0   48.90   14.90
  24 -16   0   47.10   14.70
 -24  16   0   23.10   18.10
  24  16   0   20.20   13.80
  24  16   0   18.40   13.80
 -24  16   0   26.10    7.00
 -24  16   0   31.00   13.50
  24  16   0   42.30   13.20
  24  16   0   22.00   12.50
 -24  16   0   -9.00   13.20
 -26 -16   0  228.68   30.10
  26 -16   0  221.38   19.50
  26 -16   0  224.18   32.80
  26 -16   0  198.48   27.40
  26 -16   0  233.58   31.60
 -26 -16   0  196.88   28.10
 -26 -16   0  180.88   27.20
  26  16   0  205.58   26.90
 -26  16   0  192.48   26.60
  26  16   0  250.57   32.20
 -26  16   0  168.68   30.00
  26  16   0  194.38   25.00
 -26  16   0  151.98   24.70
  26  16   0  198.38   27.80
  28 -16   0  196.48   33.00
  28 -16   0  164.68   18.40
  28 -16   0  167.38   25.50
 -28 -16   0  179.48   27.00
 -28 -16   0  187.08   28.80
  28 -16   0  203.48   30.50
 -28 -16   0  191.98   28.50
 -28  16   0  118.39   25.40
 -28  16   0  175.98   27.20
  28  16   0  186.18   27.40
  28  16   0  193.58   28.10
  28  16   0  192.08   24.40
  28  16   0  130.99   27.30
 -28  16   0  170.38   33.10
 -30 -16   0  143.09   25.40
 -30 -16   0  109.79   22.60
  30 -16   0  102.19   25.70
  30 -16   0  136.79   25.20
 -30 -16   0   77.99   23.40
  30 -16   0   91.29   21.60
 -30  16   0  106.79   24.90
  30  16   0  138.49   26.00
  30  16   0  131.29   21.90
 -30  16   0  101.39   28.80
  30  16   0   92.19   21.70
  30  16   0  123.69   22.90
 -30  16   0  125.29   23.00
  32 -16   0    4.20   17.10
 -32 -16   0    2.10   13.70
  32 -16   0   -8.40   11.40
 -32 -16   0   -6.60   14.70
  32 -16   0  -10.30   13.00
 -32 -16   0  -10.00   14.80
  32  16   0   11.50   15.80
  32  16   0    6.70   15.80
 -32  16   0    8.00   14.10
 -32  16   0    1.40   13.70
 -32  16   0    7.90   19.20
  32  16   0    0.80   13.60
  32  16   0   -5.00   11.30
 -34 -16   0    6.00   16.50
  34 -16   0   15.80   14.00
 -34 -16   0    3.10   14.10
  34 -16   0   -0.30   18.40
  34 -16   0   20.40   19.00
 -34  16   0    8.70   14.00
  34  16   0    8.20   15.80
 -34  16   0   14.70   15.30
  34  16   0    5.00   16.20
 -34  16   0    0.90   20.40
  34  16   0    2.00   14.60
  34  16   0   15.20   13.80
  36 -16   0  365.66   44.60
 -36 -16   0  311.57   40.80
  36 -16   0  314.37   44.00
 -36 -16   0  367.86   45.00
  36 -16   0  316.07   40.60
  36  16   0  283.37   37.70
  36  16   0  301.67   35.60
  36  16   0  327.67   44.80
 -36  16   0  352.26   49.40
 -36  16   0  232.18   36.00
 -36  16   0  249.28   38.20
  36  16   0  313.77   41.90
  38 -16   0  112.49   31.60
  38 -16   0  125.69   27.00
 -38 -16   0  111.29   27.30
  38 -16   0  104.59   24.60
 -38 -16   0  104.79   27.30
 -38  16   0   92.39   31.50
 -38  16   0  128.19   27.80
  38  16   0   57.99   22.70
 -38  16   0   84.79   25.00
  38  16   0   65.29   25.80
  38  16   0  140.49   25.40
  40 -16   0  625.64   61.49
  40 -16   0  670.13   64.39
 -40 -16   0  637.54   60.59
  40 -16   0  774.32   68.99
 -40 -16   0  579.64   59.49
 -40  16   0  647.34   61.69
  40  16   0  649.43   56.59
 -40  16   0  571.54   58.79
  40  16   0  683.33   67.49
 -40  16   0  671.93   70.79
  40  16   0  721.53   63.49
  42 -16   0  -22.80   18.30
 -42 -16   0    2.30   20.70
  42 -16   0  -18.10   21.20
  42 -16   0   -5.70   19.40
 -42 -16   0   -1.70   17.40
 -42  16   0   11.90   19.10
 -42  16   0  -56.79   22.70
  42  16   0  -22.30   18.90
  42  16   0   -7.20   13.30
 -42  16   0    2.10   22.30
  42  16   0   20.50   23.70
 -44 -16   0   54.79   26.00
  44 -16   0   55.99   28.30
  44 -16   0   63.29   26.20
  44 -16   0   54.29   26.10
 -44 -16   0   53.79   25.00
  44  16   0   -4.00   23.80
 -44  16   0   28.80   29.10
  44  16   0   51.69   21.90
 -44  16   0   21.10   20.50
   1 -17   0  738.03   43.20
  -1 -17   0  663.03   48.00
  -1 -17   0  677.33   42.50
   1 -17   0  644.64   47.80
   1 -17   0  609.14   43.30
  -1 -17   0  691.93   43.40
   1 -17   0  578.64   44.00
   1 -17   0  702.73   43.50
   1 -17   0  694.73   42.40
  -1 -17   0  727.13   43.00
  -1 -17   0  635.54   43.80
  -1 -17   0  621.94   43.90
   1  17   0  701.73   43.30
  -1  17   0  676.73   43.10
   1  17   0  615.14   47.40
  -1  17   0  684.33   44.40
   1  17   0  720.03   44.70
   1  17   0  627.14   46.70
  -1  17   0  687.13   48.00
  -1  17   0  572.14   46.70
  -3 -17   0   30.10   10.50
  -3 -17   0   40.80    7.20
  -3 -17   0   37.40    7.70
  -3 -17   0   39.20    6.40
   3 -17   0   39.20    6.80
   3 -17   0   27.90    8.10
   3 -17   0   35.90    6.10
   3 -17   0   36.10   11.60
   3 -17   0   48.20    7.50
  -3 -17   0   36.50    6.20
   3 -17   0   48.00    7.10
  -3  17   0   30.70    7.30
  -3  17   0   35.80    8.00
  -3  17   0   29.70    6.70
   3  17   0   47.60    7.60
   3  17   0   45.40    8.10
   3  17   0   41.10   11.60
   3  17   0   35.00    9.60
  -3  17   0   44.30   11.30
  -3  17   0   24.00    9.80
  -5 -17   0  330.87   24.40
   5 -17   0  307.47   26.30
   5 -17   0  337.37   24.20
  -5 -17   0  323.67   28.20
  -5 -17   0  315.57   23.50
   5 -17   0  369.76   23.10
  -5 -17   0  333.47   29.30
  -5 -17   0  332.67   24.30
   5 -17   0  349.77   29.90
   5 -17   0  325.77   22.90
   5 -17   0  336.37   24.30
  -5 -17   0  351.36   24.10
  -5  17   0  317.67   27.70
   5  17   0  327.87   24.10
  -5  17   0  341.47   28.70
   5  17   0  328.47   27.90
   5  17   0  347.87   25.60
  -5  17   0  312.17   24.70
  -5  17   0  297.67   25.80
   5  17   0  337.47   29.30
  -7 -17   0   36.30    7.10
   7 -17   0   55.79    7.60
   7 -17   0   40.50    7.80
  -7 -17   0   37.80    7.80
  -7 -17   0   54.59    8.80
   7 -17   0   40.10   12.20
   7 -17   0   56.89   11.50
  -7 -17   0   54.39   11.70
  -7 -17   0   49.80   12.90
   7 -17   0   57.09    6.80
   7 -17   0   55.19    8.70
   7  17   0   35.80    8.20
  -7  17   0   37.10   10.50
   7  17   0   74.69   14.10
  -7  17   0   41.70    8.60
  -7  17   0   44.30   11.10
   7  17   0   40.10   11.00
   7  17   0   41.20    8.20
   9 -17   0   15.50    6.00
  -9 -17   0    6.30    8.70
   9 -17   0    5.20    5.20
   9 -17   0   17.90    5.90
   9 -17   0   25.10    4.40
   9 -17   0   23.20    9.10
   9 -17   0    5.40    8.90
  -9 -17   0   13.70    5.90
  -9 -17   0   10.80    5.60
  -9 -17   0   32.00    9.90
  -9 -17   0   12.10    5.00
  -9  17   0    2.00    6.60
   9  17   0   17.90    7.00
   9  17   0   18.50    6.30
  -9  17   0   12.90    8.20
   9  17   0    5.10    9.00
   9  17   0   21.90    8.80
  -9  17   0    7.50    5.60
 -11 -17   0  191.38   17.30
 -11 -17   0  224.58   21.70
  11 -17   0  184.28   13.60
  11 -17   0  159.28   16.60
  11 -17   0  184.18   22.30
 -11 -17   0  190.68   18.10
  11 -17   0  181.58   24.30
  11 -17   0  170.98   17.30
 -11 -17   0  166.78   22.40
  11 -17   0  191.38   18.10
  11  17   0  215.48   24.90
 -11  17   0  200.18   18.80
  11  17   0  182.68   17.40
 -11  17   0  229.88   24.40
  11  17   0  192.08   21.80
 -11  17   0  201.38   20.30
  11  17   0  194.08   19.60
  13 -17   0   73.49    7.90
 -13 -17   0  129.79   17.30
 -13 -17   0   78.19   15.00
 -13 -17   0   87.79   13.70
  13 -17   0  106.19   17.20
 -13 -17   0   89.39   12.30
  13 -17   0   71.79   15.20
  13 -17   0   93.89   13.40
 -13 -17   0   77.39   12.80
  13 -17   0   99.89   14.00
 -13  17   0   91.39   15.10
  13  17   0   90.39   16.70
 -13  17   0   98.59   15.90
  13  17   0   81.59   13.90
 -13  17   0  112.19   15.00
  13  17   0  104.49   13.30
  15 -17   0  239.48   22.20
  15 -17   0  196.98   15.80
 -15 -17   0  245.48   26.80
 -15 -17   0  270.57   23.60
 -15 -17   0  247.08   23.60
 -15 -17   0  253.67   24.10
  15 -17   0  202.88   27.10
  15 -17   0  250.77   22.10
  15 -17   0  239.98   28.50
  15  17   0  238.68   24.30
 -15  17   0  256.47   25.20
  15  17   0  222.08   20.80
 -15  17   0  230.98   22.70
 -15  17   0  238.38   23.70
  15  17   0  220.58   26.90
  17 -17   0   24.10    9.20
  17 -17   0   20.70   13.60
  17 -17   0   26.60    5.10
 -17 -17   0    4.00   11.80
  17 -17   0   31.20    9.70
 -17 -17   0   22.70   10.10
 -17 -17   0   27.30   11.80
 -17 -17   0   22.10   10.20
  17 -17   0   14.10   12.90
 -17  17   0   25.70   10.60
 -17  17   0   35.00    5.20
  17  17   0   31.40   10.00
  17  17   0   27.00   13.60
  17  17   0   12.60   10.20
 -17  17   0   23.50   10.50
 -17  17   0   28.90   11.10
  19 -17   0  116.39   20.80
 -19 -17   0   46.50   13.50
  19 -17   0   69.99   13.70
 -19 -17   0   66.09   15.20
 -19 -17   0  127.39   18.50
  19 -17   0  147.99   23.50
 -19 -17   0  108.09   19.80
  19 -17   0   98.39   10.00
  19 -17   0   76.59   14.70
 -19  17   0   78.39   15.50
  19  17   0   89.29   14.80
 -19  17   0  139.89   24.40
 -19  17   0   67.29   15.10
  19  17   0  130.59   19.00
  19  17   0  109.59   19.40
 -19  17   0  134.49   17.80
  19  17   0   63.19   16.10
 -19  17   0   85.99    9.20
  21 -17   0   71.89   18.70
 -21 -17   0   72.29   16.20
 -21 -17   0   77.09   16.50
 -21 -17   0   49.90   14.40
 -21 -17   0  101.39   17.80
  21 -17   0   68.39   18.10
  21 -17   0   53.39   14.30
  21 -17   0   58.99   14.00
  21 -17   0   79.89    9.30
  21  17   0  108.39   18.30
  21  17   0   91.79   15.80
 -21  17   0   46.20   14.30
 -21  17   0   69.19   21.70
 -21  17   0   71.59    8.70
 -21  17   0   63.69   14.40
  21  17   0   92.39   19.40
 -21  17   0   88.89   17.50
  21  17   0   97.59   19.10
 -23 -17   0  159.08   21.90
  23 -17   0  158.48   24.30
  23 -17   0   56.59   15.30
  23 -17   0  133.49   24.20
  23 -17   0  144.29   13.50
 -23 -17   0  153.58   22.10
 -23 -17   0   87.39   18.80
 -23  17   0   90.29   17.80
  23  17   0  196.38   25.60
  23  17   0   86.69   20.10
 -23  17   0   76.59   19.30
 -23  17   0   93.59   11.80
 -23  17   0  156.08   26.60
  23  17   0  115.89   17.50
 -25 -17   0  124.79   21.60
  25 -17   0  114.79   24.80
  25 -17   0  167.58   28.30
  25 -17   0  138.49   21.80
  25 -17   0  123.39   13.50
 -25 -17   0  115.59   21.40
 -25 -17   0   86.69   20.90
  25  17   0  125.39   23.70
 -25  17   0   80.59   19.50
 -25  17   0  113.29   21.00
  25  17   0  120.09   21.80
 -25  17   0  119.69   27.60
  25  17   0  126.39   19.40
  25  17   0  106.29   21.20
  27 -17   0   -5.40   16.00
  27 -17   0   -7.70   10.40
 -27 -17   0   -2.60   12.70
 -27 -17   0    5.30   12.80
  27 -17   0   19.60   13.50
 -27 -17   0   -5.90   13.00
  27  17   0    9.20   13.30
 -27  17   0  -20.60   16.80
 -27  17   0    0.20   11.90
 -27  17   0  -18.50   12.40
  27  17   0   -1.90   13.50
  27  17   0  -22.20   11.30
  27  17   0   15.50   10.30
 -29 -17   0   19.90   14.30
  29 -17   0   22.20   18.00
  29 -17   0   20.80   13.40
 -29 -17   0    0.40   15.20
 -29 -17   0   37.00   16.00
  29 -17   0   12.50   16.50
 -29  17   0   28.90   14.10
  29  17   0   17.80   15.70
  29  17   0   31.20   15.50
 -29  17   0    9.80   13.90
  29  17   0   26.80   14.50
  29  17   0   -2.50   13.80
 -29  17   0    8.90   20.50
 -31 -17   0   -8.60   14.70
  31 -17   0   -0.20   16.00
  31 -17   0   -4.70   13.40
 -31 -17   0   12.00   14.50
  31 -17   0    9.90   12.00
 -31 -17   0   -8.70   12.80
  31  17   0   -1.20   13.60
 -31  17   0    4.70   13.90
  31  17   0    6.80   12.50
  31  17   0    0.40   12.30
  31  17   0   14.30   15.90
 -31  17   0   12.40   14.00
 -31  17   0   -9.80   18.90
  33 -17   0  -12.70   15.60
  33 -17   0   -5.20   12.70
  33 -17   0    3.20   14.80
 -33 -17   0   -0.30   12.70
 -33 -17   0   -9.90   14.50
  33  17   0    4.30   10.40
  33  17   0  -17.00   13.20
 -33  17   0    1.50   12.90
  33  17   0    1.20   13.00
 -33  17   0    4.40   21.60
  33  17   0   -9.00   13.10
 -33  17   0  -13.60   13.10
 -35 -17   0  501.95   47.90
  35 -17   0  356.06   47.30
 -35 -17   0  453.55   47.80
  35 -17   0  474.95   51.29
  35 -17   0  490.05   46.00
 -35  17   0  549.25   49.80
 -35  17   0  309.17   43.70
  35  17   0  470.45   42.90
 -35  17   0  423.06   54.39
  35  17   0  483.45   46.00
  35  17   0  432.56   46.10
  35  17   0  457.15   49.80
  37 -17   0   77.49   24.30
 -37 -17   0  100.39   25.90
 -37 -17   0  114.29   27.00
  37 -17   0  100.89   30.00
  37 -17   0   75.39   23.80
 -37  17   0  124.49   34.50
  37  17   0  108.59   21.50
  37  17   0   85.39   28.70
 -37  17   0   88.29   26.00
 -37  17   0   57.39   22.70
  37  17   0   87.59   25.90
  37  17   0  130.69   27.10
  39 -17   0   26.70   18.20
 -39 -17   0   59.79   24.20
  39 -17   0   22.10   22.80
 -39 -17   0  109.99   28.10
  39 -17   0   42.00   24.30
 -39  17   0   58.79   31.20
 -39  17   0   79.89   27.30
  39  17   0   78.19   20.80
 -39  17   0   69.09   22.90
  39  17   0   47.80   27.10
  39  17   0   60.39   26.70
  41 -17   0  342.97   47.40
  41 -17   0  334.27   47.70
  41 -17   0  251.97   41.20
 -41 -17   0  256.57   40.00
 -41 -17   0  306.97   43.60
  41  17   0  260.57   43.30
 -41  17   0  292.27   42.20
  41  17   0  269.27   35.90
 -41  17   0  397.26   56.59
  43 -17   0   -3.70   19.80
 -43 -17   0   21.30   22.60
  43 -17   0   19.70   25.20
  43 -17   0   52.99   25.10
 -43 -17   0   30.70   24.90
  43  17   0   18.20   24.10
 -43  17   0   39.70   22.80
  43  17   0   34.20   18.10
 -43  17   0   50.49   32.60
 -45 -17   0   -6.80   22.70
  45 -17   0  -21.30   19.10
 -45 -17   0   13.10   21.60
  45 -17   0   15.60   26.90
  45  17   0    2.90   18.50
  45  17   0  -29.50   21.90
   0 -18   0   66.59    7.80
   0 -18   0   54.89    8.10
   0 -18   0   40.80   12.00
   0 -18   0   44.70    9.20
   0 -18   0   38.20    7.70
   0 -18   0   52.49    7.60
   0  18   0   43.50   11.80
   0  18   0   69.49    9.20
   0  18   0   53.49   12.10
   0  18   0   52.59    8.90
   2 -18   0  362.46   26.30
   2 -18   0  334.87   27.80
  -2 -18   0  386.26   26.50
  -2 -18   0  344.47   26.90
  -2 -18   0  403.06   26.10
   2 -18   0  401.86   25.40
   2 -18   0  412.86   26.20
   2 -18   0  344.97   31.80
  -2 -18   0  352.86   25.40
   2 -18   0  356.36   26.30
  -2 -18   0  401.46   31.90
  -2  18   0  337.57   30.80
  -2  18   0  376.16   26.30
   2  18   0  393.66   26.60
   2  18   0  368.16   31.80
   2  18   0  372.96   27.50
  -2  18   0  330.57   27.30
  -2  18   0  383.16   30.70
   2  18   0  368.66   30.70
  -2  18   0  350.36   27.20
  -4 -18   0  316.87   20.50
   4 -18   0  254.27   26.10
   4 -18   0  279.27   20.60
   4 -18   0  297.27   20.50
  -4 -18   0  250.47   19.70
   4 -18   0  257.57   19.20
   4 -18   0  235.78   22.30
   4 -18   0  227.48   19.60
  -4 -18   0  293.47   21.00
  -4 -18   0  267.67   21.10
  -4 -18   0  267.47   25.40
   4  18   0  274.27   24.80
  -4  18   0  301.17   26.00
  -4  18   0  188.28   21.20
   4  18   0  253.87   25.90
   4  18   0  268.17   21.60
  -4  18   0  288.17   25.80
   4  18   0  252.77   20.40
  -4  18   0  281.17   21.70
   6 -18   0   28.70    6.60
  -6 -18   0   23.80    6.00
   6 -18   0   37.30   10.00
   6 -18   0   42.90    6.70
   6 -18   0   36.50    6.10
  -6 -18   0   35.90   12.30
  -6 -18   0   30.60   11.00
  -6 -18   0   41.90    7.70
  -6 -18   0   46.70    8.60
   6 -18   0   22.50    9.90
   6 -18   0   35.90    7.50
   6  18   0   32.20   10.10
   6  18   0   23.10    7.30
   6  18   0   38.20   12.50
  -6  18   0   54.89   12.40
  -6  18   0   29.50    7.50
  -6  18   0   31.50   10.90
   6  18   0   41.40    8.20
   8 -18   0   47.70   11.10
   8 -18   0   67.29   15.50
   8 -18   0   44.80    7.70
  -8 -18   0   49.20    8.70
  -8 -18   0   78.99   14.00
  -8 -18   0   66.39    9.80
  -8 -18   0   32.10    7.10
   8 -18   0   31.80    7.60
   8 -18   0   58.19    6.70
  -8 -18   0   61.59   13.30
   8 -18   0   39.20    8.10
   8  18   0   26.30   10.10
   8  18   0   46.20   13.00
   8  18   0   31.20    8.70
  -8  18   0   61.29   12.70
  -8  18   0   37.70    8.60
   8  18   0   48.10    8.60
  -8  18   0   43.20   11.20
  10 -18   0  173.68   16.60
 -10 -18   0  151.08   19.90
 -10 -18   0  185.88   17.00
  10 -18   0  182.08   16.50
 -10 -18   0  155.18   15.80
 -10 -18   0  118.79   19.90
  10 -18   0  162.48   12.50
  10 -18   0  182.88   23.70
  10 -18   0  141.99   14.70
  10 -18   0  127.99   18.80
 -10  18   0  151.48   20.70
 -10  18   0  169.58   16.90
  10  18   0  182.68   17.90
  10  18   0  155.58   15.70
  10  18   0  166.48   22.00
  10  18   0  141.89   19.20
 -10  18   0  133.99   19.80
  12 -18   0  657.23   50.29
  12 -18   0  658.63   45.20
  12 -18   0  662.03   47.00
 -12 -18   0  706.13   47.80
  12 -18   0  651.53   41.60
 -12 -18   0  672.43   49.10
  12 -18   0  726.93   47.00
 -12 -18   0  725.83   47.50
  12 -18   0  671.53   51.29
 -12 -18   0  665.03   45.50
 -12 -18   0  662.83   51.29
  12  18   0  585.74   49.99
 -12  18   0  706.53   47.70
  12  18   0  680.83   46.10
 -12  18   0  624.04   48.60
  12  18   0  716.03   49.00
 -12  18   0  736.53   50.69
 -14 -18   0   47.80   12.20
 -14 -18   0   17.70   12.10
  14 -18   0   20.80    8.00
  14 -18   0   18.90    8.10
  14 -18   0   57.19   15.70
  14 -18   0   39.40   14.70
 -14 -18   0   30.20    9.80
 -14 -18   0   14.30    8.00
 -14 -18   0   26.40    9.80
  14 -18   0   27.50    4.40
 -14  18   0   36.80   11.60
 -14  18   0   20.50    8.70
  14  18   0   21.20   10.20
  14  18   0   28.10   14.20
  14  18   0   16.80    8.60
 -14  18   0   24.00   11.50
  16 -18   0  495.55   35.30
 -16 -18   0  464.85   36.10
 -16 -18   0  427.26   38.30
  16 -18   0  429.56   39.10
  16 -18   0  434.66   35.20
  16 -18   0  433.66   28.20
 -16 -18   0  413.86   35.10
 -16 -18   0  445.46   36.70
  16 -18   0  432.66   39.40
  16  18   0  403.66   37.80
 -16  18   0  451.65   36.90
  16  18   0  450.85   37.20
  16  18   0  419.76   33.60
 -16  18   0  464.15   36.00
 -16  18   0  464.35   36.30
 -18 -18   0   46.90   13.20
 -18 -18   0   26.60   13.50
 -18 -18   0   37.20   12.00
  18 -18   0   19.20    9.30
  18 -18   0   37.80   11.20
  18 -18   0   19.70   13.70
 -18 -18   0   26.30   10.10
  18 -18   0   36.00    5.50
  18 -18   0   37.70   15.60
 -18  18   0   37.10    5.70
  18  18   0   16.80   11.40
 -18  18   0   34.20   12.30
  18  18   0   53.19   17.00
 -18  18   0   42.00   13.90
 -18  18   0   33.20   11.60
  18  18   0   15.80    8.90
  20 -18   0  724.73   52.69
 -20 -18   0  707.93   54.19
 -20 -18   0  721.33   53.69
  20 -18   0  715.83   45.30
 -20 -18   0  686.33   55.29
  20 -18   0  711.83   57.39
  20 -18   0  736.33   53.59
  20 -18   0  792.82   59.29
 -20 -18   0  710.43   53.59
 -20  18   0  714.83   59.39
 -20  18   0  717.33   45.40
 -20  18   0  697.33   51.99
  20  18   0  757.02   53.69
 -20  18   0  727.23   55.09
  20  18   0  643.14   54.29
  20  18   0  751.62   56.69
 -20  18   0  809.32   55.19
  20  18   0  720.93   51.49
  22 -18   0  118.39   11.60
 -22 -18   0  108.39   20.50
  22 -18   0  131.19   19.50
 -22 -18   0  122.09   21.40
 -22 -18   0  110.29   20.00
  22 -18   0  120.09   22.40
  22 -18   0  105.49   21.70
  22  18   0  113.49   16.90
  22  18   0   72.69   16.60
 -22  18   0  108.39   19.60
  22  18   0   99.89   20.80
  22  18   0   76.29   18.60
 -22  18   0  147.49   19.80
 -22  18   0  108.99   21.50
 -22  18   0   84.09   21.80
  24 -18   0  420.56   40.40
 -24 -18   0  370.96   36.70
  24 -18   0  354.56   35.20
 -24 -18   0  392.26   37.20
  24 -18   0  407.86   41.60
 -24 -18   0  429.66   39.20
  24  18   0  391.86   39.40
 -24  18   0  376.46   37.00
 -24  18   0  307.07   38.10
  24  18   0  385.36   36.50
 -24  18   0  465.35   36.10
  24  18   0  387.76   37.00
 -24  18   0  379.36   42.20
  24  18   0  465.45   35.70
 -26 -18   0   12.50   14.70
 -26 -18   0    0.50   10.90
 -26 -18   0   -1.90   12.10
  26 -18   0    2.40   12.90
  26 -18   0  -11.40   13.90
  26 -18   0    8.30   11.30
 -26  18   0  -28.50   15.80
  26  18   0   25.10   11.20
  26  18   0  -12.10   12.40
 -26  18   0   -8.70   14.00
 -26  18   0   11.20   12.70
  26  18   0   -2.80   12.50
  26  18   0  -12.80   12.10
 -26  18   0   -9.00    8.20
 -28 -18   0  567.24   49.10
  28 -18   0  594.34   48.70
  28 -18   0  563.74   51.99
 -28 -18   0  567.84   49.70
  28 -18   0  564.64   53.49
 -28 -18   0  588.44   50.89
 -28  18   0  631.24   51.09
  28  18   0  550.74   50.19
  28  18   0  559.04   49.40
 -28  18   0  474.45   52.89
 -28  18   0  535.35   48.20
  28  18   0  564.24   46.20
  28  18   0  623.94   53.69
 -30 -18   0  146.49   26.70
  30 -18   0  111.89   21.40
  30 -18   0  113.19   26.50
 -30 -18   0  116.79   22.90
  30 -18   0  124.69   26.20
 -30 -18   0  101.79   22.40
  30  18   0   81.19   21.50
  30  18   0  111.59   24.50
 -30  18   0  105.09   22.20
  30  18   0  124.89   24.90
  30  18   0  118.79   20.80
 -30  18   0  150.28   31.40
 -30  18   0  105.59   24.20
  32 -18   0   89.49   25.00
 -32 -18   0   70.99   20.00
  32 -18   0   99.19   27.20
 -32 -18   0   61.29   21.50
  32 -18   0   90.99   20.90
  32  18   0   99.39   24.30
  32  18   0  100.39   20.20
 -32  18   0   60.19   27.90
  32  18   0   80.99   24.30
 -32  18   0   78.09   21.60
  32  18   0  103.89   24.70
 -32  18   0   77.99   20.90
  34 -18   0  -12.00   19.60
 -34 -18   0   -4.50   16.10
 -34 -18   0  -11.00   13.40
  34 -18   0   15.80   14.80
  34 -18   0   -6.30   16.70
  34  18   0   21.70   13.90
 -34  18   0  -16.10   14.00
 -34  18   0   15.90   17.00
 -34  18   0   20.70   24.00
  34  18   0   10.60   17.40
  34  18   0   -9.30   14.90
  34  18   0    0.10   14.70
 -36 -18   0   28.30   20.80
  36 -18   0   69.59   24.00
  36 -18   0   16.20   15.00
 -36 -18   0   20.20   21.40
  36 -18   0   26.20   23.30
 -36  18   0   37.10   28.20
  36  18   0   10.90   20.60
 -36  18   0   31.40   20.00
  36  18   0   66.49   26.90
  36  18   0   30.70   15.80
  36  18   0   23.10   18.30
 -36  18   0    9.00   15.80
  38 -18   0  -36.20   16.50
  38 -18   0   -0.80   17.00
 -38 -18   0    3.70   17.90
 -38 -18   0   -5.20   18.90
  38 -18   0   21.40   21.80
  38  18   0   -8.10   19.10
  38  18   0  -17.30   15.30
 -38  18   0   -9.20   27.50
 -38  18   0    8.00   17.30
  38  18   0   38.60   20.40
 -40 -18   0  309.67   43.20
  40 -18   0  317.77   44.10
 -40 -18   0  293.27   40.60
  40 -18   0  407.66   51.89
  40 -18   0  254.37   39.80
 -40  18   0  298.17   42.80
  40  18   0  351.36   41.90
 -40  18   0  401.06   56.59
  40  18   0  385.06   48.60
  42 -18   0    8.40   23.50
  42 -18   0  -14.60   17.10
 -42 -18   0    6.80   21.60
 -42 -18   0  -16.60   19.30
  42 -18   0  -10.10   21.00
  42  18   0  -31.00   20.70
 -42  18   0    7.60   29.30
 -42  18   0  -16.50   19.00
  42  18   0  -16.50   14.00
  44 -18   0   13.30   26.10
  44 -18   0   -2.40   21.50
  44 -18   0    6.40   20.90
 -44 -18   0   44.80   23.90
 -44 -18   0   35.60   25.30
  44  18   0   28.70   19.80
 -44  18   0   21.50   29.00
  44  18   0   -8.10   23.80
 -44  18   0    3.70   20.10
   1 -19   0   55.29    8.90
  -1 -19   0   61.79   10.70
  -1 -19   0   57.49   13.60
   1 -19   0   68.59    8.30
   1 -19   0   72.89    9.40
   1 -19   0   60.79   10.90
  -1 -19   0   68.09    9.30
  -1 -19   0   64.99    8.50
  -1 -19   0   66.69    8.40
   1 -19   0   82.99    9.50
   1 -19   0   57.99   14.30
   1  19   0   72.49   10.70
  -1  19   0   46.20   11.30
   1  19   0   68.09   10.00
   1  19   0   67.59   12.90
   1  19   0   54.29   13.70
  -1  19   0   77.79   10.10
  -1  19   0   49.40   13.40
  -1  19   0   74.99   10.90
  -3 -19   0  303.07   22.40
   3 -19   0  337.47   23.40
   3 -19   0  346.37   30.00
  -3 -19   0  327.87   23.30
  -3 -19   0  324.77   28.80
   3 -19   0  264.07   24.70
   3 -19   0  304.97   21.80
  -3 -19   0  268.67   23.60
   3 -19   0  277.17   22.60
  -3 -19   0  302.97   22.40
   3 -19   0  350.46   22.90
   3  19   0  340.87   28.70
   3  19   0  325.17   24.60
   3  19   0  293.07   23.20
  -3  19   0  319.57   23.20
  -3  19   0  336.37   28.70
  -3  19   0  316.77   24.40
   3  19   0  285.87   28.10
  -3  19   0  291.37   27.20
  -3  19   0  286.57   24.70
  -5 -19   0  847.52   56.09
   5 -19   0  740.43   49.00
   5 -19   0  818.02   48.90
   5 -19   0  781.42   48.60
   5 -19   0  858.81   56.59
   5 -19   0  749.92   49.99
  -5 -19   0  754.32   50.39
  -5 -19   0  727.33   49.40
  -5 -19   0  833.82   50.89
  -5 -19   0  812.42   56.79
   5 -19   0  733.53   49.70
   5 -19   0  765.32   52.39
   5  19   0  792.32   54.69
   5  19   0  718.43   55.09
  -5  19   0  730.73   50.89
  -5  19   0  733.83   54.19
   5  19   0  715.03   51.09
  -5  19   0  797.42   54.99
   5  19   0  775.52   50.09
   7 -19   0  325.87   31.30
  -7 -19   0  415.06   29.20
   7 -19   0  378.76   27.30
  -7 -19   0  410.96   28.50
  -7 -19   0  405.86   29.10
  -7 -19   0  428.66   33.80
  -7 -19   0  399.36   29.20
   7 -19   0  387.86   28.80
   7 -19   0  397.06   26.70
  -7 -19   0  391.26   35.10
   7 -19   0  381.76   34.70
   7 -19   0  404.36   28.80
   7  19   0  374.86   34.70
  -7  19   0  387.56   29.80
   7  19   0  392.26   30.30
   7  19   0  448.66   34.00
   7  19   0  415.56   28.90
  -7  19   0  390.46   33.70
  -7  19   0  382.16   33.10
   9 -19   0  195.48   23.20
  -9 -19   0  201.58   18.70
  -9 -19   0  230.08   26.60
   9 -19   0  190.98   18.30
   9 -19   0  205.58   18.10
   9 -19   0  256.27   28.90
   9 -19   0  163.68   16.80
  -9 -19   0  210.58   18.70
  -9 -19   0  220.18   24.40
   9 -19   0  204.48   15.40
  -9 -19   0  186.68   17.50
   9  19   0  195.28   24.80
   9  19   0  191.28   19.40
  -9  19   0  236.18   23.10
  -9  19   0  214.98   19.60
   9  19   0  228.88   23.00
   9  19   0  194.48   18.10
  -9  19   0  230.88   25.70
  11 -19   0   71.89    7.40
  11 -19   0   80.19   11.70
  11 -19   0   66.39   11.20
 -11 -19   0   39.90   14.70
  11 -19   0   41.00   15.10
  11 -19   0   58.49   13.50
 -11 -19   0   57.79   10.40
 -11 -19   0   70.19   15.00
  11 -19   0   63.69   10.20
 -11 -19   0   61.99   11.30
 -11  19   0   77.09   15.00
 -11  19   0   74.89   16.10
 -11  19   0   79.59   12.80
  11  19   0   51.19   14.30
  11  19   0   64.69   12.70
  11  19   0   74.39   12.00
  11  19   0   63.49   13.30
 -13 -19   0  851.11   56.79
 -13 -19   0  764.12   53.99
  13 -19   0  818.12   59.89
  13 -19   0  734.23   57.29
  13 -19   0  770.12   48.10
  13 -19   0  758.82   52.19
 -13 -19   0  817.32   58.59
 -13 -19   0  793.02   54.09
  13 -19   0  852.61   54.09
 -13 -19   0  728.23   52.19
  13 -19   0  794.02   54.19
  13  19   0  791.32   52.89
 -13  19   0  786.42   56.89
 -13  19   0  814.62   56.59
  13  19   0  747.03   58.89
  13  19   0  792.12   56.09
 -13  19   0  807.42   54.79
 -15 -19   0  592.24   48.10
 -15 -19   0  588.34   45.10
  15 -19   0  586.24   43.10
 -15 -19   0  587.14   43.50
  15 -19   0  544.65   48.20
 -15 -19   0  619.34   43.70
  15 -19   0  537.55   36.10
  15 -19   0  620.24   48.30
  15 -19   0  623.54   42.80
 -15  19   0  582.54   45.10
  15  19   0  582.24   45.00
 -15  19   0  585.44   43.70
  15  19   0  508.85   46.10
  15  19   0  645.94   42.40
 -15  19   0  566.54   45.70
  17 -19   0   19.70   12.80
  17 -19   0   19.50    4.20
 -17 -19   0   18.20   11.40
  17 -19   0   16.40    8.50
 -17 -19   0   17.90   11.30
 -17 -19   0    3.40    8.60
 -17 -19   0   20.30   12.00
  17 -19   0   16.60   12.40
  17 -19   0    3.00    7.40
 -17 -19   0    2.30    7.50
  17  19   0   18.00   10.00
 -17  19   0   15.70   10.50
  17  19   0   18.70    9.00
 -17  19   0   10.90    9.20
 -17  19   0   25.50   10.90
  17  19   0   12.10   11.60
 -19 -19   0   -7.00    9.70
  19 -19   0    6.50    7.50
  19 -19   0    8.90    3.80
  19 -19   0    4.10    8.00
 -19 -19   0   -7.40    8.60
  19 -19   0    3.60   11.40
 -19 -19   0   -1.70    9.40
 -19 -19   0    0.60   10.70
 -19 -19   0   -3.30    8.00
  19 -19   0   -3.40   10.20
  19  19   0   -1.90    9.10
 -19  19   0    2.80    8.40
  19  19   0   -3.60    7.30
  19  19   0   -2.80   10.70
 -19  19   0   -5.70    7.90
 -19  19   0   -3.80   10.40
 -19  19   0  -10.20    3.70
 -21 -19   0   -7.10    9.80
 -21 -19   0   -5.80    9.00
  21 -19   0  -20.70   10.50
 -21 -19   0  -11.80    9.80
  21 -19   0   -5.10    6.70
  21 -19   0   -5.40    4.20
  21 -19   0   -4.80   10.90
 -21  19   0   -9.30    9.40
  21  19   0  -14.50   10.60
  21  19   0  -17.10    8.40
 -21  19   0  -10.40    8.60
  21  19   0  -15.30    9.20
 -21  19   0    0.00    9.50
 -21  19   0    0.80   13.90
  21  19   0   -9.20    8.10
  23 -19   0   10.50   13.60
 -23 -19   0   35.30   15.60
  23 -19   0   16.50   11.60
 -23 -19   0   29.80   13.10
 -23 -19   0   34.10   13.90
  23 -19   0   45.60   17.10
 -23  19   0   30.50   12.90
 -23  19   0   22.60   11.90
 -23  19   0   27.70   18.80
  23  19   0    7.80   13.30
 -23  19   0   -1.20   12.60
  23  19   0   19.50   11.30
  23  19   0   21.50   13.10
  23  19   0   38.90   15.50
  25 -19   0   54.69   14.90
 -25 -19   0   31.00   13.80
  25 -19   0   19.70   16.90
 -25 -19   0   59.49   16.80
 -25 -19   0   40.00   15.60
  25 -19   0   20.70   15.70
  25  19   0   61.19   17.10
 -25  19   0   17.80   14.90
 -25  19   0   31.80   13.40
  25  19   0   19.90   15.00
 -25  19   0   10.70   18.00
  25  19   0   53.19   17.70
 -25  19   0   33.90   12.90
  25  19   0   44.50   12.80
 -27 -19   0   12.70   16.20
  27 -19   0   -5.20   15.10
 -27 -19   0   36.10   15.80
 -27 -19   0   24.40   13.90
  27 -19   0   26.00   17.00
  27 -19   0   16.20   13.30
  27  19   0   13.60   11.20
 -27  19   0    9.60   11.70
 -27  19   0  -15.90    9.90
  27  19   0   22.20   15.60
  27  19   0  -16.30   13.20
  27  19   0   21.60   14.60
 -27  19   0   23.00   19.00
 -27  19   0    6.50   12.60
 -29 -19   0   15.40   13.70
  29 -19   0   22.00   18.30
 -29 -19   0    9.50   12.30
  29 -19   0   32.80   18.20
 -29 -19   0   13.70   15.60
  29 -19   0   -7.10   11.30
  29  19   0   20.50   16.40
 -29  19   0   30.60   15.10
 -29  19   0    8.40   15.10
 -29  19   0   19.70   20.10
  29  19   0    1.80   11.70
 -29  19   0    2.30   10.10
  29  19   0    0.10   13.70
  29  19   0    6.60   14.70
  31 -19   0   54.99   16.50
 -31 -19   0   87.39   29.00
 -31 -19   0   35.20   17.20
  31 -19   0  166.38   29.70
 -31  19   0   87.69   20.40
 -31  19   0   85.49   21.30
 -31  19   0  136.79   30.30
  31  19   0  114.79   21.10
  31  19   0   70.19   23.00
  33 -19   0   -9.10   17.20
 -33 -19   0   25.10   17.80
 -33 -19   0   37.60   19.80
  33 -19   0  -10.50   18.60
  33 -19   0   24.80   15.50
  33  19   0   11.10   17.50
 -33  19   0   18.40   17.70
 -33  19   0  -14.40   15.90
  33  19   0   25.10   19.60
  33  19   0   15.00   17.80
  33  19   0   38.70   15.20
 -33  19   0   31.00   24.90
 -35 -19   0  545.95   54.09
 -35 -19   0  532.75   54.19
  35 -19   0  605.34   57.59
  35 -19   0  562.94   58.59
  35 -19   0  567.24   52.79
 -35  19   0  557.94   53.29
  35  19   0  629.44   54.39
  35  19   0  593.14   56.09
 -35  19   0  543.15   60.39
  35  19   0  555.64   49.40
  37 -19   0    5.60   21.20
  37 -19   0   28.20   18.10
 -37 -19   0   -1.90   19.50
 -37 -19   0   38.60   20.60
  37 -19   0   27.90   22.60
 -37  19   0  -19.60   25.00
  37  19   0    1.50   21.40
  37  19   0    8.20   15.70
 -37  19   0   35.00   19.60
  37  19   0   12.90   17.90
  39 -19   0   46.50   22.70
  39 -19   0   -8.90   21.20
 -39 -19   0   70.59   24.60
 -39 -19   0   17.60   18.40
  39 -19   0   41.60   25.90
  39  19   0   27.90   23.60
 -39  19   0   64.29   31.90
  39  19   0   40.80   18.90
 -39  19   0   22.00   18.60
  39  19   0   29.90   20.00
  41 -19   0  277.87   43.30
 -41 -19   0  196.68   35.10
  41 -19   0  193.98   34.00
  41 -19   0  182.98   37.30
 -41 -19   0  290.07   42.80
 -41  19   0  206.58   36.60
 -41  19   0  232.38   46.30
  41  19   0  229.68   32.60
  41  19   0  170.18   37.30
  43 -19   0  143.89   35.30
 -43 -19   0  130.29   32.40
  43 -19   0   77.59   26.40
  43 -19   0   96.59   29.50
 -43 -19   0  123.39   32.70
  43  19   0   96.59   32.90
  43  19   0  144.59   27.10
 -43  19   0  146.29   32.20
 -43  19   0  150.08   40.50
   0 -20   0 1313.27   85.69
   0 -20   0 1328.47   79.59
   0 -20   0 1396.56   79.29
   0 -20   0 1257.07   78.39
   0 -20   0 1215.98   80.49
   0  20   0 1262.37   80.89
   0  20   0 1127.39   84.29
   0  20   0 1260.97   79.39
   0  20   0 1299.57   84.79
  -2 -20   0  649.64   43.70
   2 -20   0  663.13   43.50
   2 -20   0  675.83   51.19
  -2 -20   0  639.54   49.90
   2 -20   0  681.93   44.90
   2 -20   0  632.64   46.50
  -2 -20   0  763.22   44.60
  -2 -20   0  715.73   44.90
   2 -20   0  690.73   44.80
  -2 -20   0  659.03   45.40
   2 -20   0  720.23   44.30
   2  20   0  643.74   50.39
  -2  20   0  627.14   50.19
  -2  20   0  706.03   44.90
  -2  20   0  697.23   50.09
  -2  20   0  715.03   46.40
   2  20   0  646.24   49.50
   2  20   0  642.34   44.60
   2  20   0  648.74   46.00
  -4 -20   0   43.00    7.90
   4 -20   0   22.70    6.40
  -4 -20   0   65.09   14.90
  -4 -20   0   20.40    5.90
  -4 -20   0   62.49   10.10
   4 -20   0   32.70    7.10
   4 -20   0   37.80    7.70
   4 -20   0   58.29   14.20
   4 -20   0   47.40   10.60
   4 -20   0   40.00    7.10
  -4  20   0   44.20   11.70
   4  20   0   29.20    7.90
  -4  20   0   22.10    7.60
  -4  20   0   56.09   13.00
   4  20   0   45.20    9.00
   4  20   0   69.29   15.50
  -4  20   0   27.20   11.70
   4  20   0   48.80   13.40
   6 -20   0  157.58   13.50
  -6 -20   0  116.09   14.50
   6 -20   0  139.89   14.40
   6 -20   0  132.39   13.20
   6 -20   0  168.58   22.70
  -6 -20   0  177.18   16.20
  -6 -20   0  160.08   21.80
   6 -20   0  174.18   19.50
   6 -20   0  141.59   13.00
  -6 -20   0  156.68   22.60
   6 -20   0  116.39   13.40
   6  20   0  139.59   15.40
   6  20   0  136.19   20.70
   6  20   0  121.49   15.60
  -6  20   0  144.59   19.40
   6  20   0  144.99   19.80
  -6  20   0  127.89   15.60
  -6  20   0  185.58   22.20
  -8 -20   0  916.11   63.89
   8 -20   0 1047.10   64.59
   8 -20   0  993.00   64.69
   8 -20   0  949.71   62.59
   8 -20   0  970.60   70.69
  -8 -20   0 1009.10   64.89
   8 -20   0  976.30   61.69
  -8 -20   0 1066.59   69.39
   8 -20   0  958.60   67.19
  -8 -20   0 1075.59   64.19
  -8 -20   0  966.00   70.79
  -8  20   0 1036.60   65.89
   8  20   0 1044.40   71.39
   8  20   0 1048.90   64.49
  -8  20   0 1060.49   69.69
  -8  20   0  989.90   68.79
   8  20   0  961.90   66.09
   8  20   0  952.80   67.99
  10 -20   0  686.23   44.50
  10 -20   0  667.93   42.40
  10 -20   0  668.93   53.09
  10 -20   0  723.73   46.60
  10 -20   0  648.54   46.30
  10 -20   0  642.34   49.70
 -10 -20   0  625.34   45.40
 -10 -20   0  760.62   53.89
 -10 -20   0  660.83   49.99
 -10 -20   0  700.73   46.70
  10  20   0  707.83   48.80
  10  20   0  654.03   46.10
 -10  20   0  706.23   50.89
 -10  20   0  699.23   47.80
 -10  20   0  694.83   50.39
  10  20   0  674.83   50.09
  10  20   0  591.64   50.69
  12 -20   0  551.74   39.30
 -12 -20   0  492.75   43.30
  12 -20   0  539.45   43.30
 -12 -20   0  555.74   39.40
 -12 -20   0  547.65   39.50
  12 -20   0  455.85   44.00
 -12 -20   0  496.45   37.40
  12 -20   0  527.15   33.50
  12 -20   0  618.04   39.30
  12 -20   0  516.45   36.90
 -12 -20   0  573.14   43.00
  12  20   0  523.15   38.20
 -12  20   0  532.85   39.70
 -12  20   0  525.15   42.20
  12  20   0  510.45   41.90
 -12  20   0  563.44   43.10
  12  20   0  462.55   43.00
  12  20   0  522.85   40.60
  14 -20   0  101.39   14.30
  14 -20   0   75.99   13.20
 -14 -20   0   82.39   16.60
 -14 -20   0   90.59   14.60
  14 -20   0   73.89   17.20
  14 -20   0   88.69   18.40
 -14 -20   0   78.79   13.30
  14 -20   0   85.09    8.20
 -14 -20   0   82.19   18.30
 -14  20   0   78.99   14.20
 -14  20   0   83.19   16.30
  14  20   0   71.79   12.50
 -14  20   0   59.79   14.40
  14  20   0   58.69   13.70
  14  20   0   86.99   19.30
  16 -20   0   82.09   19.00
 -16 -20   0   53.59   15.30
 -16 -20   0   83.59   17.60
 -16 -20   0  107.29   16.60
  16 -20   0   75.89   13.80
  16 -20   0   90.79   14.30
  16 -20   0   84.79    8.00
 -16 -20   0  105.49   15.80
  16 -20   0   99.39   20.10
 -16  20   0   76.59   15.20
  16  20   0  129.09   18.80
  16  20   0  108.19   15.40
 -16  20   0   66.49   16.70
  16  20   0   78.69   17.80
 -16  20   0   82.79   14.80
  18 -20   0  114.19   16.70
 -18 -20   0   73.69   16.60
  18 -20   0   59.49   18.00
  18 -20   0   66.09    7.30
 -18 -20   0  106.99   17.40
  18 -20   0  100.99   20.10
 -18 -20   0   48.60   15.20
 -18  20   0   75.89   18.00
  18  20   0   70.49   16.00
  18  20   0   85.09   18.60
 -18  20   0   60.19   14.50
 -18  20   0   77.19   16.00
  18  20   0  102.99   15.80
 -20 -20   0  114.19   20.70
  20 -20   0  151.18   25.50
  20 -20   0  119.79   18.20
  20 -20   0  131.39   23.90
 -20 -20   0  112.59   19.50
 -20 -20   0  162.18   22.80
 -20  20   0  154.08   21.90
 -20  20   0  118.99   19.20
  20  20   0  140.09   23.80
  20  20   0  125.39   17.90
 -20  20   0   98.19   19.60
  20  20   0   93.99   19.30
  22 -20   0   46.90   19.10
 -22 -20   0   38.30   15.00
 -22 -20   0   55.39   16.60
 -22 -20   0   47.50   15.20
  22 -20   0   61.99   19.60
  22 -20   0   70.89   15.30
 -22  20   0   53.39   14.90
  22  20   0   61.89   14.30
 -22  20   0   93.39   19.60
 -22  20   0   57.19   14.80
  22  20   0   63.49   19.50
  22  20   0   62.99   17.20
  24 -20   0  171.38   28.80
 -24 -20   0  162.98   26.50
  24 -20   0  187.78   28.60
 -24 -20   0  167.78   24.40
 -24 -20   0  176.78   25.30
  24 -20   0  129.59   21.10
  24  20   0  141.19   21.20
 -24  20   0  131.59   23.40
 -24  20   0  143.79   21.80
  24  20   0  149.19   25.10
  24  20   0  151.98   24.30
 -24  20   0  206.18   34.00
 -24  20   0  112.69   21.70
  24  20   0  174.08   27.80
 -26 -20   0    1.30   12.00
 -26 -20   0  -12.60   12.20
  26 -20   0  -14.70   13.50
  26 -20   0  -13.80    8.40
  26 -20   0    2.70   14.40
 -26 -20   0  -15.80   11.90
  26  20   0    4.30   14.40
  26  20   0   -4.80   10.50
 -26  20   0   -6.40   17.40
  26  20   0    1.60   14.10
 -26  20   0   -2.00   12.10
 -26  20   0   -4.80   10.70
 -26  20   0   13.50   12.60
  26  20   0   -5.10   12.80
  28 -20   0   87.09   20.10
  28 -20   0  124.89   26.40
 -28 -20   0  119.19   23.50
 -28 -20   0   91.19   21.00
 -28 -20   0   93.59   20.80
  28 -20   0  122.29   27.00
  28  20   0  105.09   23.80
 -28  20   0  127.69   24.60
 -28  20   0  102.89   18.60
  28  20   0  125.59   23.30
  28  20   0   71.79   18.50
 -28  20   0  106.49   23.40
 -28  20   0  136.59   30.30
  28  20   0   97.69   21.80
  30 -20   0  271.57   40.00
  30 -20   0  274.07   35.70
 -30 -20   0  278.87   39.20
  30 -20   0  294.27   40.60
 -30 -20   0  235.38   35.60
 -30 -20   0  272.67   35.60
  30  20   0  301.97   37.60
 -30  20   0  292.47   40.70
  30  20   0  373.16   52.19
 -30  20   0  349.77   33.10
  30  20   0  336.17   39.50
 -30  20   0  266.57   35.30
  30  20   0  360.56   34.10
 -30  20   0  330.57   46.90
 -32 -20   0   88.99   22.50
  32 -20   0   95.09   26.30
 -32 -20   0  116.49   26.50
  32 -20   0   94.49   20.60
  32 -20   0   66.19   25.60
  32  20   0   81.79   22.00
 -32  20   0   46.80   21.90
 -32  20   0   66.79   26.80
  32  20   0  109.69   24.40
  32  20   0   52.29   17.30
 -34 -20   0  196.48   33.40
  34 -20   0  186.98   31.10
  34 -20   0  200.68   35.50
 -34 -20   0  178.18   31.40
  34 -20   0  176.58   33.30
  34  20   0  162.08   29.80
  34  20   0  165.58   30.80
 -34  20   0  127.39   27.60
 -34  20   0  182.38   38.20
  34  20   0  187.58   28.30
 -36 -20   0   43.90   22.30
  36 -20   0   71.19   21.70
  36 -20   0   32.60   24.00
 -36 -20   0  112.39   29.40
  36 -20   0   67.29   26.60
  36  20   0   91.59   25.70
  36  20   0   83.49   27.00
  36  20   0  101.49   22.60
 -36  20   0   47.10   21.50
 -36  20   0   62.09   31.30
 -38 -20   0  125.89   27.30
  38 -20   0   68.89   28.40
  38 -20   0   94.59   29.00
  38 -20   0   89.59   22.70
 -38 -20   0   32.40   21.90
 -38  20   0   53.59   30.20
  38  20   0   36.20   19.70
 -38  20   0   28.50   21.10
  38  20   0   68.29   27.00
  38  20   0   70.49   24.70
  40 -20   0   18.10   23.90
 -40 -20   0    6.90   20.30
 -40 -20   0   16.60   19.90
  40 -20   0  -37.10   18.10
  40 -20   0    1.60   18.60
  40  20   0   -4.80   15.70
 -40  20   0   -1.60   19.40
  40  20   0   13.40   17.50
  40  20   0  -15.60   21.50
 -40  20   0   10.40   27.60
  42 -20   0   -5.80   24.50
  42 -20   0   47.50   26.80
 -42 -20   0   35.90   24.10
  42 -20   0    2.00   20.30
 -42 -20   0   16.50   23.60
 -42  20   0   36.50   20.50
 -42  20   0   27.00   29.90
  42  20   0   11.90   17.70
   1 -21   0   22.90    5.90
  -1 -21   0   22.10   12.30
  -1 -21   0   17.80    6.10
  -1 -21   0   14.90    5.60
   1 -21   0   25.10   12.30
   1 -21   0   24.40    8.60
  -1 -21   0   27.80    6.20
   1 -21   0   23.30    6.40
   1 -21   0   18.20    5.80
  -1 -21   0    7.50    7.20
   1  21   0   26.40    7.90
  -1  21   0   22.50   11.10
  -1  21   0   15.30    7.00
   1  21   0   -2.60    9.70
   1  21   0    4.90    9.20
  -1  21   0   19.00    7.00
  -1  21   0   14.00   11.40
   1  21   0   19.50    7.60
  -3 -21   0   88.69   11.50
   3 -21   0  103.19   10.90
   3 -21   0   81.89   10.80
  -3 -21   0   97.59   18.50
   3 -21   0   81.19   10.10
  -3 -21   0   95.09   10.90
   3 -21   0   79.89   17.30
  -3 -21   0   78.99   12.20
   3 -21   0   93.79   13.80
   3 -21   0   93.99   11.60
  -3 -21   0  103.09   15.80
  -3  21   0   78.69   13.40
  -3  21   0   74.89   16.20
   3  21   0   76.99   12.20
  -3  21   0   96.39   12.90
   3  21   0   96.89   16.60
   3  21   0   84.49   11.90
   3  21   0   68.79   15.30
  -3  21   0   81.09   11.40
  -3  21   0   69.89   15.70
  -5 -21   0   37.20    7.80
  -5 -21   0   72.59   11.40
   5 -21   0   83.89   18.50
   5 -21   0   53.09    9.40
  -5 -21   0   73.89   16.70
   5 -21   0   75.49   13.60
   5 -21   0   55.99    9.20
   5 -21   0   63.09    9.30
  -5 -21   0   50.19    9.50
   5 -21   0   66.89    8.70
  -5 -21   0   71.59   16.60
   5 -21   0   55.09    8.90
  -5  21   0   78.49   16.20
   5  21   0   52.99   10.40
   5  21   0   67.79   10.70
  -5  21   0   54.29   13.90
  -5  21   0   60.69   11.00
   5  21   0   56.99   15.70
   5  21   0   58.09   14.30
  -7 -21   0  120.29   18.40
   7 -21   0  106.59   16.40
   7 -21   0   91.39   11.90
  -7 -21   0   85.59   11.30
   7 -21   0   84.09   11.90
  -7 -21   0  155.18   15.40
   7 -21   0  141.29   11.90
   7 -21   0  103.59   19.10
  -7 -21   0   88.69   17.10
   7 -21   0   87.49   10.60
  -7 -21   0   84.29   11.80
   7 -21   0   75.19    9.80
  -7  21   0   80.29   12.90
   7  21   0   73.09   14.70
   7  21   0   71.79   12.70
  -7  21   0  110.99   17.70
  -7  21   0   83.09   15.20
   7  21   0   63.59   11.80
   7  21   0  121.59   19.10
   9 -21   0   12.20    7.00
   9 -21   0   10.20    9.10
  -9 -21   0   -4.80    7.20
  -9 -21   0    3.60    4.90
  -9 -21   0    6.60    6.30
   9 -21   0    2.00    6.00
   9 -21   0    2.80    4.60
   9 -21   0  -10.00    5.30
  -9 -21   0    6.10   11.50
   9 -21   0  -11.90   11.90
  -9 -21   0   -2.40    9.60
  -9  21   0    8.30   10.10
  -9  21   0    2.80    7.10
   9  21   0    0.30    6.40
   9  21   0   17.80   11.00
  -9  21   0    6.90    9.30
   9  21   0  -13.60    6.60
   9  21   0  -11.80    8.40
 -11 -21   0  273.87   29.10
  11 -21   0  201.78   25.80
 -11 -21   0  239.38   21.60
  11 -21   0  202.38   20.40
 -11 -21   0  222.38   21.20
 -11 -21   0  240.38   27.80
  11 -21   0  244.98   17.30
  11 -21   0  213.88   21.30
  11 -21   0  263.27   31.40
  11 -21   0  208.48   19.70
  11  21   0  272.07   29.20
 -11  21   0  268.07   29.70
  11  21   0  219.68   21.50
 -11  21   0  224.98   22.20
  11  21   0  226.38   23.50
 -11  21   0  278.07   26.70
  11  21   0  264.77   28.90
  13 -21   0   96.79   19.00
 -13 -21   0  105.09   15.30
 -13 -21   0  117.39   21.30
 -13 -21   0  132.39   20.30
  13 -21   0  115.09   10.30
  13 -21   0  134.19   17.20
 -13 -21   0  111.99   16.20
  13 -21   0  121.39   16.00
  13 -21   0  133.79   23.30
  13 -21   0  101.89   15.10
 -13 -21   0  135.99   17.10
  13  21   0  119.29   17.50
 -13  21   0  130.09   18.00
  13  21   0  118.59   15.60
 -13  21   0  136.29   21.00
  13  21   0  124.49   21.00
 -13  21   0  176.08   22.60
 -15 -21   0   16.20   12.00
  15 -21   0   38.60   10.30
  15 -21   0   25.80    4.50
  15 -21   0   42.30   13.90
 -15 -21   0   23.80    9.30
  15 -21   0   37.40   15.30
 -15 -21   0   19.20   11.40
 -15  21   0   25.40   11.30
 -15  21   0   23.40   10.10
  15  21   0   13.40   11.80
  15  21   0   13.40    9.50
 -15  21   0   29.50   13.80
  15  21   0   35.90    9.70
  17 -21   0   29.40   15.30
  17 -21   0   53.59   17.50
  17 -21   0   46.40   11.50
 -17 -21   0   41.10   13.80
 -17 -21   0   32.60   11.40
 -17 -21   0   49.40   16.30
  17  21   0   51.99   11.90
 -17  21   0   40.30   11.70
 -17  21   0   36.60   15.90
 -17  21   0   48.80   13.40
  17  21   0   52.49   13.70
  17  21   0   39.20   14.90
  19 -21   0   29.10   14.90
  19 -21   0   24.60   13.20
 -19 -21   0   18.80   11.80
 -19 -21   0   42.30   15.80
  19 -21   0   28.10   10.10
 -19 -21   0   32.70   13.10
 -19  21   0   27.00   13.90
  19  21   0   15.30   11.70
 -19  21   0   14.60   10.30
  19  21   0   34.70   14.10
  19  21   0   40.00   12.10
 -19  21   0   26.10   12.20
 -21 -21   0   12.90   12.40
  21 -21   0    7.80    8.50
 -21 -21   0    1.50   10.50
 -21 -21   0    8.40   12.00
  21 -21   0   23.10   15.50
  21 -21   0   15.20   13.50
  21  21   0    6.40   12.40
  21  21   0    9.60    9.10
 -21  21   0    9.70   12.00
 -21  21   0    7.40   10.30
  21  21   0   13.20   11.80
 -21  21   0   -1.50    9.60
 -23 -21   0    5.50   13.10
 -23 -21   0    6.80   12.10
  23 -21   0   11.60   15.20
 -23 -21   0    1.60   10.80
  23 -21   0  -10.00   12.20
  23 -21   0    1.30    9.50
  23  21   0    9.70   11.10
  23  21   0   13.90   13.00
 -23  21   0    6.40   11.80
 -23  21   0   11.10   12.00
  23  21   0   -9.40   10.00
 -23  21   0    4.60   11.00
  25 -21   0   75.79   22.30
 -25 -21   0   62.59   18.30
 -25 -21   0   77.49   21.00
  25 -21   0   60.89   21.30
  25 -21   0   73.99   16.60
 -25 -21   0   89.79   19.90
  25  21   0   50.39   14.10
 -25  21   0   79.99   18.90
 -25  21   0   70.19   16.10
  25  21   0   29.80   14.80
 -25  21   0   70.29   17.20
 -25  21   0   63.59   24.40
  25  21   0   61.89   16.80
  25  21   0   64.39   18.00
 -27 -21   0  -13.10   13.50
 -27 -21   0   19.00   13.10
  27 -21   0   22.90   15.70
  27 -21   0    0.10   10.10
 -27 -21   0   -1.50   12.80
  27 -21   0    9.70   17.00
 -27  21   0   13.70   18.70
 -27  21   0    0.50   11.40
 -27  21   0   -8.20   11.40
  27  21   0   -3.70   12.90
  27  21   0    0.90   12.40
 -27  21   0    6.50   15.10
  27  21   0   -4.00   10.50
  29 -21   0   -3.30   16.50
 -29 -21   0   17.20   17.50
 -29 -21   0   -2.00   16.00
  29 -21   0   15.80   18.40
 -29 -21   0   22.60   14.50
  29 -21   0   30.00   14.20
  29  21   0   -6.50   14.50
 -29  21   0   39.70   23.30
 -29  21   0   28.20   14.60
  29  21   0   24.40   14.20
  29  21   0   30.40   15.80
 -29  21   0    3.30   13.00
  31 -21   0   38.20   21.30
 -31 -21   0   67.99   21.90
  31 -21   0   56.59   23.30
 -31 -21   0   52.09   18.90
  31 -21   0   41.00   17.20
 -31  21   0   -3.10   17.20
  31  21   0   49.00   20.30
  31  21   0   44.80   15.90
 -31  21   0   45.60   24.30
 -31  21   0   83.69   20.70
  31  21   0   34.30   19.50
  33 -21   0  216.48   32.00
  33 -21   0  199.68   34.70
  33 -21   0  267.47   39.10
 -33 -21   0  191.28   33.20
 -33 -21   0  272.87   35.70
  33  21   0  258.67   36.90
  33  21   0  227.98   32.00
 -33  21   0  226.98   33.30
  33  21   0  188.28   32.20
 -33  21   0  218.18   40.00
 -35 -21   0  600.14   56.09
  35 -21   0  656.83   61.79
  35 -21   0  569.34   52.89
  35 -21   0  555.24   58.19
 -35 -21   0  570.54   54.89
 -35  21   0  575.44   63.09
  35  21   0  546.35   50.09
  35  21   0  591.94   54.79
  35  21   0  531.15   55.69
 -35  21   0  570.24   54.49
 -37 -21   0   38.50   20.90
  37 -21   0   22.50   18.50
  37 -21   0   17.60   24.20
 -37 -21   0   27.50   19.70
  37 -21   0   24.70   24.30
  37  21   0   14.40   18.30
  37  21   0   23.60   17.80
 -37  21   0    4.10   18.60
  37  21   0   34.90   25.40
 -37  21   0   19.40   26.20
  39 -21   0   80.39   23.70
  39 -21   0   52.19   24.90
  39 -21   0   92.39   30.40
 -39 -21   0   80.99   24.60
 -39 -21   0   47.20   25.40
 -39  21   0   84.69   32.80
  39  21   0   78.69   26.70
 -39  21   0   87.99   27.70
  39  21   0   66.09   22.60
 -41 -21   0  222.38   38.30
 -41 -21   0  207.48   38.70
  41 -21   0  261.07   43.60
  41 -21   0  231.18   37.70
  41 -21   0  220.18   42.00
 -41  21   0  237.88   46.40
  41  21   0  181.48   33.40
 -41  21   0  249.08   39.00
   0 -22   0 1633.94   98.49
   0 -22   0 1563.94  100.49
   0 -22   0 1602.24   98.89
   0 -22   0 1588.14  105.39
   0 -22   0 1560.64   97.79
   0  22   0 1563.54  104.69
   0  22   0 1631.04  100.99
   0  22   0 1637.24   99.29
   0  22   0 1639.54  106.29
  -2 -22   0 1546.75   95.59
   2 -22   0 1510.05   97.69
   2 -22   0 1648.73   95.29
   2 -22   0 1502.85   94.19
  -2 -22   0 1514.95   97.99
  -2 -22   0 1487.95   96.29
   2 -22   0 1531.45   95.59
   2 -22   0 1605.74  103.29
  -2 -22   0 1670.03   95.29
  -2 -22   0 1582.14  102.29
   2  22   0 1523.05  101.49
   2  22   0 1547.65   95.89
  -2  22   0 1508.75   95.59
  -2  22   0 1506.05  100.89
  -2  22   0 1566.64   97.59
  -2  22   0 1504.75  102.29
   2  22   0 1533.55   97.29
   2  22   0 1446.76  101.99
   4 -22   0  912.81   65.09
  -4 -22   0 1072.39   62.19
  -4 -22   0  993.80   68.99
   4 -22   0  847.22   61.69
   4 -22   0  937.01   62.39
   4 -22   0 1064.79   62.29
   4 -22   0  950.80   60.99
  -4 -22   0  964.70   63.19
   4 -22   0  963.20   69.39
  -4 -22   0 1006.90   62.69
   4  22   0 1025.50   62.99
   4  22   0  972.50   64.39
   4  22   0  867.11   68.29
  -4  22   0  994.70   68.99
   4  22   0  981.60   67.99
  -4  22   0 1039.90   69.49
  -4  22   0  925.11   63.89
   6 -22   0 1467.15   91.99
   6 -22   0 1422.76   92.19
  -6 -22   0 1505.55   93.89
  -6 -22   0 1561.74   93.49
  -6 -22   0 1539.75  100.19
  -6 -22   0 1579.04  102.19
   6 -22   0 1478.95  100.79
   6 -22   0 1442.16   96.69
   6 -22   0 1562.54   93.59
  -6 -22   0 1552.04   94.09
   6 -22   0 1439.46   93.59
   6 -22   0 1499.15   91.99
   6  22   0 1625.54  102.09
   6  22   0 1471.85   95.59
   6  22   0 1528.25   99.09
  -6  22   0 1445.76   99.19
   6  22   0 1601.44   94.19
  -6  22   0 1444.26   98.79
  -6  22   0 1427.16   95.19
   8 -22   0  445.66   39.80
  -8 -22   0  421.76   32.90
  -8 -22   0  452.45   40.80
  -8 -22   0  518.65   33.00
   8 -22   0  482.05   30.60
   8 -22   0  439.36   36.70
  -8 -22   0  456.15   38.20
  -8 -22   0  474.65   33.30
   8 -22   0  435.46   30.70
   8 -22   0  450.75   33.40
   8 -22   0  402.16   30.80
  -8 -22   0  413.26   32.90
   8 -22   0  509.35   33.40
   8  22   0  465.35   33.70
   8  22   0  445.46   38.50
  -8  22   0  414.86   34.00
  -8  22   0  438.76   37.90
   8  22   0  439.96   34.80
   8  22   0  483.35   41.10
  -8  22   0  419.96   37.30
 -10 -22   0  778.82   52.29
 -10 -22   0  815.02   59.89
  10 -22   0  739.43   48.00
 -10 -22   0  821.42   57.19
  10 -22   0  721.43   51.79
  10 -22   0  735.43   58.69
  10 -22   0  833.32   52.19
  10 -22   0  730.03   49.60
 -10 -22   0  734.73   51.09
  10 -22   0  789.02   56.59
  10  22   0  830.32   54.99
  10  22   0  705.73   57.39
 -10  22   0  810.42   57.29
  10  22   0  787.22   56.59
 -10  22   0  771.82   53.39
  10  22   0  746.63   51.49
 -10  22   0  747.83   56.89
 -12 -22   0   14.70   11.20
  12 -22   0   12.30    7.40
  12 -22   0   15.00    4.70
 -12 -22   0   -1.50   12.10
 -12 -22   0   24.00    8.30
 -12 -22   0   15.90    7.50
  12 -22   0    3.80   11.40
  12 -22   0   24.30   11.70
  12 -22   0   14.20    7.40
 -12  22   0    7.40    9.40
  12  22   0    7.80   11.30
  12  22   0    6.60   11.10
 -12  22   0    1.90   10.40
 -12  22   0    5.90    8.10
  12  22   0   10.90    8.10
  12  22   0   26.80    8.80
 -14 -22   0  513.95   39.80
 -14 -22   0  517.15   42.20
  14 -22   0  547.95   45.90
  14 -22   0  538.65   39.00
  14 -22   0  571.64   45.30
  14 -22   0  501.55   32.80
 -14 -22   0  550.54   45.20
 -14  22   0  544.45   43.10
 -14  22   0  463.15   42.40
 -14  22   0  506.65   40.50
  14  22   0  485.45   43.90
  14  22   0  544.75   42.00
  14  22   0  539.65   38.70
 -16 -22   0  103.99   16.70
 -16 -22   0   92.89   18.70
 -16 -22   0  104.59   21.50
  16 -22   0  125.49   17.00
  16 -22   0   93.79   20.80
  16 -22   0   99.59   19.70
  16  22   0   64.39   17.90
  16  22   0  100.99   17.80
 -16  22   0  102.49   17.40
 -16  22   0  126.09   21.60
 -16  22   0  123.49   19.80
  16  22   0  128.19   16.80
  18 -22   0   23.50   16.20
  18 -22   0   19.40   15.20
 -18 -22   0   70.99   18.90
 -18 -22   0   34.20   12.30
  18 -22   0   59.79   12.50
 -18 -22   0   35.70   13.90
  18  22   0   37.50   12.60
  18  22   0   36.40   15.20
 -18  22   0   24.50   15.40
 -18  22   0   56.29   14.20
 -18  22   0   44.70   13.10
  18  22   0   37.80   11.90
  20 -22   0  238.48   32.30
 -20 -22   0  230.98   27.50
  20 -22   0  186.48   24.40
 -20 -22   0  201.38   27.90
 -20 -22   0  275.77   33.50
  20 -22   0  250.57   33.40
  20  22   0  185.78   28.80
 -20  22   0  252.97   27.10
  20  22   0  219.68   29.40
  20  22   0  244.98   26.00
 -20  22   0  185.68   27.10
 -20  22   0  223.48   27.60
 -22 -22   0   44.90   15.50
 -22 -22   0   22.60   12.90
  22 -22   0   45.30   13.20
 -22 -22   0   36.70   15.90
  22 -22   0   32.30   17.30
  22 -22   0   14.60   16.40
 -22  22   0   44.10   15.10
  22  22   0   28.60   12.60
  22  22   0    9.50   13.30
 -22  22   0   16.90   12.30
  22  22   0   22.40   15.00
 -22  22   0   32.40   14.40
  24 -22   0   15.50   16.40
 -24 -22   0   -1.00   11.00
 -24 -22   0   -7.50   12.80
  24 -22   0   10.00   10.00
 -24 -22   0   -1.30   13.40
  24 -22   0    8.40   13.60
 -24  22   0   15.70   11.60
 -24  22   0   -1.20   10.50
  24  22   0   10.80   12.90
  24  22   0    5.50    9.10
 -26 -22   0  348.77   38.30
  26 -22   0  267.07   31.00
 -26 -22   0  304.37   36.30
  26 -22   0  407.06   41.60
 -26 -22   0  262.67   34.00
  26 -22   0  359.46   42.40
  26  22   0  313.37   35.00
  26  22   0  331.47   31.80
 -26  22   0  325.17   31.30
 -26  22   0  329.47   38.80
  28 -22   0   43.30   21.40
  28 -22   0    2.10   12.00
  28 -22   0   33.60   19.60
 -28 -22   0   20.70   19.20
 -28 -22   0   30.70   17.50
 -28 -22   0   23.60   14.70
  28  22   0   19.00   16.30
  28  22   0   23.20   16.90
 -28  22   0   36.30   17.20
 -28  22   0   41.50   23.30
  28  22   0   14.50   12.10
 -28  22   0   35.00   15.10
 -30 -22   0  -12.60   13.90
 -30 -22   0   31.70   16.60
  30 -22   0    6.40   17.50
  30 -22   0   29.90   15.10
  30 -22   0   10.60   19.00
  30  22   0   19.90   16.80
 -30  22   0   11.30   13.20
  30  22   0   30.40   18.80
 -30  22   0   -7.00   22.80
 -30  22   0    8.20   18.10
  30  22   0   14.50   12.70
  32 -22   0  645.84   53.19
  32 -22   0  700.53   62.99
 -32 -22   0  643.74   55.29
 -32 -22   0  590.14   54.29
  32 -22   0  551.64   57.29
  32  22   0  605.04   51.49
 -32  22   0  560.14   62.39
  32  22   0  616.24   55.99
  32  22   0  604.04   56.59
 -32  22   0  485.35   52.79
  34 -22   0  274.97   38.30
 -34 -22   0  295.17   41.40
 -34 -22   0  308.17   40.90
  34 -22   0  303.47   42.50
  34 -22   0  322.57   45.10
 -34  22   0  371.56   44.80
  34  22   0  292.47   36.00
 -34  22   0  405.16   51.79
  34  22   0  244.78   37.70
  36 -22   0    1.30   21.80
 -36 -22   0   46.50   22.50
 -36 -22   0   39.00   21.50
  36 -22   0   45.70   21.10
  36 -22   0   39.50   24.90
  36  22   0   55.89   19.80
 -36  22   0   45.90   28.90
  36  22   0   30.80   21.70
 -36  22   0   49.30   21.50
  38 -22   0  104.89   31.10
  38 -22   0   50.49   23.30
  38 -22   0   61.99   22.90
 -38 -22   0   53.39   23.20
 -38 -22   0   10.80   20.30
  38  22   0   66.79   25.20
 -38  22   0   60.49   32.10
  38  22   0   44.00   19.70
 -38  22   0   65.59   22.10
  40 -22   0   97.89   29.80
  40 -22   0  143.49   34.00
 -40 -22   0  121.19   29.40
 -40 -22   0  145.99   32.80
  40 -22   0  155.68   30.20
 -40  22   0  101.49   26.30
 -40  22   0  111.59   36.40
  40  22   0   88.29   24.90
  40  22   0  153.28   31.40
  -1 -23   0  307.07   26.90
   1 -23   0  350.76   33.40
   1 -23   0  353.86   25.60
  -1 -23   0  346.47   24.70
  -1 -23   0  348.37   27.80
   1 -23   0  337.87   28.20
   1 -23   0  290.17   24.10
  -1 -23   0  360.36   33.40
  -1 -23   0  313.27   24.80
   1 -23   0  341.87   24.70
  -1  23   0  328.77   27.20
   1  23   0  320.97   32.50
   1  23   0  327.67   26.30
   1  23   0  352.46   27.40
  -1  23   0  311.67   31.80
  -1  23   0  335.77   32.30
   1  23   0  336.47   32.30
  -1  23   0  321.97   25.80
   3 -23   0  926.21   66.59
  -3 -23   0  973.10   57.89
   3 -23   0  996.90   58.19
  -3 -23   0  948.21   59.79
  -3 -23   0  929.31   65.69
   3 -23   0  898.81   58.29
  -3 -23   0  904.01   58.39
   3 -23   0  871.51   56.89
   3 -23   0  869.71   61.09
   3  23   0  874.91   60.29
   3  23   0  806.92   64.59
  -3  23   0  921.41   60.49
  -3  23   0  790.22   63.99
   3  23   0  880.11   58.69
   3  23   0  862.31   64.59
  -3  23   0  889.91   58.29
  -3  23   0  922.41   65.59
   5 -23   0   44.10    8.70
  -5 -23   0   36.80   15.00
   5 -23   0   58.49    9.10
   5 -23   0   48.50    9.60
  -5 -23   0   34.50    7.70
   5 -23   0   42.70    8.40
   5 -23   0   59.19   13.20
  -5 -23   0   62.89   11.50
   5 -23   0   87.59   20.10
   5 -23   0   63.99    9.30
  -5 -23   0   53.59   15.70
  -5 -23   0   54.39    9.60
   5  23   0   34.40   14.00
  -5  23   0   56.69   11.30
   5  23   0   65.39   16.20
  -5  23   0   42.40   15.10
   5  23   0   44.80   10.20
  -5  23   0   55.29   16.20
   5  23   0   40.50    9.90
  -7 -23   0   56.09   15.80
   7 -23   0   65.39    9.10
   7 -23   0   59.59   14.10
  -7 -23   0   48.90    9.00
  -7 -23   0   53.79   10.10
   7 -23   0   49.80    9.50
  -7 -23   0   61.89   11.30
  -7 -23   0   64.99   17.20
   7 -23   0   64.59    8.60
   7 -23   0   60.29   10.00
  -7 -23   0   56.99   11.60
   7 -23   0   95.89   20.00
   7 -23   0   43.10    7.80
  -7  23   0   47.70   10.80
   7  23   0   43.50   10.90
   7  23   0   68.89   17.30
   7  23   0   57.99   10.60
  -7  23   0   56.79   14.30
   7  23   0   65.59   16.40
  -7  23   0   36.80   14.50
   9 -23   0   73.99   11.40
  -9 -23   0   81.09   18.20
   9 -23   0   74.99   16.70
   9 -23   0   62.79    8.80
   9 -23   0   64.59    9.90
  -9 -23   0   84.69   17.70
  -9 -23   0   85.49   12.60
   9 -23   0   48.00   13.10
  -9 -23   0   69.09   11.30
   9 -23   0   65.09    9.50
   9  23   0  103.49   18.50
   9  23   0   91.19   19.30
  -9  23   0   72.99   16.60
   9  23   0   69.69   11.80
   9  23   0   63.59   12.80
  -9  23   0   79.09   17.30
  -9  23   0   56.59   11.80
  11 -23   0   18.30    5.40
  11 -23   0   16.70   11.00
  11 -23   0   23.50   10.30
 -11 -23   0   12.20    7.50
 -11 -23   0   12.50   12.40
  11 -23   0   -1.20    5.70
 -11 -23   0   -8.30   11.60
  11 -23   0    7.50   13.60
 -11  23   0    0.40    7.10
  11  23   0    8.60    7.90
 -11  23   0   12.40   10.60
 -11  23   0   10.50    9.60
  11  23   0   25.60    8.50
  11  23   0   -6.20    9.60
  11  23   0   27.40   13.90
  13 -23   0   41.20   10.10
 -13 -23   0   30.50   13.90
  13 -23   0   29.70   16.00
  13 -23   0   40.60   13.60
 -13 -23   0   49.99   11.00
 -13 -23   0   27.50   13.90
 -13  23   0   32.00   12.90
  13  23   0   39.20   16.10
 -13  23   0   66.49   15.20
 -13  23   0   37.50   11.00
  13  23   0   49.40   12.20
  13  23   0   41.40   14.70
  13  23   0   41.90   10.30
 -15 -23   0  443.16   39.30
 -15 -23   0  485.95   43.20
  15 -23   0  463.45   41.60
  15 -23   0  489.65   36.40
  15 -23   0  428.16   42.90
 -15 -23   0  450.55   37.00
 -15  23   0  515.95   40.40
  15  23   0  485.75   39.40
  15  23   0  478.65   35.90
  15  23   0  452.55   43.10
 -15  23   0  428.86   40.50
 -15  23   0  455.55   37.40
 -17 -23   0   69.79   18.30
 -17 -23   0  110.89   17.20
  17 -23   0   78.39   21.10
 -17 -23   0   79.79   20.20
  17 -23   0  104.09   21.40
  17 -23   0  107.19   15.80
 -17  23   0   87.19   16.80
 -17  23   0   98.89   18.60
 -17  23   0   75.59   17.30
  17  23   0   90.09   14.90
  17  23   0   86.89   17.50
  17  23   0   92.09   22.30
 -19 -23   0   12.30   14.30
  19 -23   0   17.60   15.10
 -19 -23   0    9.60   10.00
  19 -23   0   14.00    8.20
 -19 -23   0    6.70   12.10
  19 -23   0    7.30   13.50
 -19  23   0   14.00   13.50
  19  23   0   16.30   15.20
  19  23   0    6.00    9.90
 -19  23   0   22.00   12.70
 -21 -23   0  143.39   23.60
 -21 -23   0  191.48   25.20
  21 -23   0  171.38   22.90
  21 -23   0  166.28   28.30
  21 -23   0  158.48   27.90
 -21 -23   0  192.58   29.30
 -21  23   0  183.28   24.20
  21  23   0  201.58   23.90
  21  23   0  169.58   27.40
 -21  23   0  162.28   26.00
 -23 -23   0  162.88   27.50
 -23 -23   0  210.68   27.80
  23 -23   0  244.98   25.30
 -23 -23   0  221.98   30.10
  23 -23   0  220.88   32.50
  23 -23   0  165.08   30.30
  23  23   0  202.68   25.20
 -23  23   0  181.18   25.70
 -23  23   0  225.98   29.70
  23  23   0  192.28   28.60
 -25 -23   0  347.87   43.10
 -25 -23   0  377.66   37.60
  25 -23   0  378.46   35.10
  25 -23   0  373.06   45.00
 -25 -23   0  363.86   36.90
  25 -23   0  317.77   41.80
  25  23   0  333.17   33.40
 -25  23   0  377.56   35.60
  25  23   0  352.66   37.90
 -25  23   0  315.67   38.60
 -27 -23   0  228.38   30.50
 -27 -23   0  223.18   31.40
 -27 -23   0  214.68   31.60
  27 -23   0  201.18   33.90
  27 -23   0  221.58   29.00
  27 -23   0  195.78   33.50
 -27  23   0  176.38   26.50
 -27  23   0  214.98   31.70
  27  23   0  199.78   32.00
  27  23   0  251.67   29.50
 -29 -23   0   12.40   13.70
  29 -23   0   26.60   18.60
 -29 -23   0    2.80   17.00
  29 -23   0    7.20   13.20
  29 -23   0    0.10   17.80
  29  23   0   44.50   15.00
  29  23   0  -19.80   15.30
 -29  23   0  -10.30   20.70
 -29  23   0   13.60   12.90
 -29  23   0    5.00   17.30
  31 -23   0    0.40   13.20
  31 -23   0   22.60   21.20
  31 -23   0   -8.80   19.00
 -31 -23   0    4.30   15.30
 -31 -23   0   61.79   21.10
 -31  23   0   -5.30   14.50
  31  23   0   -2.80   15.80
 -31  23   0  -15.60   24.40
  31  23   0    6.00   14.50
 -33 -23   0  268.67   37.80
 -33 -23   0  380.76   46.70
  33 -23   0  315.87   43.60
  33 -23   0  360.66   45.90
  33 -23   0  312.87   38.70
 -33  23   0  275.97   47.00
 -33  23   0  309.77   41.70
  33  23   0  291.17   39.80
  33  23   0  380.16   37.30
  35 -23   0   11.20   22.60
 -35 -23   0   -0.80   17.20
  35 -23   0   22.50   20.10
 -35 -23   0   43.20   22.80
  35 -23   0   12.30   17.30
 -35  23   0    5.70   15.80
  35  23   0   21.20   16.30
  35  23   0    5.50   20.40
 -35  23   0    0.50   26.40
 -37 -23   0    1.00   19.10
  37 -23   0    0.90   22.40
 -37 -23   0   11.90   18.70
  37 -23   0   -0.60   16.00
  37 -23   0   23.10   22.40
 -37  23   0  -11.50   26.60
 -37  23   0  -20.90   16.80
  37  23   0   -9.90   18.70
  37  23   0   14.10   14.90
  39 -23   0   93.29   25.00
 -39 -23   0  122.39   31.20
  39 -23   0  132.39   33.70
 -39 -23   0   76.19   26.10
  39 -23   0   62.89   27.10
 -39  23   0   89.39   27.80
  39  23   0   77.29   23.40
  39  23   0   74.79   27.30
 -39  23   0   46.50   30.40
   0 -24   0   77.79   11.20
   0 -24   0  163.28   17.70
   0 -24   0  121.09   21.00
   0 -24   0   97.59   12.90
   0  24   0  155.38   23.20
   0  24   0   89.09   14.10
   0  24   0  123.59   20.40
   0  24   0  145.49   15.60
   2 -24   0  458.05   39.40
  -2 -24   0  452.05   39.20
   2 -24   0  411.26   29.40
  -2 -24   0  423.26   31.90
  -2 -24   0  425.96   29.20
   2 -24   0  385.46   28.80
   2 -24   0  433.46   33.40
  -2 -24   0  384.76   30.80
   2 -24   0  416.26   32.20
   2  24   0  413.06   31.00
  -2  24   0  389.56   36.40
   2  24   0  442.36   37.90
  -2  24   0  410.46   32.20
   2  24   0  400.16   32.20
  -2  24   0  437.86   38.70
   2  24   0  418.76   37.20
  -2  24   0  396.86   30.80
  -4 -24   0   34.90    7.00
   4 -24   0   23.30   10.30
  -4 -24   0   55.19   10.30
   4 -24   0   31.30    7.10
   4 -24   0   32.30    7.40
   4 -24   0   30.50    7.40
  -4 -24   0   45.70   15.40
   4 -24   0   51.19   15.90
   4  24   0   15.70   12.50
   4  24   0   28.00   12.90
   4  24   0   32.80    9.40
   4  24   0   34.00    9.50
  -4  24   0   -4.70    9.60
  -4  24   0   12.70   14.20
  -4  24   0   22.90    8.50
  -6 -24   0  184.48   25.70
   6 -24   0  132.49   17.90
  -6 -24   0  152.08   23.90
  -6 -24   0  149.79   14.80
   6 -24   0  157.48   15.10
   6 -24   0  171.88   21.30
  -6 -24   0  160.38   16.90
   6 -24   0  135.79   20.40
   6 -24   0  164.88   25.40
   6 -24   0  141.59   14.90
  -6  24   0  164.18   19.30
   6  24   0  191.18   25.00
   6  24   0  142.49   23.40
  -6  24   0  160.38   23.80
   6  24   0  173.58   17.90
  -6  24   0  171.88   24.40
   6  24   0  148.89   18.60
  -8 -24   0   52.29    9.60
   8 -24   0   51.79   10.10
  -8 -24   0   90.39   19.10
   8 -24   0   77.89   14.80
   8 -24   0   81.99   10.20
  -8 -24   0   72.39   12.10
   8 -24   0   54.19   17.30
  -8 -24   0   65.19   16.50
   8  24   0   53.89   11.80
   8  24   0   69.49   12.20
   8  24   0   56.39   16.80
   8  24   0   70.79   15.90
  -8  24   0   88.39   18.40
  -8  24   0  101.69   18.10
  -8  24   0   55.89   11.90
  10 -24   0   33.90    6.70
 -10 -24   0   60.29   16.90
  10 -24   0   26.20   13.50
 -10 -24   0   67.89   11.80
  10 -24   0   17.80    7.50
  10 -24   0   29.80   12.70
 -10 -24   0   57.09   16.20
 -10  24   0   22.90   11.50
  10  24   0   40.80   10.20
 -10  24   0   72.69   15.70
  10  24   0   46.20   14.10
  10  24   0   25.10    9.80
 -10  24   0   26.10   10.00
  10  24   0   40.40   14.70
 -12 -24   0   66.49   18.20
 -12 -24   0   85.19   13.30
  12 -24   0   51.29   14.50
  12 -24   0   55.89   18.80
  12 -24   0   84.69   12.90
 -12 -24   0   60.89   17.00
 -12  24   0   76.29   16.70
  12  24   0   64.39   17.50
 -12  24   0   54.69   13.60
  12  24   0   58.29   16.60
  12  24   0   53.89   13.50
  12  24   0   84.89   13.80
 -12  24   0   64.69   16.10
  14 -24   0  495.35   44.90
 -14 -24   0  550.74   44.90
  14 -24   0  588.34   40.00
  14 -24   0  463.85   46.20
 -14 -24   0  574.44   41.20
 -14 -24   0  527.05   47.20
  14  24   0  486.65   45.30
 -14  24   0  548.15   43.80
  14  24   0  524.25   39.90
 -14  24   0  473.45   44.10
 -16 -24   0    1.40   13.80
  16 -24   0   10.60   13.40
 -16 -24   0    4.10    8.20
  16 -24   0   -0.20    7.30
 -16 -24   0   18.00   12.60
  16 -24   0   34.20   16.70
 -16  24   0   24.50   12.00
 -16  24   0    3.20   11.70
  16  24   0    8.50    8.80
  16  24   0   -5.10   12.10
  18 -24   0    3.20    7.60
 -18 -24   0   13.10   13.90
 -18 -24   0   -2.40    9.00
  18 -24   0   -1.70   14.70
  18 -24   0    5.60   12.90
 -18 -24   0    9.80   12.40
  18  24   0   12.60    9.50
 -18  24   0   13.00   12.10
 -18  24   0   24.70   13.00
  18  24   0    5.80   15.70
  20 -24   0   93.29   22.80
 -20 -24   0   54.19   15.00
 -20 -24   0   95.49   19.50
  20 -24   0   87.79   16.00
 -20 -24   0   91.79   21.70
  20 -24   0  105.29   23.10
  20  24   0   96.89   16.60
 -20  24   0  107.69   20.20
  20  24   0   89.49   21.40
 -20  24   0   94.59   21.40
 -22 -24   0    7.70   13.90
  22 -24   0    3.40    9.20
 -22 -24   0   -6.40    9.50
 -22 -24   0   33.70   15.80
  22 -24   0   12.40   15.40
  22 -24   0   -4.80   15.40
  22  24   0   35.80   16.40
 -22  24   0  -12.00   11.30
  22  24   0   18.60   10.90
 -22  24   0    3.80   13.50
  24 -24   0   11.00   15.50
  24 -24   0   11.70   10.90
  24 -24   0   24.50   19.50
 -24 -24   0   -0.40   11.70
 -24 -24   0   19.40   15.30
 -24 -24   0    1.50   14.40
 -24  24   0   22.70   15.70
  24  24   0   21.00   11.90
 -24  24   0  -30.90   11.60
  24  24   0   -4.80   13.00
 -26 -24   0  562.34   52.89
  26 -24   0  658.33   51.19
  26 -24   0  638.34   58.39
  26 -24   0  630.54   57.89
 -26 -24   0  638.64   52.49
 -26 -24   0  694.63   57.39
 -26  24   0  640.44   54.29
  26  24   0  667.33   55.99
 -26  24   0  586.04   51.19
  26  24   0  616.14   49.90
  28 -24   0  258.17   39.40
 -28 -24   0  315.47   36.80
 -28 -24   0  229.18   36.20
  28 -24   0  302.17   32.20
 -28 -24   0  212.28   47.90
  28 -24   0  294.07   39.90
  28  24   0  290.27   39.10
 -28  24   0  268.37   33.00
 -28  24   0  254.97   35.40
  28  24   0  267.97   31.70
  30 -24   0   -1.50   19.20
 -30 -24   0    6.00   15.60
  30 -24   0   13.70   16.40
  30 -24   0    2.80   12.10
 -30 -24   0    3.60   14.80
  30  24   0  -16.50   14.70
  30  24   0   20.60   14.30
 -30  24   0    3.80   14.80
  32 -24   0   32.80   24.10
 -32 -24   0   36.70   19.30
  32 -24   0   43.70   24.20
  32 -24   0   42.70   19.50
 -32 -24   0   58.59   20.80
  32  24   0   25.50   21.80
  32  24   0   67.19   17.90
 -32  24   0    0.00   26.30
 -32  24   0   54.49   21.90
  34 -24   0  267.57   34.90
  34 -24   0  260.17   41.20
 -34 -24   0  265.67   37.20
  34 -24   0  316.37   40.60
 -34 -24   0  259.67   38.20
 -34  24   0  189.68   43.30
  34  24   0  298.57   35.30
  34  24   0  279.07   40.40
 -34  24   0  214.48   36.30
 -36 -24   0   48.90   20.80
  36 -24   0   70.09   28.60
  36 -24   0   65.89   20.70
 -36 -24   0   71.99   23.50
  36 -24   0  122.49   28.70
  36  24   0   99.99   21.60
 -36  24   0   74.39   24.80
 -36  24   0   46.00   28.70
  36  24   0   29.50   21.20
 -38 -24   0   57.69   26.90
 -38 -24   0  110.39   27.20
  38 -24   0  116.09   31.90
  38 -24   0   93.39   30.00
  38 -24   0  100.79   26.00
 -38  24   0  124.89   39.30
  38  24   0   82.49   21.60
  38  24   0   37.80   24.60
 -38  24   0   85.19   26.60
  -1 -25   0 1201.68   72.09
  -1 -25   0 1036.80   73.59
  -1 -25   0 1189.68   81.19
   1 -25   0 1132.49   74.89
   1 -25   0 1226.48   81.49
   1 -25   0 1186.38   71.99
   1  25   0 1123.29   73.29
  -1  25   0 1144.09   73.19
  -1  25   0 1082.49   78.79
  -1  25   0 1093.29   75.69
   1  25   0 1257.87   82.49
   1  25   0 1171.48   80.09
   1  25   0 1098.39   76.19
  -1  25   0 1131.69   80.69
   3 -25   0  757.92   56.89
  -3 -25   0  808.22   53.49
  -3 -25   0  812.42   55.59
  -3 -25   0  894.61   63.39
   3 -25   0  871.01   54.09
   3 -25   0  780.22   62.39
  -3  25   0  906.31   63.49
  -3  25   0  781.12   54.39
   3  25   0  813.92   60.49
   3  25   0  864.81   62.09
  -3  25   0  805.92   60.49
   3  25   0  855.21   63.39
   3  25   0  864.11   55.39
  -3  25   0  859.31   61.99
  -5 -25   0  112.49   15.00
  -5 -25   0  125.39   13.00
   5 -25   0   92.49   16.80
   5 -25   0  106.39   13.30
   5 -25   0  139.29   25.50
   5 -25   0  134.79   14.50
  -5 -25   0   93.69   21.50
  -5 -25   0  112.49   22.30
  -5  25   0   88.89   18.90
   5  25   0  141.99   16.60
   5  25   0  114.09   21.40
   5  25   0  109.89   19.70
  -5  25   0   94.59   19.10
  -7 -25   0  169.98   17.70
  -7 -25   0  135.99   24.20
   7 -25   0  158.78   24.90
  -7 -25   0  124.39   21.90
   7 -25   0  152.78   20.30
  -7 -25   0  157.88   14.90
   7 -25   0  149.19   15.20
   7 -25   0  160.48   14.80
  -7  25   0  124.19   21.90
   7  25   0  110.59   21.10
   7  25   0  131.39   22.10
  -7  25   0  153.18   23.40
   7  25   0  141.09   17.20
   9 -25   0   82.29   14.20
   9 -25   0   86.09   17.00
  -9 -25   0   99.09   21.30
   9 -25   0  104.79   22.40
  -9 -25   0   87.99   14.70
   9 -25   0  105.89   13.80
  -9 -25   0   77.59   18.50
   9  25   0   99.59   19.90
   9  25   0  104.79   20.90
   9  25   0  114.79   15.90
  -9  25   0  119.29   21.70
  -9  25   0   99.19   19.10
  11 -25   0   86.89   20.00
 -11 -25   0   69.59   14.70
 -11 -25   0  102.99   14.40
  11 -25   0   47.50   15.60
 -11 -25   0   87.79   20.90
  11 -25   0   83.59   12.80
 -11 -25   0   95.49   20.70
  11  25   0   86.29   17.50
  11  25   0   52.69   12.90
  11  25   0  101.09   20.90
 -11  25   0   80.99   20.20
 -11  25   0   62.89   16.90
 -13 -25   0  -14.60   10.50
  13 -25   0   -1.40   11.30
 -13 -25   0    0.50    7.60
  13 -25   0    7.80   12.60
 -13 -25   0   14.20   14.00
  13 -25   0   -4.40    6.60
 -13  25   0    8.50   11.20
 -13  25   0  -13.20    9.90
  13  25   0  -38.00    9.40
  13  25   0  -12.20   12.70
  13  25   0   11.10    8.60
  15 -25   0  165.18   27.30
 -15 -25   0  167.28   21.10
 -15 -25   0  183.28   25.60
 -15 -25   0  130.99   24.20
  15 -25   0  169.38   19.90
  15 -25   0  203.18   27.70
 -15  25   0  161.78   24.00
 -15  25   0  141.29   25.60
  15  25   0  106.69   23.70
  15  25   0  165.58   20.40
  17 -25   0   33.00   16.70
 -17 -25   0    2.20    9.00
 -17 -25   0   -2.30   12.50
  17 -25   0   12.00    8.80
  17 -25   0   -3.70   12.00
 -17 -25   0   17.70   15.80
 -17  25   0   -2.70    9.80
 -17  25   0   25.50   13.40
  17  25   0   -7.00   12.60
  17  25   0   16.60    9.50
 -19 -25   0   44.70   18.60
 -19 -25   0   33.10   13.50
  19 -25   0   52.69   20.00
  19 -25   0   56.19   18.00
 -19 -25   0   65.59   17.60
  19 -25   0   34.40   11.40
  19  25   0   33.20   17.30
  19  25   0   72.29   14.70
 -19  25   0   38.80   15.20
 -19  25   0   40.40   15.70
 -21 -25   0   87.09   18.30
 -21 -25   0   80.29   20.40
  21 -25   0   61.79   22.20
 -21 -25   0  101.99   22.20
  21 -25   0   82.49   21.40
  21 -25   0   87.99   17.00
  21  25   0  103.99   23.10
 -21  25   0   82.29   19.20
 -21  25   0   90.49   20.80
  21  25   0   96.49   17.10
  23 -25   0   14.00   17.70
 -23 -25   0    5.20   13.70
 -23 -25   0   19.80   13.10
  23 -25   0   20.10   16.00
  23 -25   0    9.20   10.60
 -23 -25   0   39.90   18.60
  23  25   0    9.80   16.90
 -23  25   0   12.80   13.80
 -23  25   0   20.00   17.40
  23  25   0    8.30   11.70
 -25 -25   0  320.17   38.00
  25 -25   0  323.27   32.50
 -25 -25   0  274.77   37.10
  25 -25   0  335.97   41.80
  25 -25   0  319.47   42.20
 -25 -25   0  297.97   32.60
 -25  25   0  283.07   33.90
  25  25   0  284.67   32.30
  25  25   0  303.47   38.30
 -25  25   0  248.98   34.40
 -27 -25   0   -1.80   15.10
 -27 -25   0   14.70   18.40
  27 -25   0   29.60   19.20
 -27 -25   0   11.60   13.80
  27 -25   0    6.90   12.00
  27 -25   0   -3.30   17.90
 -27  25   0    5.80   14.30
  27  25   0   13.70   12.70
 -27  25   0    6.50   13.90
  27  25   0   17.50   19.20
  29 -25   0  181.48   28.30
  29 -25   0  194.98   34.80
 -29 -25   0  205.18   30.60
  29 -25   0  218.28   36.50
 -29 -25   0  217.48   34.30
  29  25   0  178.88   25.90
 -29  25   0  125.09   26.00
  29  25   0  192.08   34.60
  31 -25   0  190.38   34.90
 -31 -25   0  204.88   34.60
 -31 -25   0  181.88   30.60
  31 -25   0  144.89   26.70
  31 -25   0  197.38   35.30
  31  25   0  206.38   28.00
  31  25   0  189.18   31.40
 -31  25   0  119.99   27.50
 -33 -25   0  111.09   27.10
  33 -25   0   71.59   20.90
  33 -25   0   50.19   26.40
  33 -25   0  127.89   31.00
 -33 -25   0   99.09   24.80
 -33  25   0  112.39   27.10
  33  25   0   73.49   22.10
  33  25   0   91.69   26.40
  35 -25   0  481.35   46.50
  35 -25   0  405.26   53.59
 -35 -25   0  496.95   49.10
 -35 -25   0  515.15   51.59
  35 -25   0  390.56   53.29
  35  25   0  365.56   49.10
  35  25   0  462.35   44.80
 -35  25   0  418.86   59.79
 -35  25   0  535.95   50.69
  37 -25   0   49.00   25.40
 -37 -25   0   23.80   19.50
  37 -25   0   27.70   18.40
  37 -25   0   61.79   28.10
 -37 -25   0    8.60   21.60
 -37  25   0   32.20   20.50
  37  25   0   56.09   25.30
 -37  25   0   30.50   30.20
  37  25   0   51.99   19.30
   0 -26   0  389.66   30.70
   0 -26   0  284.57   25.30
   0 -26   0  378.76   37.20
   0  26   0  342.37   33.80
   0  26   0  361.36   27.90
   0  26   0  470.05   38.90
  -2 -26   0  161.38   19.50
   2 -26   0  138.39   19.50
  -2 -26   0  161.88   15.40
   2 -26   0  178.98   26.60
  -2 -26   0  171.28   27.50
   2 -26   0  157.38   15.60
  -2  26   0  168.28   24.70
  -2  26   0  167.38   18.60
  -2  26   0  135.39   23.90
   2  26   0  192.08   27.00
   2  26   0  181.08   19.30
   2  26   0  188.98   27.40
  -4 -26   0 1123.29   73.19
  -4 -26   0 1258.07   83.99
   4 -26   0 1192.48   72.09
   4 -26   0 1145.59   75.49
  -4 -26   0 1032.10   70.89
  -4 -26   0 1193.38   80.99
   4 -26   0 1004.20   70.79
   4 -26   0 1203.18   81.99
  -4  26   0 1200.08   81.09
   4  26   0 1040.90   78.19
   4  26   0 1132.19   72.49
   4  26   0 1101.59   80.49
  -4  26   0 1165.78   79.89
  -6 -26   0  176.38   26.80
  -6 -26   0  180.18   17.10
   6 -26   0  171.38   18.00
   6 -26   0  165.28   17.00
  -6 -26   0  175.08   28.10
  -6 -26   0  245.28   32.80
   6 -26   0  192.88   29.80
   6 -26   0  193.48   23.10
  -6  26   0  179.18   26.10
  -6  26   0  172.18   25.20
   6  26   0  187.18   20.80
   6  26   0  208.98   27.70
   6  26   0  197.08   27.20
  -8 -26   0  526.85   46.10
   8 -26   0  534.95   40.80
   8 -26   0  393.96   33.80
  -8 -26   0  539.95   43.80
   8 -26   0  469.35   44.70
  -8  26   0  521.25   42.90
   8  26   0  483.75   42.60
   8  26   0  454.55   35.70
  -8  26   0  411.76   40.10
   8  26   0  548.45   45.50
  10 -26   0  597.24   47.40
 -10 -26   0  625.04   52.29
  10 -26   0  575.74   42.00
  10 -26   0  569.54   50.99
 -10 -26   0  621.34   49.90
 -10  26   0  525.75   47.50
 -10  26   0  657.73   49.90
  10  26   0  573.14   43.00
  10  26   0  570.24   48.80
  10  26   0  665.63   52.99
 -12 -26   0  350.86   29.50
  12 -26   0  361.96   28.50
  12 -26   0  313.87   38.90
  12 -26   0  387.76   35.50
 -12 -26   0  317.57   36.30
 -12 -26   0  387.96   37.50
  12  26   0  330.17   36.10
 -12  26   0  358.46   36.20
  12  26   0  327.77   33.70
 -12  26   0  386.66   35.90
  12  26   0  325.17   29.60
 -14 -26   0   18.80   15.20
  14 -26   0   15.30   13.00
  14 -26   0   17.00    8.10
  14 -26   0   36.00   17.50
 -14 -26   0   10.70   14.30
 -14 -26   0   18.20    9.30
 -14  26   0   28.80   14.10
  14  26   0    5.00   12.20
  14  26   0   -8.00    8.50
 -14  26   0   28.00   13.10
 -16 -26   0  124.09   23.30
  16 -26   0  117.19   17.30
 -16 -26   0  143.69   26.70
  16 -26   0  136.79   23.70
  16 -26   0  114.49   25.20
 -16 -26   0  143.69   19.40
  16  26   0  151.68   26.90
 -16  26   0  145.49   23.10
  16  26   0  102.99   17.40
 -16  26   0  131.19   24.10
 -18 -26   0   52.89   18.20
 -18 -26   0   51.09   17.70
 -18 -26   0   71.39   14.90
  18 -26   0   48.90   18.00
  18 -26   0   65.49   19.10
  18 -26   0   64.49   14.10
 -18  26   0   55.09   16.40
 -18  26   0   42.80   18.50
  18  26   0   57.99   13.60
  18  26   0   38.80   19.40
 -20 -26   0   29.80   16.80
  20 -26   0   42.40   20.00
 -20 -26   0   48.20   17.60
  20 -26   0   13.00   16.00
 -20 -26   0   25.30   12.20
  20 -26   0   29.50   11.80
  20  26   0   14.90   14.00
  20  26   0   32.30   12.70
 -20  26   0   27.70   16.00
 -20  26   0   35.60   18.00
 -22 -26   0    7.00   12.60
 -22 -26   0   11.30   14.60
  22 -26   0   15.50   15.70
 -22 -26   0   -3.30    9.60
  22 -26   0   -7.20    9.30
  22 -26   0  -19.20   16.10
  22  26   0  -14.30   15.50
 -22  26   0    5.80   12.60
 -22  26   0   -0.70   14.20
  22  26   0   -5.00   10.70
 -24 -26   0   59.49   20.70
 -24 -26   0   50.29   21.20
  24 -26   0   29.50   19.50
  24 -26   0   47.10   20.10
 -24 -26   0   50.09   16.70
  24 -26   0   37.90   13.60
 -24  26   0   38.10   17.30
  24  26   0   60.59   21.80
 -24  26   0   24.70   18.10
  24  26   0   38.90   15.60
 -26 -26   0  -18.10   14.50
  26 -26   0  -15.10   16.50
 -26 -26   0    7.50   13.30
 -26 -26   0   -9.40   16.20
  26 -26   0   20.40   12.10
  26 -26   0    5.20   17.80
 -26  26   0  -11.30   14.40
  26  26   0   20.80   13.50
  26  26   0    6.60   16.40
 -26  26   0   -6.20   13.30
  28 -26   0  455.75   49.99
 -28 -26   0  461.75   46.20
  28 -26   0  452.35   54.29
  28 -26   0  417.46   40.60
 -28 -26   0  483.85   45.30
 -28  26   0  429.66   44.40
  28  26   0  479.75   49.30
  28  26   0  450.35   40.90
 -28  26   0  397.66   52.19
  30 -26   0   -5.00   12.50
  30 -26   0    5.00   21.30
 -30 -26   0   44.70   18.30
 -30 -26   0   14.50   16.10
  30 -26   0   21.30   21.80
  30  26   0   -4.10   16.90
 -30  26   0    1.70   15.30
  30  26   0   22.20   14.80
  32 -26   0   27.10   24.30
  32 -26   0   29.30   23.20
 -32 -26   0    2.90   15.80
  32 -26   0    8.30   12.80
 -32 -26   0    5.40   18.70
 -32  26   0   11.90   18.00
  32  26   0   25.90   21.10
  32  26   0    7.10   16.60
  34 -26   0   97.19   28.50
 -34 -26   0    6.30   16.70
  34 -26   0    8.00   15.40
  34 -26   0   67.59   25.50
 -34 -26   0   34.40   19.80
  34  26   0   24.40   18.70
  34  26   0   52.09   24.00
 -34  26   0   21.30   17.30
  36 -26   0   39.40   24.90
 -36 -26   0   20.50   19.60
  36 -26   0   49.30   20.40
 -36 -26   0   48.20   24.50
  36 -26   0   32.90   26.50
 -36  26   0   56.79   23.10
  36  26   0   22.90   17.80
  36  26   0   38.50   23.70
  -1 -27   0  331.17   39.20
   1 -27   0  292.37   23.40
   1 -27   0  339.27   38.30
  -1 -27   0  316.77   23.50
   1 -27   0  308.47   28.80
   1  27   0  265.57   33.80
  -1  27   0  284.57   35.10
  -1  27   0  356.16   35.50
   1  27   0  291.67   25.60
   1  27   0  249.97   32.40
  -1  27   0  307.77   25.70
  -3 -27   0   93.09   19.40
   3 -27   0   90.29   15.70
   3 -27   0   35.80    8.60
   3 -27   0  106.19   21.80
  -3  27   0   59.29   17.20
   3  27   0  115.79   22.60
   3  27   0   70.09   18.20
   3  27   0   68.19   12.40
  -3  27   0  143.39   22.80
   5 -27   0  419.46   36.30
  -5 -27   0  417.06   41.20
   5 -27   0  405.26   34.50
  -5 -27   0  392.26   40.40
   5 -27   0  385.76   29.90
   5 -27   0  428.76   41.90
  -5 -27   0  431.46   30.40
  -5  27   0  402.56   39.80
   5  27   0  389.66   32.50
   5  27   0  443.36   40.10
   5  27   0  439.76   40.20
  -5  27   0  446.56   40.50
  -7 -27   0   90.79   20.60
   7 -27   0   44.20   18.00
  -7 -27   0   58.99   10.10
   7 -27   0   59.39   10.70
   7 -27   0   47.60   14.20
  -7 -27   0   61.59   18.40
   7  27   0  106.79   21.50
   7  27   0   47.70   16.40
  -7  27   0   65.79   18.00
   7  27   0   57.19   12.90
  -7  27   0   55.79   17.70
  -9 -27   0  379.96   38.90
  -9 -27   0  405.96   37.60
   9 -27   0  368.96   34.00
   9 -27   0  325.07   27.40
   9 -27   0  339.97   41.00
   9  27   0  336.57   29.80
  -9  27   0  361.66   36.50
   9  27   0  401.86   38.90
   9  27   0  352.66   39.10
  -9  27   0  366.06   35.90
  11 -27   0   85.39   24.60
 -11 -27   0  141.89   24.70
  11 -27   0  156.98   17.30
 -11 -27   0  163.98   19.10
 -11 -27   0  162.38   26.20
  11 -27   0  174.98   24.30
  11  27   0  173.68   20.70
 -11  27   0  192.18   26.70
 -11  27   0  156.38   24.50
  11  27   0  196.48   27.30
  11  27   0  177.98   27.40
  13 -27   0    2.20   11.60
 -13 -27   0   30.10   15.20
 -13 -27   0   -5.20   13.00
  13 -27   0    2.30    7.00
  13 -27   0  -19.40   12.80
 -13 -27   0    3.30    8.00
  13  27   0   -5.50   11.70
 -13  27   0   20.80   12.80
  13  27   0   -7.80    8.80
 -13  27   0   10.40   12.10
  13  27   0    5.40   14.30
  15 -27   0   17.00    9.00
  15 -27   0   21.90   13.50
 -15 -27   0    7.20    8.90
 -15 -27   0   20.10   15.70
 -15 -27   0    9.30   13.70
  15 -27   0   -5.10   13.00
  15  27   0   -0.10   14.40
 -15  27   0   16.40   14.20
 -15  27   0   -7.50   11.50
  15  27   0    3.90    8.60
 -17 -27   0    2.10    9.10
 -17 -27   0   12.50   13.80
 -17 -27   0   18.10   14.30
  17 -27   0    2.60    7.60
  17 -27   0   -3.60   13.50
  17 -27   0   24.30   14.60
  17  27   0    6.60    9.60
 -17  27   0   -9.00   13.10
 -17  27   0   -8.50   12.20
  17  27   0    4.20   13.70
 -19 -27   0   19.10   11.10
 -19 -27   0   -0.50   15.40
  19 -27   0  -13.30   15.40
 -19 -27   0    1.10   14.70
  19 -27   0   15.30   10.80
  19 -27   0   29.70   16.70
  19  27   0    3.30   10.60
  19  27   0   25.90   17.50
 -19  27   0    6.00   12.90
 -19  27   0   -1.90   14.20
  21 -27   0   -8.20    8.40
  21 -27   0  -16.50   15.90
  21 -27   0   30.30   17.20
 -21 -27   0   -1.90   11.20
 -21 -27   0   -6.90   14.70
 -21 -27   0   13.40   14.90
  21  27   0   17.10   16.80
 -21  27   0    2.40   13.10
 -21  27   0   -5.30   12.80
  21  27   0    5.30   11.00
 -23 -27   0  463.35   44.20
  23 -27   0  479.45   40.00
  23 -27   0  376.56   48.50
  23 -27   0  513.55   48.60
 -23 -27   0  419.56   45.50
 -23 -27   0  448.56   41.40
 -23  27   0  414.96   43.90
  23  27   0  450.15   39.80
 -23  27   0  424.36   41.20
  23  27   0  494.55   47.90
  25 -27   0   75.89   17.90
  25 -27   0   94.99   25.80
 -25 -27   0   80.59   24.40
  25 -27   0   95.59   26.60
 -25 -27   0   65.39   18.00
 -25 -27   0   63.49   20.90
 -25  27   0   72.99   20.70
  25  27   0   75.09   18.00
 -25  27   0   27.60   20.10
  25  27   0   59.99   23.90
  27 -27   0  672.63   55.79
 -27 -27   0  727.03   63.19
  27 -27   0  639.74   62.99
  27 -27   0  788.62   66.69
 -27 -27   0  754.02   58.69
 -27  27   0  613.54   56.79
  27  27   0  834.72   56.99
  27  27   0  688.93   61.99
 -27  27   0  657.23   59.49
  29 -27   0   33.80   22.40
 -29 -27   0   48.20   18.70
  29 -27   0   32.00   23.60
 -29 -27   0   28.50   19.70
  29 -27   0   56.19   18.20
  29  27   0   19.10   16.00
  29  27   0   19.70   21.40
 -29  27   0   33.50   19.40
  31 -27   0  191.38   29.00
 -31 -27   0  196.08   31.40
 -31 -27   0  180.08   32.40
  31 -27   0  132.69   34.10
  31 -27   0  232.58   38.00
 -31  27   0  178.28   32.10
  31  27   0  216.98   31.20
  31  27   0  173.98   31.90
 -33 -27   0   29.70   19.10
 -33 -27   0   70.09   22.30
  33 -27   0   30.90   24.20
  33 -27   0   22.30   23.50
  33 -27   0   35.30   17.30
  33  27   0   47.40   24.90
  33  27   0   10.70   16.80
 -33  27   0   46.40   21.00
  35 -27   0   -8.50   23.70
  35 -27   0  -17.00   12.70
 -35 -27   0    1.60   17.10
 -35 -27   0   11.10   20.70
  35 -27   0   15.70   23.90
  35  27   0   22.40   17.90
  35  27   0   23.30   20.60
 -35  27   0   14.80   19.20
   0 -28   0   -4.70    4.40
   0 -28   0   -4.30   15.30
   0  28   0    3.20   13.00
   0  28   0   -6.50   13.10
   2 -28   0  145.09   15.00
  -2 -28   0  137.99   14.90
   2 -28   0  207.18   30.10
  -2 -28   0  163.18   27.20
   2  28   0  191.08   28.00
  -2  28   0  237.78   29.60
   2  28   0  148.29   18.70
  -2  28   0  161.18   25.80
   2  28   0  210.48   28.70
  -4 -28   0  206.78   31.40
  -4 -28   0  177.38   16.60
  -4 -28   0  162.78   28.40
   4 -28   0  176.58   27.60
   4 -28   0  175.18   16.60
  -4  28   0  199.48   29.50
  -4  28   0  179.28   26.70
   4  28   0  164.38   24.90
   4  28   0  150.58   19.50
   4  28   0  229.58   30.80
  -6 -28   0  104.59   24.10
   6 -28   0  134.89   26.00
  -6 -28   0   87.99   21.90
   6 -28   0  132.99   14.20
  -6 -28   0  139.09   14.00
   6 -28   0  108.39   23.10
   6  28   0  130.89   23.50
   6  28   0  125.29   17.30
   6  28   0  136.49   23.40
  -6  28   0  110.29   22.60
  -6  28   0  121.79   23.50
  -8 -28   0   -5.40   14.90
   8 -28   0    0.50   14.00
   8 -28   0    6.30    6.30
   8 -28   0    9.60   10.60
  -8 -28   0   18.20   14.90
   8  28   0    6.20    9.40
  -8  28   0    8.20   13.90
  -8  28   0   -4.10   11.70
   8  28   0   14.60   14.20
   8  28   0    9.10   14.30
 -10 -28   0  125.79   24.40
  10 -28   0  118.09   14.90
 -10 -28   0   97.49   14.60
  10 -28   0  113.69   24.80
 -10 -28   0  136.59   24.50
  10 -28   0   97.69   19.10
  10  28   0   97.79   15.60
  10  28   0   90.89   20.40
 -10  28   0  120.49   21.20
 -10  28   0  123.69   23.20
  10  28   0  100.19   22.20
 -12 -28   0   85.29   14.20
  12 -28   0   89.29   18.90
  12 -28   0   75.59   21.90
 -12 -28   0   72.79   19.60
 -12 -28   0   85.19   21.00
  12 -28   0   74.99   12.70
  12  28   0   98.99   23.40
  12  28   0   59.69   13.90
 -12  28   0   82.39   20.00
  12  28   0   64.59   19.20
 -12  28   0  113.29   21.20
 -14 -28   0  116.69   25.00
 -14 -28   0  107.99   22.70
  14 -28   0  127.09   25.30
  14 -28   0  113.59   16.30
 -14 -28   0  115.59   17.10
  14 -28   0  122.99   22.00
 -14  28   0  118.69   22.30
  14  28   0  102.69   16.80
  14  28   0  117.89   24.40
 -14  28   0   83.09   20.50
  14  28   0  135.29   23.70
 -16 -28   0   17.30   11.30
  16 -28   0   42.90   16.70
  16 -28   0    3.60    7.50
 -16 -28   0   22.20   15.90
 -16 -28   0   31.50   16.90
  16 -28   0   19.20   17.70
  16  28   0    7.20   15.90
 -16  28   0   23.90   14.60
 -16  28   0    5.40   12.20
  16  28   0    4.70    9.40
  18 -28   0  454.15   43.90
  18 -28   0  405.36   47.60
 -18 -28   0  355.16   41.80
  18 -28   0  413.56   35.30
 -18 -28   0  415.06   36.80
 -18 -28   0  427.66   44.40
  18  28   0  444.76   36.40
  18  28   0  393.46   42.20
 -18  28   0  438.26   41.80
 -18  28   0  387.86   40.10
  20 -28   0  373.16   34.80
 -20 -28   0  407.66   36.90
  20 -28   0  416.96   48.00
 -20 -28   0  401.56   40.70
  20 -28   0  434.36   43.70
 -20 -28   0  424.26   44.40
 -20  28   0  329.67   37.50
 -20  28   0  362.66   42.60
  20  28   0  371.76   34.90
  20  28   0  460.45   43.70
  22 -28   0   44.80   19.00
  22 -28   0   50.19   20.30
 -22 -28   0   53.09   18.70
  22 -28   0   28.10   12.30
 -22 -28   0   27.20   17.20
 -22 -28   0   10.10   12.50
  22  28   0   41.50   13.90
 -22  28   0   26.60   17.80
 -22  28   0   -2.40   13.70
  22  28   0   46.60   21.00
 -24 -28   0  242.28   35.90
 -24 -28   0  226.88   29.80
  24 -28   0  226.68   36.30
 -24 -28   0  259.27   35.30
  24 -28   0  239.18   28.80
  24 -28   0  243.38   36.30
  24  28   0  209.18   34.40
 -24  28   0  208.68   33.70
  24  28   0  207.98   27.50
 -24  28   0  231.18   32.00
  26 -28   0  206.98   34.10
 -26 -28   0  197.18   34.10
  26 -28   0  119.89   22.30
 -26 -28   0  155.78   26.30
  26 -28   0  103.39   26.80
 -26  28   0   86.69   23.60
  26  28   0  124.09   31.00
  26  28   0  145.89   23.00
 -26  28   0  112.69   26.00
  28 -28   0  -21.10   18.30
  28 -28   0   20.60   21.60
  28 -28   0   26.10   13.70
 -28 -28   0    5.20   14.50
 -28 -28   0    1.70   18.70
 -28  28   0    8.50   18.10
  28  28   0    8.90   14.60
  28  28   0    7.10   17.60
  30 -28   0   85.29   27.20
 -30 -28   0   57.49   20.20
  30 -28   0   28.40   25.20
 -30 -28   0   63.39   22.60
  30 -28   0   43.30   17.30
 -30  28   0   33.80   19.30
  30  28   0   51.69   19.00
  30  28   0   63.49   24.90
  32 -28   0  114.99   30.70
  32 -28   0   97.49   30.60
 -32 -28   0  138.29   26.60
  32 -28   0  109.79   23.80
 -32 -28   0  185.38   33.70
  32  28   0   95.99   23.40
  32  28   0  124.59   30.10
 -32  28   0  154.08   31.40
  34 -28   0    5.00   24.90
 -34 -28   0   52.69   24.10
 -34 -28   0   28.70   19.00
  34 -28   0    0.30   14.40
  34 -28   0   45.80   26.90
  34  28   0  -11.30   14.90
 -34  28   0   39.70   21.30
  34  28   0   37.10   23.90
   1 -29   0   61.19    9.30
  -1 -29   0  105.79   22.00
  -1 -29   0   50.39    8.70
   1 -29   0   57.49   19.70
  -1  29   0   84.09   19.70
   1  29   0   88.09   20.40
  -1  29   0   67.19   18.00
   1  29   0   54.09   18.10
  -3 -29   0  119.49   13.10
  -3 -29   0  120.49   24.70
   3 -29   0  146.99   26.50
   3 -29   0  133.69   13.60
  -3 -29   0  137.69   24.70
   3  29   0  112.09   22.10
   3  29   0  113.39   23.00
  -3  29   0  130.19   23.00
  -3  29   0  153.98   25.70
   5 -29   0  110.29   24.30
  -5 -29   0   71.69   22.10
  -5 -29   0   91.09   21.80
   5 -29   0   53.59   10.00
  -5 -29   0   55.69    9.60
  -5  29   0   84.29   21.10
   5  29   0  126.69   23.70
   5  29   0  124.59   22.50
  -5  29   0   66.99   19.70
   7 -29   0   -6.20    5.20
  -7 -29   0   -4.80   13.50
  -7 -29   0   -2.90   13.00
   7 -29   0   -3.70   15.80
   7  29   0  -14.60    9.00
  -7  29   0   -3.40   10.80
   7  29   0   -0.70   14.50
   7  29   0  -14.70   11.70
  -7  29   0   -2.90   12.30
   9 -29   0  201.08   18.80
  -9 -29   0  231.58   31.20
   9 -29   0  171.68   29.10
  -9 -29   0  185.48   19.70
  -9 -29   0  253.27   33.80
  -9  29   0  180.68   27.00
   9  29   0  193.88   29.60
   9  29   0  188.08   29.10
  -9  29   0  204.98   29.40
   9  29   0  198.88   22.50
  11 -29   0   -0.40   15.30
 -11 -29   0    9.10    8.10
 -11 -29   0   23.50   16.30
 -11 -29   0   20.00   16.10
[truncated: 11,553,407 more chars]
