# Supplementary material for: Synthesis and characterization of the ‘Japanese rice-ball’-shaped Molybdenum Blue Na4[Mo2O2(OH)4(C6H4NO2)2]2[Mo120Ce6O366H12(OH)2(H2O)76]∼200H2O
Source: Acta Crystallogr C Struct Chem. 2022 Apr 20;78(Pt 5):299–304. doi: 10.1107/S2053229622003369 (PMC9069247; doi:10.1107/S2053229622003369)
Supplement: Supplementary file 2 [file c-78-00299-Isup2.hkl]

data_I                                                                          
_shelx_title ' gems6_0m_a.res in C2/c'                                          
_shelx_refln_list_code          4                                               
_shelx_F_calc_maximum     4351.14                                               
_exptl_crystal_F_000     46688.00                                               
_reflns_d_resolution_high  0.9968                                               
                                                                                
loop_                                                                           
 _space_group_symop_operation_xyz                                               
 'x, y, z'                                                                      
 '-x, y, -z+1/2'                                                                
 'x+1/2, y+1/2, z'                                                              
 '-x+1/2, y+1/2, -z+1/2'                                                        
 '-x, -y, -z'                                                                   
 'x, -y, z-1/2'                                                                 
 '-x+1/2, -y+1/2, -z'                                                           
 'x+1/2, -y+1/2, z-1/2'                                                         
                                                                                
_cell_length_a    54.2719                                                       
_cell_length_b    38.8957                                                       
_cell_length_c    31.7339                                                       
_cell_angle_alpha  90.000                                                       
_cell_angle_beta  112.145                                                       
_cell_angle_gamma  90.000                                                       
                                                                                
_shelx_F_squared_multiplier     1.000                                           
                                                                                
loop_                                                                           
 _refln_index_h                                                                 
 _refln_index_k                                                                 
 _refln_index_l                                                                 
 _refln_F_squared_calc                                                          
 _refln_F_squared_meas                                                          
 _refln_F_squared_sigma                                                         
 _refln_observed_status                                                         
   8   0   0     656102.75     556954.12     11617.89 o                         
  10   0   0    1775867.75    2206245.25     38976.09 o                         
  12   0   0      54696.73     161659.19      6647.43 o                         
  14   0   0     736287.50     703324.00     16481.33 o                         
  16   0   0    3146542.00    3617016.75     81415.21 o                         
  18   0   0    1551017.50    1541406.38     36744.11 o                         
  20   0   0     235508.64     222708.08     12037.50 o                         
  22   0   0     256660.55     257459.80     17492.48 o                         
  24   0   0    1606819.38    1430085.88     41949.30 o                         
  26   0   0      41532.66      54747.12     11535.43 o                         
  28   0   0     157795.36      77051.83     12693.03 o                         
  30   0   0    2026763.62    2052096.75     63341.88 o                         
  32   0   0     160551.56     170146.88     18551.64 o                         
  34   0   0     369239.78     451540.84     28549.67 o                         
  36   0   0    2037723.62    2241152.50     77333.23 o                         
  38   0   0    1050806.75    1165719.88     50007.91 o                         
  40   0   0      88648.73      72388.49     19673.18 o                         
  42   0   0      86277.51     108412.77     22486.13 o                         
  44   0   0     234277.00     115122.77     24406.83 o                         
  46   0   0          9.44     -14315.77     18831.08 o                         
  48   0   0        248.56      -5810.49     20835.10 o                         
  50   0   0     185693.27     156662.81     34817.60 o                         
   3   1   0      16789.40        715.77       627.67 o                         
   5   1   0     855240.62     569180.62      7881.96 o                         
   7   1   0     101374.94     120274.97      2950.92 o                         
   9   1   0     114384.63     115028.66      3328.68 o                         
  11   1   0      30067.54      10359.01      2043.87 o                         
  13   1   0      57228.42      95583.82      3793.48 o                         
  15   1   0    1721153.88    2242050.75     31513.76 o                         
  17   1   0    1330308.62    1413979.25     24739.97 o                         
  19   1   0     320734.81     347208.84     10611.73 o                         
  21   1   0     231562.44     237439.78      9903.42 o                         
  23   1   0     981044.12     902442.12     21646.32 o                         
  25   1   0     254080.00     298208.12     12811.96 o                         
  27   1   0    1008125.31    1100594.88     27550.85 o                         
  29   1   0     154433.06     117613.51     10728.29 o                         
  31   1   0     346255.97     473101.94     18889.78 o                         
  33   1   0      49433.52      45894.55      9834.70 o                         
  35   1   0     213464.28     155119.80     14068.13 o                         
  37   1   0      12283.68      13855.15     10819.13 o                         
  39   1   0     215061.78     205370.98     17424.83 o                         
  41   1   0     148972.92     111341.92     17493.53 o                         
  43   1   0     317334.81     350062.31     22830.73 o                         
  45   1   0     124443.69     147833.03     17796.29 o                         
  47   1   0     684899.62     621719.62     31033.99 o                         
  49   1   0     338903.06     316003.38     26138.87 o                         
   4   2   0    5846007.00    3369320.00     48829.92 o                         
   6   2   0    1791967.62    3898433.75     45929.89 o                         
   8   2   0    1793180.75    2011964.75     24290.46 o                         
  10   2   0    2371063.75    2443085.50     29047.63 o                         
  12   2   0    1535981.62    1762577.75     22362.50 o                         
  14   2   0     804396.06     650032.25     10938.28 o                         
  16   2   0    7388171.00    7699781.00    113323.23 o                         
  18   2   0     556254.94     480769.66     12030.56 o                         
  20   2   0      68309.35      75449.82      6045.03 o                         
  22   2   0      33503.55      25809.54      5236.60 o                         
  24   2   0      16949.88      43524.69      6527.78 o                         
  26   2   0     437003.84     457404.47     16414.56 o                         
  28   2   0      62757.26      35454.72      9033.75 o                         
  30   2   0     180968.77     201293.47     12648.36 o                         
  32   2   0      45149.49      63799.90      9821.66 o                         
  34   2   0    2598791.75    2985271.50     61955.37 o                         
  36   2   0     367454.03     345767.25     19934.32 o                         
  38   2   0     197737.36     206916.36     16780.80 o                         
  40   2   0     157717.42     110998.62     15454.15 o                         
  42   2   0      67882.99     161595.00     16834.40 o                         
  44   2   0      20637.84      39511.63     14813.02 o                         
  46   2   0     607197.31     596231.12     33881.95 o                         
  48   2   0       8184.79      10287.29     14361.06 o                         
  50   2   0      17379.75     -16717.63     21043.51 o                         
   1   3   0      62815.84      36589.73      4327.48 o                         
   3   3   0    3130278.00    1614818.12     19334.10 o                         
   5   3   0     123847.39     240903.41      4121.78 o                         
   7   3   0     484881.44     749773.81      9900.89 o                         
   9   3   0     146799.61     221129.09      4391.58 o                         
  11   3   0      23578.96         78.26      1766.65 o                         
  13   3   0    1470900.12    1466388.00     18880.72 o                         
  15   3   0     648205.56     732475.88     12923.31 o                         
  17   3   0    4188736.00    4473035.50     65929.11 o                         
  19   3   0      20715.22      35338.66      4822.32 o                         
  21   3   0     403226.56     413966.12     12851.75 o                         
  23   3   0      52000.48      51984.61      6301.61 o                         
  25   3   0      46526.50      39715.89      6745.84 o                         
  27   3   0      51206.43      89372.06      8531.70 o                         
  29   3   0     268666.53     338492.78     14558.71 o                         
  31   3   0      48340.39     102042.62     10302.78 o                         
  33   3   0     482184.19     429331.47     19005.50 o                         
  35   3   0     925435.38     921184.06     29129.18 o                         
  37   3   0       6379.42      -6628.31     10427.68 o                         
  39   3   0     136282.78     140852.58     15204.50 o                         
  41   3   0     156415.64     151665.67     16628.26 o                         
  43   3   0       2949.86      30613.22     14310.10 o                         
  45   3   0       2573.38      10349.83     14343.34 o                         
  47   3   0     345266.97     373498.25     24547.80 o                         
  49   3   0        383.39     -15756.75     15756.75 o                         
   0   4   0    6043412.50    4675265.50     79572.75 o                         
   2   4   0     669882.56      51515.99      1344.28 o                         
   4   4   0    3413156.00    4892592.00     55127.21 o                         
   6   4   0     436164.47     538602.81      7427.10 o                         
   8   4   0     193407.22     284465.19      5123.62 o                         
  10   4   0     280614.72     308314.78      5635.72 o                         
  12   4   0     406106.22     414078.53      7226.51 o                         
  14   4   0    1342763.75    2002098.50     26870.65 o                         
  16   4   0     467109.34     372472.56      8575.41 o                         
  18   4   0     555450.44     522834.69     12325.57 o                         
  20   4   0     494597.19     511875.94     13393.11 o                         
  22   4   0     831157.50     806149.19     18687.98 o                         
  24   4   0     858064.94    1158451.00     26070.23 o                         
  26   4   0       6102.42      -1015.59      6717.62 o                         
  28   4   0     133139.09     196435.31     11964.61 o                         
  30   4   0    4204087.00    4572923.50     83258.44 o                         
  32   4   0     197429.27     174031.14     12763.49 o                         
  34   4   0     509643.06     680905.75     25162.78 o                         
  36   4   0     959641.06    1078376.12     33788.23 o                         
  38   4   0     169497.80     146777.06     15232.22 o                         
  40   4   0     451562.94     451555.12     23882.81 o                         
  42   4   0      74784.03      95262.41     15725.69 o                         
  44   4   0       1267.51      55093.21     14831.40 o                         
  46   4   0     691292.25     870447.06     37788.93 o                         
  48   4   0      13780.63      16106.39     16273.24 o                         
   1   5   0     267174.66     309710.00      4360.39 o                         
   3   5   0        735.65        438.70       706.50 o                         
   5   5   0     120141.08      60228.19      1897.03 o                         
   7   5   0        820.44      64468.80      2251.57 o                         
   9   5   0     223237.86     297512.78      5688.70 o                         
  11   5   0    3156911.50    2945904.50     36144.19 o                         
  13   5   0     101754.68     234596.06      6021.03 o                         
  15   5   0     338161.91     374920.25      8796.31 o                         
  17   5   0      31140.38      15431.63      3483.07 o                         
  19   5   0     330770.53     482744.84     12049.46 o                         
  21   5   0     780208.94     684131.06     16215.46 o                         
  23   5   0    1628378.88    1610183.38     31934.54 o                         
  25   5   0    1100790.75    1133216.50     25202.98 o                         
  27   5   0     693367.75     610329.12     18278.07 o                         
  29   5   0     667137.38     709209.69     20844.23 o                         
  31   5   0     357838.53     293524.78     13949.27 o                         
  33   5   0     606375.75     613505.88     23371.81 o                         
  35   5   0     606487.44     775372.69     41009.59 o                         
  37   5   0    1076549.50     998482.00     32607.49 o                         
  39   5   0     989202.81     893338.00     36172.23 o                         
  41   5   0     370107.34     339060.28     21571.92 o                         
  43   5   0      83397.23      94338.93     15964.63 o                         
  45   5   0      59352.70      23165.84     14638.09 o                         
  47   5   0      68087.30      45649.35     16691.23 o                         
  49   5   0     289497.62     250315.73     24403.80 o                         
   0   6   0     319073.03     744242.56     13405.39 o                         
   2   6   0     846301.69    1288433.50     15270.79 o                         
   4   6   0     278144.84     271935.41      4159.71 o                         
   6   6   0      33279.00      32040.14      1621.93 o                         
   8   6   0     196849.14     190891.67      4196.23 o                         
  10   6   0     215725.89     209513.86      4900.58 o                         
  12   6   0     934342.38     930398.31     14174.52 o                         
  14   6   0    6222521.50    7260453.50     98284.20 o                         
  16   6   0     796952.81     827963.56     15351.62 o                         
  18   6   0      98080.59     216599.56      7978.69 o                         
  20   6   0     216939.69     218137.03      8993.87 o                         
  22   6   0     223735.77     236221.03     10445.33 o                         
  24   6   0     224142.56     310616.00     12825.85 o                         
  26   6   0     456425.97     576311.25     17123.63 o                         
  28   6   0     326606.62     286409.97     12844.71 o                         
  30   6   0     152428.92     172777.84     10794.59 o                         
  32   6   0     452127.19     509782.38     20777.20 o                         
  34   6   0     674492.19     636553.31     33193.70 o                         
  36   6   0      52292.93      39602.94     11678.58 o                         
  38   6   0       5310.08      -9935.64      9935.64 o                         
  40   6   0     305930.94     254717.52     19187.52 o                         
  42   6   0      47479.13      16572.62     13649.43 o                         
  44   6   0       7620.33     -13262.46     13262.46 o                         
  46   6   0     694625.69     630281.31     32415.12 o                         
  48   6   0       6199.48       3294.19     18235.40 o                         
   1   7   0      90172.74     316540.00      6963.09 o                         
   3   7   0       2588.28       1797.10      1047.44 o                         
   5   7   0       9263.07       5608.50      1211.99 o                         
   7   7   0     175044.94     141952.16      3387.78 o                         
   9   7   0     908225.69    1161587.00     15560.68 o                         
  11   7   0    1909268.88    2318823.00     30397.42 o                         
  13   7   0     427155.53     586170.31     11428.43 o                         
  15   7   0     830937.19     789584.69     14628.34 o                         
  17   7   0     774219.88     680192.31     13515.64 o                         
  19   7   0     354120.94     280055.47      9194.45 o                         
  21   7   0      42342.51      62188.92      5812.95 o                         
  23   7   0     332595.34     248234.19     10736.38 o                         
  25   7   0     591285.38     530065.06     17372.37 o                         
  27   7   0     849035.56     966850.44     24529.80 o                         
  29   7   0      38285.21      56524.09      8467.05 o                         
  31   7   0     603887.00     530521.38     20871.73 o                         
  33   7   0     118258.58     105737.37     12725.47 o                         
  35   7   0      78256.61      87344.42     12656.80 o                         
  37   7   0      97394.51      83465.52     12905.15 o                         
  39   7   0      39942.23      42877.63     12635.03 o                         
  41   7   0     295669.41     322215.47     21505.91 o                         
  43   7   0     292930.00     263073.34     20666.42 o                         
  45   7   0       3130.95        802.66     15190.58 o                         
  47   7   0       6778.65       6091.93     17794.70 o                         
  49   7   0      36364.83      20915.72     19658.47 o                         
   0   8   0     891016.81    1106876.38     18558.46 o                         
   2   8   0      10414.58      12555.76      1342.86 o                         
   4   8   0     881633.00     946595.94     11449.16 o                         
   6   8   0     730737.19     884986.38     11016.11 o                         
   8   8   0    1219758.75    1291765.75     20025.74 o                         
  10   8   0     659964.69     506142.41     11903.48 o                         
  12   8   0      15943.83     124875.05     12794.60 o                         
  14   8   0     903636.31     946189.19     15963.50 o                         
  16   8   0     922390.50    1074845.62     18767.63 o                         
  18   8   0      39494.89      29382.12      3632.08 o                         
  20   8   0     100481.68     137680.48      6749.44 o                         
  22   8   0     154153.50     184793.27      9087.96 o                         
  24   8   0     194264.02     216911.75     10562.59 o                         
  26   8   0     141087.70     113730.70      9305.95 o                         
  28   8   0     674565.62     723860.31     21345.54 o                         
  30   8   0      22129.22       8074.86      7663.69 o                         
  32   8   0     828809.00     814208.44     27365.36 o                         
  34   8   0    4547774.00    4818893.50    101808.05 o                         
  36   8   0     378150.69     336880.91     19703.53 o                         
  38   8   0     422279.19     402727.94     22371.94 o                         
  40   8   0     352332.53     370683.50     21919.11 o                         
  42   8   0     499125.06     548962.56     27057.46 o                         
  44   8   0    1962044.12    2042471.62     58671.46 o                         
  46   8   0     761027.12     740539.31     37933.77 o                         
  48   8   0     250589.05     187589.64     25064.57 o                         
   1   9   0       1419.71       7102.17      1319.55 o                         
   3   9   0    1295347.12    1235286.38     15595.05 o                         
   5   9   0     563235.00     614309.31      8355.04 o                         
   7   9   0    2850667.50    3111387.75     35135.97 o                         
   9   9   0    1253443.12    1130434.38     22311.48 o                         
  11   9   0     954444.00     764110.31     13260.53 o                         
  13   9   0     413348.50     554970.81     11739.15 o                         
  15   9   0     846238.50     839562.56     15167.52 o                         
  17   9   0      13072.97        504.49      2693.56 o                         
  19   9   0      33712.62      15655.44      3774.78 o                         
  21   9   0    3068237.25    3326824.00     56114.45 o                         
  23   9   0     276129.97     380337.62     13300.26 o                         
  25   9   0     218367.53     193593.62     10249.28 o                         
  27   9   0     480545.53     436686.91     15393.80 o                         
  29   9   0     214686.52     256089.80     13483.57 o                         
  31   9   0    1654098.88    1848429.50     44049.39 o                         
  33   9   0     322443.03     302142.56     17012.50 o                         
  35   9   0     296103.66     374619.03     20238.42 o                         
  37   9   0     732560.00     713048.56     28384.15 o                         
  39   9   0     160766.30     205072.92     17790.22 o                         
  41   9   0       3436.39      12347.56     12994.90 o                         
  43   9   0      63414.05      30206.69     17015.92 o                         
  45   9   0      49964.16     132426.75     19561.65 o                         
  47   9   0       1843.10     -16567.31     16567.31 o                         
   0  10   0      41212.51     117181.48      9793.79 o                         
   2  10   0      67795.01     205625.27      6974.80 o                         
   4  10   0     960845.81    1149625.12     14508.02 o                         
   6  10   0    2516951.00    3256432.25     59158.56 o                         
   8  10   0    2745885.00    3591224.25     51805.59 o                         
  10  10   0     751437.75     931616.75     14271.34 o                         
  12  10   0     465926.25     456601.81      8987.59 o                         
  14  10   0        237.54       3563.79      2592.49 o                         
  16  10   0     295292.81     325203.09      8806.44 o                         
  18  10   0     298840.44     276744.38      8074.79 o                         
  20  10   0     570557.75     565047.19     13705.92 o                         
  22  10   0     178354.92     206555.39      9003.03 o                         
  24  10   0        346.65      -5473.31      5473.31 o                         
  26  10   0     786149.31     717470.25     19893.20 o                         
  28  10   0    1403040.38    1385276.12     30933.12 o                         
  30  10   0     750931.81     855373.75     26273.71 o                         
  32  10   0    4131412.25    4366243.50     88716.52 o                         
  34  10   0     876873.06     963276.19     29952.31 o                         
  36  10   0     636943.31     763954.69     28976.83 o                         
  38  10   0      26345.43      20603.00     11839.31 o                         
  40  10   0      35446.40      17029.10     12030.31 o                         
  42  10   0      10847.30       5284.13     15219.87 o                         
  44  10   0     342652.84     317459.12     24853.74 o                         
  46  10   0      58412.27      12814.50     16056.68 o                         
  48  10   0      13367.25     -16745.92     16745.92 o                         
   1  11   0      59571.00      92779.16      6050.42 o                         
   3  11   0    1689407.88    1615475.50     21417.87 o                         
   5  11   0    1797437.88    1649644.12     21317.16 o                         
   7  11   0    1577164.25    1877956.50     27142.23 o                         
   9  11   0     311793.72     337214.03      7650.31 o                         
  11  11   0     843653.62     765134.19     14899.29 o                         
  13  11   0    1165127.12    1100165.12     17689.14 o                         
  15  11   0     328426.44     295522.47      8104.18 o                         
  17  11   0    1007845.25     966625.62     18056.69 o                         
  19  11   0      31560.92       6827.47      3461.89 o                         
  21  11   0     313092.97     286053.78      9792.98 o                         
  23  11   0     989616.50    1055389.88     23422.81 o                         
  25  11   0       3075.72      15912.54      6289.86 o                         
  27  11   0     361179.53     421278.41     15017.81 o                         
  29  11   0     329128.56     374309.97     16193.72 o                         
  31  11   0       1770.50       4529.91      8439.47 o                         
  33  11   0     289056.09     306714.84     16507.31 o                         
  35  11   0     451798.72     522907.16     21977.03 o                         
  37  11   0      11670.35      35501.96     11308.26 o                         
  39  11   0     156384.86     185405.44     17095.63 o                         
  41  11   0     105653.65      95413.07     17204.28 o                         
  43  11   0      89151.99      50827.69     16729.47 o                         
  45  11   0      14420.06      -7036.81     15405.47 o                         
  47  11   0       5169.45     -15825.19     15825.19 o                         
   0  12   0    1122379.38     859867.44     17433.70 o                         
   2  12   0    1333845.12    1229975.00     17041.17 o                         
   4  12   0    6702210.50    7140590.50     93150.10 o                         
   6  12   0    1485053.38    1825016.62     25299.13 o                         
   8  12   0     146514.12     106419.74      4315.42 o                         
  10  12   0     400604.09     580744.06     26239.94 o                         
  12  12   0     248723.36     171324.88      5623.91 o                         
  14  12   0     622900.62     572060.56     11402.47 o                         
  16  12   0        681.24       8738.00      3123.22 o                         
  18  12   0     491403.81     558470.19     12551.34 o                         
  20  12   0     660757.56     792178.56     16928.84 o                         
  22  12   0     326906.72     310519.25     10505.24 o                         
  24  12   0    1108423.75    1275320.50     26234.96 o                         
  26  12   0     184981.80     230854.91     10772.53 o                         
  28  12   0     232085.83     269539.22     13676.91 o                         
  30  12   0     255052.70     234943.33     13573.58 o                         
  32  12   0     352127.94     387842.28     18290.97 o                         
  34  12   0     211098.69     198131.73     13854.17 o                         
  36  12   0     406876.62     401515.59     20267.54 o                         
  38  12   0     116236.27     133466.83     17340.93 o                         
  40  12   0     215018.19     208660.27     20289.62 o                         
  42  12   0      81065.85      26258.54     16169.81 o                         
  44  12   0      27323.84     -14423.16     15167.03 o                         
  46  12   0       1512.12     -14606.29     14656.36 o                         
   1  13   0    1569167.00    1455203.88     20200.36 o                         
   3  13   0    5945463.00    6377973.00     83726.92 o                         
   5  13   0    9419021.00   10076407.00    134209.22 o                         
   7  13   0    4652712.00    4329408.00     60862.22 o                         
   9  13   0     559641.75     453513.66     10089.94 o                         
  11  13   0     160531.88     199480.77      7413.75 o                         
  13  13   0      84431.07      64870.65      3865.75 o                         
  15  13   0     243827.81     339695.16     10010.33 o                         
  17  13   0      38375.39      43651.01      4150.65 o                         
  19  13   0     758432.69     891531.44     17348.61 o                         
  21  13   0     229129.02     274068.56      9409.67 o                         
  23  13   0     242168.97     268849.59      9895.19 o                         
  25  13   0      47183.37      78711.94      7097.37 o                         
  27  13   0     646522.38     696188.00     20157.85 o                         
  29  13   0      32854.43      28700.75      8290.49 o                         
  31  13   0      26711.80      25351.79      9051.02 o                         
  33  13   0      57584.43      32530.38      9685.06 o                         
  35  13   0       2841.24      -4289.15     10225.38 o                         
  37  13   0     291866.78     273979.38     20665.50 o                         
  39  13   0     599111.88     566912.62     29478.32 o                         
  41  13   0     507640.88     509775.31     27175.22 o                         
  43  13   0       5770.93     -11112.53     13602.82 o                         
  45  13   0      10244.24       3147.61     14961.68 o                         
  47  13   0      22982.05      21823.68     16543.36 o                         
   0  14   0    1406559.25    1115475.75     24011.01 o                         
   2  14   0    4190143.50    4068201.25     67798.70 o                         
   4  14   0     382827.47     333806.25      7348.19 o                         
   6  14   0    2261915.75    2065477.00     30532.51 o                         
   8  14   0    1160517.75    1166962.50     18735.28 o                         
  10  14   0     201276.88     304383.34      8353.90 o                         
  12  14   0      52998.45      57981.99      3982.40 o                         
  14  14   0     226242.69     142312.58      5601.16 o                         
  16  14   0     203922.59     254525.03      8067.69 o                         
  18  14   0       1648.28      -3967.49      3967.49 o                         
  20  14   0     429615.78     386959.06     11310.91 o                         
  22  14   0      32248.81      40687.75      5395.55 o                         
  24  14   0      13087.81      11591.39      5727.81 o                         
  26  14   0     229247.55     246794.16     12598.46 o                         
  28  14   0        236.71      -6751.33      6751.33 o                         
  30  14   0      64427.48      40075.05      9132.20 o                         
  32  14   0       1947.86      -7080.93      7080.93 o                         
  34  14   0        481.77      -8496.81      8496.81 o                         
  36  14   0       3425.52      11249.80     10790.68 o                         
  38  14   0      23798.84       4692.22     12568.46 o                         
  40  14   0       3006.27      -1480.02     13193.87 o                         
  42  14   0      33867.38      29890.42     14985.87 o                         
  44  14   0     396834.75     384441.19     24916.86 o                         
  46  14   0       2292.49     -15085.60     15085.60 o                         
   1  15   0     629650.44     551764.81     10203.10 o                         
   3  15   0     384025.50     341003.47      7243.34 o                         
   5  15   0     205019.73     271930.66      6928.48 o                         
   7  15   0     328617.16     370775.78      8165.01 o                         
   9  15   0    1755310.50    1902107.12     29563.57 o                         
  11  15   0     176112.73     169194.77      6452.00 o                         
  13  15   0    1033728.56    1109663.00     19721.06 o                         
  15  15   0     946429.06     924479.50     17133.44 o                         
  17  15   0    1145325.75    1050250.38     19291.08 o                         
  19  15   0     181594.25     161873.69      7113.30 o                         
  21  15   0     105194.84     102340.94      7180.01 o                         
  23  15   0    5950354.50    6398280.50     99691.09 o                         
  25  15   0    1712601.62    1815522.25     33298.42 o                         
  27  15   0     513809.41     581991.44     20941.15 o                         
  29  15   0     178473.58     228088.58     12848.74 o                         
  31  15   0      27975.49      13709.36      9101.48 o                         
  33  15   0      70235.05      50530.47     10301.84 o                         
  35  15   0     163946.08     222233.08     15369.13 o                         
  37  15   0       6899.72       2643.61     10678.51 o                         
  39  15   0        559.74       1088.54     12364.18 o                         
  41  15   0       4822.58      53779.09     14254.99 o                         
  43  15   0        627.63     -12998.11     12998.11 o                         
  45  15   0         42.70      -9807.06     13903.53 o                         
   0  16   0      34182.83      50623.23      4133.21 o                         
   2  16   0     237969.17     246092.45      5848.65 o                         
   4  16   0      92320.47     101114.03      5413.17 o                         
   6  16   0     256480.19     305845.38      8540.81 o                         
   8  16   0       7216.10       -605.53      2506.03 o                         
  10  16   0      20451.88      33026.23      3532.53 o                         
  12  16   0     155529.94     244490.88      8106.66 o                         
  14  16   0     318330.03     330256.09      9073.18 o                         
  16  16   0     114906.65     110129.99      5613.83 o                         
  18  16   0      30843.27      29114.38      4277.08 o                         
  20  16   0     538837.12     407802.69     11732.14 o                         
  22  16   0      64554.93      61191.45      6249.46 o                         
  24  16   0      75492.62      64459.12      6669.08 o                         
  26  16   0     435625.91     462223.59     16364.18 o                         
  28  16   0     434434.25     398358.22     16067.40 o                         
  30  16   0     292464.53     263125.62     14922.78 o                         
  32  16   0      26822.64       -999.03      8792.84 o                         
  34  16   0       4462.49      19144.46     10188.27 o                         
  36  16   0     796003.12     700586.69     26693.26 o                         
  38  16   0     277797.47     239832.66     18066.18 o                         
  40  16   0    1402514.12    1482880.88     42631.25 o                         
  42  16   0       5400.36     -12936.82     12936.82 o                         
  44  16   0      92329.31      93395.36     18636.44 o                         
   1  17   0    1670925.12    1508027.88     22474.07 o                         
   3  17   0     101354.33      87829.34      3927.35 o                         
   5  17   0     761223.75     749782.44     12936.91 o                         
   7  17   0      75577.27     108735.15      4862.05 o                         
   9  17   0      76319.08      33291.21      3664.26 o                         
  11  17   0     360872.00     430294.03     10499.03 o                         
  13  17   0     170092.34     207059.39      7632.24 o                         
  15  17   0     466973.47     532400.38     13471.58 o                         
  17  17   0      97511.41      58675.66      5121.42 o                         
  19  17   0     161340.06     218898.41     14276.17 o                         
  21  17   0     182189.03     173501.75      8078.23 o                         
  23  17   0     143724.66     280300.16     22101.27 o                         
  25  17   0     400189.59     270946.66     12604.03 o                         
  27  17   0       7434.30      -5458.58      7863.39 o                         
  29  17   0      66028.77      40544.19      9513.99 o                         
  31  17   0        148.78       5140.89      8695.46 o                         
  33  17   0       1811.97      -8748.67      8748.67 o                         
  35  17   0    1054286.12    1031481.25     30917.77 o                         
  37  17   0     152052.31     220227.84     16857.17 o                         
  39  17   0     119680.93     134592.06     16388.61 o                         
  41  17   0     697886.00     673045.44     32546.76 o                         
  43  17   0      52303.63      63283.36     17348.16 o                         
  45  17   0       5654.17     -11450.24     19632.04 o                         
   0  18   0      57280.20     122785.15      6432.94 o                         
   2  18   0     889937.00     838294.69     13988.33 o                         
   4  18   0     726317.06     605835.69     11568.60 o                         
   6  18   0      96602.77      81030.52      4378.39 o                         
   8  18   0     125244.33     109954.66      6371.38 o                         
  10  18   0     361294.62     362880.25      9576.83 o                         
  12  18   0    1435323.38    1532131.50     26152.37 o                         
  14  18   0      38839.01      60924.14      5112.47 o                         
  16  18   0     998264.19    1000270.56     20826.50 o                         
  18  18   0      82552.73      74704.51      5576.41 o                         
  20  18   0    1723399.88    1636880.75     28392.80 o                         
  22  18   0     258861.33     252873.66     10883.65 o                         
  24  18   0     849816.25     902231.56     22829.72 o                         
  26  18   0       9875.23      -3572.48      7254.33 o                         
  28  18   0    1213550.62    1286986.62     31477.30 o                         
  30  18   0     202246.61     262063.86     14922.30 o                         
  32  18   0     152620.08     193874.39     14848.77 o                         
  34  18   0      20091.55       3538.05     10290.92 o                         
  36  18   0      94221.31      64369.05     12815.16 o                         
  38  18   0        665.22      -3638.51     13198.13 o                         
  40  18   0     840893.44     751902.00     35910.79 o                         
  42  18   0        249.37     -14660.08     14660.08 o                         
  44  18   0      78257.91      34766.18     17200.51 o                         
   1  19   0     169562.56     151569.22      5345.19 o                         
   3  19   0     634462.81     701782.44     12402.74 o                         
   5  19   0    1746696.75    1745547.50     26857.99 o                         
   7  19   0     896463.88     896395.56     15818.56 o                         
   9  19   0     485034.00     464308.72     10740.58 o                         
  11  19   0     179629.81     151650.38      6590.17 o                         
  13  19   0    1942436.88    1782750.75     30059.00 o                         
  15  19   0    1291796.50    1323084.75     25715.74 o                         
  17  19   0      33512.31      33467.16      4875.56 o                         
  19  19   0       4029.67      -2958.97      3917.53 o                         
  21  19   0         35.75      -4802.17      4802.17 o                         
  23  19   0      47635.95      52528.12      8130.46 o                         
  25  19   0      67415.56      82319.91      9115.30 o                         
  27  19   0        282.60      24609.50      8208.80 o                         
  29  19   0      22861.97      24743.32      8415.54 o                         
  31  19   0      67964.77     212799.00     24813.53 o                         
  33  19   0      80794.88      35213.76     11538.49 o                         
  35  19   0    1271559.50    1287366.25     39131.09 o                         
  37  19   0      83120.87      32018.07     14053.62 o                         
  39  19   0      52098.87      74832.05     15488.19 o                         
  41  19   0     498567.72     499761.59     28325.82 o                         
  43  19   0     330592.12     283480.03     23613.24 o                         
   0  20   0    3045746.00    2885269.25     61160.05 o                         
   2  20   0    1642642.38    1530041.25     24031.20 o                         
   4  20   0      67209.83      92798.82      6857.23 o                         
   6  20   0     268517.06     327313.28      9089.55 o                         
   8  20   0    2498759.75    2263276.00     35329.79 o                         
  10  20   0    1569184.00    1530978.75     26355.71 o                         
  12  20   0     961962.62    1200366.50     21342.09 o                         
  14  20   0     129405.12     183206.06      8145.81 o                         
  16  20   0     221757.73     202555.03      9046.95 o                         
  18  20   0     177994.38     180593.12     10959.22 o                         
  20  20   0     267321.00     286831.31     13446.68 o                         
  22  20   0     167816.67     136518.19     10687.10 o                         
  24  20   0     286093.25     351578.06     14861.44 o                         
  26  20   0        281.26      -7306.51      7306.51 o                         
  28  20   0     157230.89     241497.33     13543.98 o                         
  30  20   0     680748.12     689456.25     23039.91 o                         
  32  20   0     162560.86     189336.06     16247.88 o                         
  34  20   0     449276.81     398690.41     22492.54 o                         
  36  20   0     182673.59     164776.06     17585.48 o                         
  38  20   0     163040.77     153773.12     17449.39 o                         
  40  20   0      14497.49        -15.94     13968.68 o                         
  42  20   0      31128.95      46290.21     18015.29 o                         
   1  21   0      18884.95      42162.87      3952.02 o                         
   3  21   0     160994.09     197724.47      6480.64 o                         
   5  21   0     175483.14     137583.91      5723.60 o                         
   7  21   0     174455.42     220761.72     10639.95 o                         
   9  21   0       1265.42       2261.67      3937.55 o                         
  11  21   0     577831.00     533017.69     12900.99 o                         
  13  21   0     341940.12     277222.97      9306.89 o                         
  15  21   0      62655.58      59461.11      5901.46 o                         
  17  21   0      87259.35      99441.12      8815.69 o                         
  19  21   0      31973.13      61467.62      8104.02 o                         
  21  21   0      13041.42      19889.76      7172.73 o                         
  23  21   0      14119.41       8975.71      7531.61 o                         
  25  21   0     164362.38     150643.84     10812.20 o                         
  27  21   0       1976.04       5185.03      8031.39 o                         
  29  21   0      40166.97      36199.88     10124.34 o                         
  31  21   0      65974.26     104648.41     13314.10 o                         
  33  21   0     378489.53     514621.28     24688.88 o                         
  35  21   0    1234993.75    1300540.50     39852.70 o                         
  37  21   0      18799.88      50337.99     14807.18 o                         
  39  21   0     203320.62     166902.83     19589.72 o                         
  41  21   0     611792.00     509373.25     31403.43 o                         
   0  22   0    3682507.00    3617311.00     76151.97 o                         
   2  22   0    3349659.50    3483350.75     52133.61 o                         
   4  22   0    1992123.88    2201651.25     35462.84 o                         
   6  22   0    3617877.00    3399448.50     49741.97 o                         
   8  22   0    1118427.62    1021203.00     17538.78 o                         
  10  22   0    1755788.50    1739445.00     29620.57 o                         
  12  22   0      13264.36      28234.18      4770.43 o                         
  14  22   0    1158101.88    1184451.00     25736.49 o                         
  16  22   0     271160.88     245050.45     12101.89 o                         
  18  22   0      92471.08      94314.47      9076.82 o                         
  20  22   0     512548.50     508655.91     18481.46 o                         
  22  22   0      67107.48      65588.45      9279.85 o                         
  24  22   0       2747.10      11908.70      8315.72 o                         
  26  22   0     575196.62     730777.38     25277.74 o                         
  28  22   0      69107.31      56657.39     10517.56 o                         
  30  22   0      52337.33      29617.75     10945.07 o                         
  32  22   0    1321075.38    1361968.88     39889.29 o                         
  34  22   0     660315.00     702433.62     31132.72 o                         
  36  22   0     101599.41      88768.31     16757.19 o                         
  38  22   0     135045.64     125468.66     17710.59 o                         
  40  22   0     260529.09     284793.66     22565.65 o                         
   1  23   0     839944.06     750338.50     14764.72 o                         
   3  23   0    2234428.75    2036432.88     33330.54 o                         
   5  23   0     166001.84     116734.92      5666.32 o                         
   7  23   0     151781.00     128944.60      5676.79 o                         
   9  23   0     143390.17     160905.80      6974.80 o                         
  11  23   0      21835.96      23335.31      5117.82 o                         
  13  23   0     111474.15      94690.18      7931.16 o                         
  15  23   0    1215050.38    1053590.75     25742.43 o                         
  17  23   0     173438.30     208344.20     11762.84 o                         
  19  23   0      50692.80      27681.23      8370.75 o                         
  21  23   0     479528.84     396726.22     18277.78 o                         
  23  23   0     361678.50     465414.00     19975.74 o                         
  25  23   0     761869.25     803118.69     27146.94 o                         
  27  23   0     460434.12     484156.62     21934.20 o                         
  29  23   0       2700.06      19849.72     11148.72 o                         
  31  23   0      33306.04      13077.97     12527.77 o                         
  33  23   0     688130.12     735080.69     31281.52 o                         
  35  23   0      39069.50      29699.82     14363.55 o                         
  37  23   0        135.01       2199.02     14046.23 o                         
  39  23   0     229627.41     197036.11     20703.68 o                         
   0  24   0     252084.83     268452.59     22011.79 o                         
   2  24   0     876663.94     938376.94     18072.50 o                         
   4  24   0      48884.24      70073.34      6350.24 o                         
   6  24   0     339211.34     355917.34     10630.48 o                         
   8  24   0     131940.66     156096.53      7809.51 o                         
  10  24   0      51989.53      90729.51      9100.71 o                         
  12  24   0     132328.84     157636.89      9518.69 o                         
  14  24   0    1245676.12    1194297.88     31073.78 o                         
  16  24   0       7286.89      19090.91      7593.05 o                         
  18  24   0      21243.59      17848.73      7985.81 o                         
  20  24   0     133323.08     206730.53     13646.25 o                         
  22  24   0      17600.65      17003.73      9342.92 o                         
  24  24   0      12215.80      13916.06      9972.34 o                         
  26  24   0    1348842.12    1429820.12     38483.50 o                         
  28  24   0     626370.12     620129.44     25990.04 o                         
  30  24   0        130.58       9280.13     11891.01 o                         
  32  24   0     119894.99      95952.92     16033.49 o                         
  34  24   0     471918.75     602903.25     28818.74 o                         
  36  24   0     119692.16     163541.73     17785.17 o                         
  38  24   0     167781.73     200954.50     20462.43 o                         
   1  25   0    2485812.75    2593467.00     46182.89 o                         
   3  25   0    2088190.75    1882238.50     35431.71 o                         
   5  25   0     327693.38     262834.38     10763.97 o                         
   7  25   0     235572.50     335156.34     11892.92 o                         
   9  25   0     215804.88     222796.94     11419.85 o                         
  11  25   0     187782.97     183516.72     10721.89 o                         
  13  25   0        947.10      -8265.24      8265.24 o                         
  15  25   0     465305.12     367284.16     16776.55 o                         
  17  25   0      10697.14      18185.74      8899.10 o                         
  19  25   0     116973.91     109079.60     11112.65 o                         
  21  25   0     193454.45     200406.91     14157.61 o                         
  23  25   0      33092.50      33695.94     10153.15 o                         
  25  25   0     623279.38     675101.56     25559.09 o                         
  27  25   0      11528.94      21694.52     10716.41 o                         
  29  25   0     515138.00     424848.34     24408.66 o                         
  31  25   0     451532.88     407792.06     24418.15 o                         
  33  25   0     234585.95     209577.83     20107.74 o                         
  35  25   0     995471.25    1042328.00     39861.86 o                         
  37  25   0      65257.02      83157.33     16697.75 o                         
   0  26   0     655145.38     826130.06     42080.54 o                         
   2  26   0     388687.03     373692.09     13489.12 o                         
   4  26   0    2501260.25    2566342.50     47971.69 o                         
   6  26   0     367083.09     416718.12     14399.06 o                         
   8  26   0    1056045.38    1097640.62     34458.98 o                         
  10  26   0    1214104.62    1348590.00     34312.91 o                         
  12  26   0     785388.19     793288.50     22993.54 o                         
  14  26   0      27697.03      34407.37      8152.83 o                         
  16  26   0     279471.97     293651.12     15618.18 o                         
  18  26   0     127336.76     129003.87     11848.73 o                         
  20  26   0      77180.48      65737.09     10594.60 o                         
  22  26   0        182.41      -2767.29      8819.68 o                         
  24  26   0      95614.75      96842.00     12763.42 o                         
  26  26   0      19702.99       1616.34     10348.12 o                         
  28  26   0    1101371.38    1012621.50     34882.36 o                         
  30  26   0      20313.60      25878.97     13053.10 o                         
  32  26   0      17068.92      29668.43     14137.30 o                         
  34  26   0      22327.85      76823.92     20393.43 o                         
  36  26   0      59357.57      85301.50     17558.42 o                         
   1  27   0     709154.38     686944.12     20066.35 o                         
   3  27   0       8115.50     185238.09     20682.64 o                         
   5  27   0    1029473.62     937887.44     23788.86 o                         
   7  27   0     140203.44     141678.36     10086.19 o                         
   9  27   0     805462.56     815986.12     25032.26 o                         
  11  27   0     337685.88     373070.75     15723.30 o                         
  13  27   0      13318.05       5617.77      7214.21 o                         
  15  27   0      48098.02      18059.56      8152.70 o                         
  17  27   0      35113.99       9825.26      8058.12 o                         
  19  27   0      25197.84      18963.24      9496.72 o                         
  21  27   0       2154.17       3745.06      9037.81 o                         
  23  27   0     877140.69    1018612.81     31214.51 o                         
  25  27   0     184503.56     160775.33     14965.99 o                         
  27  27   0    1597972.25    1611734.12     48449.52 o                         
  29  27   0     112169.55      76817.60     15576.47 o                         
  31  27   0     519553.16     430955.22     25736.59 o                         
  33  27   0      90612.88      80572.62     16357.03 o                         
  35  27   0      30067.32      14527.93     14666.92 o                         
   0  28   0        276.31      -8094.16      8675.35 o                         
   2  28   0     380666.56     379045.97     22939.17 o                         
   4  28   0     350289.34     404227.19     16514.67 o                         
   6  28   0     251375.42     284624.59     13494.25 o                         
   8  28   0      36671.02      14029.01      7887.94 o                         
  10  28   0     241642.47     248409.75     13132.08 o                         
  12  28   0     200468.84     184176.28     12002.24 o                         
  14  28   0     305002.06     258331.47     14064.55 o                         
  16  28   0      15851.39      34594.84      8749.54 o                         
  18  28   0     818951.00     938466.94     28915.38 o                         
  20  28   0     860948.81     895813.12     28578.78 o                         
  22  28   0      30280.04      68284.55     11231.36 o                         
  24  28   0     555392.12     517756.16     23211.95 o                         
  26  28   0     269312.62     318320.03     26607.76 o                         
  28  28   0      74634.12      17213.91     13241.72 o                         
  30  28   0      75641.71     118060.61     16941.78 o                         
  32  28   0     281535.41     290815.06     22419.42 o                         
  34  28   0      46861.57      47083.69     17940.39 o                         
   1  29   0      77396.55     149365.56     13007.78 o                         
   3  29   0     128578.55     290895.47     14791.36 o                         
   5  29   0     122763.98     178545.19     18606.00 o                         
   7  29   0        125.07      -7440.98      7440.98 o                         
   9  29   0     490731.00     450758.03     18235.29 o                         
  11  29   0      26079.06      31092.26      8299.28 o                         
  13  29   0      81489.62      71769.23      9468.93 o                         
  15  29   0     290789.28     328781.53     17321.03 o                         
  17  29   0     238291.59     246724.28     15488.85 o                         
  19  29   0      87353.54      70584.84     11218.89 o                         
  21  29   0     202361.55     259546.14     16725.44 o                         
  23  29   0      43289.18      93852.80     12524.31 o                         
  25  29   0      17858.78      30258.30     11762.23 o                         
  27  29   0     294222.12     297429.69     21456.54 o                         
  29  29   0       4925.98      -5419.65     12801.74 o                         
  31  29   0     345358.28     299167.72     23223.99 o                         
  33  29   0      18949.76       2973.34     14980.42 o                         
   0  30   0    1580785.88    1753771.62     80950.44 o                         
   2  30   0      39326.21      56288.99     13325.51 o                         
   4  30   0     196910.47     241087.61     14505.72 o                         
   6  30   0      86072.59      91280.30     14814.24 o                         
   8  30   0        843.21      -5898.76      8078.46 o                         
  10  30   0      81711.18      32190.09      9382.39 o                         
  12  30   0     330924.09     254137.80     16053.56 o                         
  14  30   0     553659.75     493361.97     21031.90 o                         
  16  30   0         94.83      12057.50      9489.08 o                         
  18  30   0     392548.94     365533.31     19839.69 o                         
  20  30   0     345925.88     379939.50     19464.76 o                         
  22  30   0      32993.77      53257.67     12130.26 o                         
  24  30   0     940440.62     982902.31     43610.84 o                         
  26  30   0      47776.02      42051.76     14009.26 o                         
  28  30   0       5972.81     -12158.50     12158.50 o                         
  30  30   0     114031.84     122258.97     17334.47 o                         
   1  31   0     295931.66     335573.62     16973.52 o                         
   3  31   0      23936.42      69452.75      8979.18 o                         
   5  31   0      25092.00      16729.07      8648.54 o                         
   7  31   0     529875.06     501202.31     23691.40 o                         
   9  31   0      65614.30      66080.91     10285.83 o                         
  11  31   0     161696.16     120339.17     12645.74 o                         
  13  31   0       8819.60      49925.83     11522.89 o                         
  15  31   0     603569.62     667485.12     29637.81 o                         
  17  31   0     371438.38     355846.69     21079.94 o                         
  19  31   0     211535.73     191679.48     17097.60 o                         
  21  31   0       2811.20     -10374.22     10374.22 o                         
  23  31   0      83297.32     147680.06     15614.66 o                         
  25  31   0      83089.03      92322.22     19397.50 o                         
  27  31   0     212659.77     193083.55     20064.57 o                         
  29  31   0       8937.90     -14554.37     14554.37 o                         
   0  32   0        231.66      -6375.39     12830.32 o                         
   2  32   0     984842.44    1000356.06     31494.60 o                         
   4  32   0     110810.38     149432.91     12553.73 o                         
   6  32   0      64444.81      97056.90     11791.97 o                         
   8  32   0       8097.85      41210.28      8977.38 o                         
  10  32   0      23555.49      39569.10     11805.63 o                         
  12  32   0     542824.19     480782.47     22968.08 o                         
  14  32   0        495.39      -9939.65      9939.65 o                         
  16  32   0      88441.65      48400.77     12597.34 o                         
  18  32   0      10789.89     -13412.94     13412.94 o                         
  20  32   0      23231.48      39963.66     12224.25 o                         
  22  32   0      25444.16      14646.00     12589.27 o                         
  24  32   0     528323.94     453678.84     28185.44 o                         
  26  32   0     317477.62     265053.50     24747.90 o                         
  28  32   0       3821.45       8804.58     16423.90 o                         
   1  33   0      64890.88      81199.13     17032.78 o                         
   3  33   0      19239.15       4370.43     15048.53 o                         
   5  33   0     356284.12     380394.88     25947.98 o                         
   7  33   0     638881.06     674420.62     33934.93 o                         
   9  33   0     134830.41     111667.68     17675.52 o                         
  11  33   0      92711.67      38246.27     13050.14 o                         
  13  33   0      45164.35      34849.10     11065.95 o                         
  15  33   0       6313.91     -10531.91     10531.91 o                         
  17  33   0      76129.97      70918.89     13387.76 o                         
  19  33   0     189588.17     221259.62     18436.15 o                         
  21  33   0      17802.56      21346.20     12841.13 o                         
  23  33   0     241324.70     197953.91     20000.75 o                         
  25  33   0     274282.16     261755.53     24194.01 o                         
   0  34   0      87594.12      48012.97     26821.88 o                         
   2  34   0       1107.12      -2015.78     13832.08 o                         
   4  34   0         81.85      -3301.29     19000.46 o                         
   6  34   0     324494.62     395544.41     26203.77 o                         
   8  34   0       2989.12     -13285.38     13674.29 o                         
  10  34   0      15354.07       5092.31     15105.73 o                         
  12  34   0      60888.96     111294.67     17982.22 o                         
  14  34   0      52470.41      75086.59     16978.49 o                         
  16  34   0       2836.22     -16156.30     16156.30 o                         
  18  34   0     228450.83     275742.00     25914.73 o                         
  20  34   0      87781.69      89051.66     16273.36 o                         
  22  34   0      35532.87      65216.22     16002.09 o                         
  24  34   0     107245.41      39141.28     20927.72 o                         
   1  35   0       1359.63      -3855.94     17082.62 o                         
   3  35   0     103579.60     103752.69     17638.22 o                         
   5  35   0      18282.96      50301.57     16632.52 o                         
   7  35   0     360614.38     378968.22     26944.76 o                         
   9  35   0     239205.81     315009.69     24642.98 o                         
  11  35   0     182593.12     176990.25     20908.38 o                         
  13  35   0     213677.80     196420.31     21543.60 o                         
  15  35   0      57407.35      64565.58     18861.33 o                         
  17  35   0      88427.85      84742.15     20369.47 o                         
  19  35   0     326201.50     321672.00     28550.90 o                         
  21  35   0       5327.52      25368.04     21090.02 o                         
   0  36   0      45451.93      43601.90     22829.21 o                         
   2  36   0      92612.78      78504.43     17680.01 o                         
   4  36   0      25910.25      54708.21     16033.22 o                         
   6  36   0       3740.70      -1403.08     15185.87 o                         
   8  36   0     719244.56     851996.69     39388.97 o                         
  10  36   0       7819.43      66295.97     16893.49 o                         
  12  36   0       2963.23      48563.52     17113.08 o                         
  14  36   0      75077.67      73666.55     18374.56 o                         
  16  36   0     584930.56     576041.69     49397.58 o                         
  18  36   0       8056.86       6237.81     18551.09 o                         
   1  37   0     779046.56     778436.62     38638.82 o                         
   3  37   0     483087.47     486228.47     29808.58 o                         
   5  37   0      67352.31      59745.79     17308.93 o                         
   7  37   0     150970.78      64653.79     18274.75 o                         
   9  37   0      81751.11      91058.95     18874.05 o                         
  11  37   0     155844.33     176494.64     21815.39 o                         
  13  37   0     156246.59     185015.62     21862.83 o                         
  15  37   0     100905.82     145486.52     34152.41 o                         
   0  38   0    1067857.12    1044142.88     60514.68 o                         
   2  38   0        234.02      -9490.47     15306.23 o                         
   4  38   0     114534.26      99780.74     18856.08 o                         
   6  38   0      45817.54      50895.30     20325.79 o                         
   8  38   0     186660.05     139834.48     21529.97 o                         
  10  38   0      33845.69     -26841.42     26841.42 o                         
 -49   1   1     109546.61     121339.17     18377.85 o                         
 -47   1   1     101013.96     111217.61     17391.21 o                         
 -45   1   1     510612.84     464766.94     29873.16 o                         
 -43   1   1     188483.66     130735.77     16641.87 o                         
 -41   1   1      20597.81      28022.65     12418.42 o                         
 -39   1   1       9914.81       4947.81     10089.05 o                         
 -37   1   1       1178.71      -3007.01      9026.81 o                         
 -35   1   1     242411.70     246000.45     15324.12 o                         
 -33   1   1       5679.19       1448.19      7838.18 o                         
 -31   1   1    1487323.50    1676911.62     38572.34 o                         
 -29   1   1     803359.06     831024.38     23740.70 o                         
 -27   1   1     316251.50     397215.06     16123.36 o                         
 -25   1   1      21214.53      47196.98      6703.78 o                         
 -23   1   1     122939.30     110209.21      7397.53 o                         
 -21   1   1     410074.56     432748.69     11916.48 o                         
 -19   1   1      39284.33      40534.29      4431.96 o                         
 -17   1   1    3219936.75    3310451.50     50033.13 o                         
 -15   1   1    5167775.50    5928552.00     73947.02 o                         
 -13   1   1     830664.88     836377.38     11954.47 o                         
 -11   1   1     115509.97      27907.70      2235.08 o                         
  -9   1   1     679083.56    1379366.12     17294.16 o                         
  -7   1   1     458568.66     294159.62      4726.50 o                         
  -5   1   1    8081176.50   10945039.00    143819.30 o                         
   1   1   1     246699.36        287.83       461.56 o                         
   5   1   1    3287785.00    2661389.75     35306.52 o                         
   7   1   1    1065207.38     856101.75     12162.72 o                         
   9   1   1      26535.37      13390.95      1938.68 o                         
  11   1   1     438798.03     787541.75     11819.50 o                         
  13   1   1      56869.88      79450.79      3854.59 o                         
  15   1   1     183534.86     215658.42      7345.27 o                         
  17   1   1     477999.59     537285.62     12931.09 o                         
  19   1   1     198568.91     177498.12      8182.04 o                         
  21   1   1      12654.98      24860.95      4981.66 o                         
  23   1   1      60767.09      36176.97      6248.93 o                         
  25   1   1       4743.00      24573.76      6707.84 o                         
  27   1   1     198904.92     138092.66     11796.51 o                         
  29   1   1       1712.41       5742.45      8466.21 o                         
  31   1   1    2065526.88    2267192.75     53652.59 o                         
  33   1   1     546922.31     527174.12     23163.84 o                         
  35   1   1      88772.85     118682.38     13705.29 o                         
  37   1   1      14122.37       5322.83     10599.14 o                         
  39   1   1     204191.31     228617.61     18524.93 o                         
  41   1   1      56318.27      80933.20     14969.15 o                         
  43   1   1       6359.28       6713.71     14154.28 o                         
  45   1   1     261863.50     272346.28     25544.12 o                         
  47   1   1     153953.09     185470.58     23711.10 o                         
  49   1   1     105688.91     124248.88     23143.31 o                         
 -50   2   1      13163.55     -11941.34     16088.54 o                         
 -48   2   1     430884.97     386180.50     24895.42 o                         
 -46   2   1      78972.33      79714.73     17499.87 o                         
 -44   2   1      71736.37      56286.32     15144.74 o                         
 -42   2   1     426434.94     335714.31     20853.79 o                         
 -40   2   1     301533.00     335423.91     20151.56 o                         
 -38   2   1    1148758.25    1228081.50     35113.33 o                         
 -36   2   1      59129.08      29133.81      9929.37 o                         
 -34   2   1     615522.31     588734.69     30673.80 o                         
 -32   2   1     341424.91     310345.69     15786.46 o                         
 -30   2   1     944848.44     969391.19     26285.94 o                         
 -28   2   1     126311.29     182762.59     11573.15 o                         
 -26   2   1     856747.06     906012.50     22418.67 o                         
 -24   2   1      11291.41      53873.25      6643.18 o                         
 -22   2   1      48203.61      76826.68      6735.84 o                         
 -20   2   1     231251.95     192068.45      8055.02 o                         
 -18   2   1      94231.66     155426.41      6824.25 o                         
 -16   2   1      75547.58      93782.03      4612.65 o                         
 -14   2   1     828741.94     895605.81     12889.51 o                         
 -12   2   1    1317222.38    1157152.75     15434.45 o                         
 -10   2   1      45671.64      24056.54      1917.42 o                         
  -8   2   1    1212470.75    1243311.25     15515.08 o                         
  -6   2   1      31271.63      29248.30      1340.98 o                         
  -4   2   1    2062421.88    1941236.50     32572.96 o                         
  -2   2   1      20439.49       1267.56       518.78 o                         
   0   2   1      27057.65        -32.75       464.90 o                         
   2   2   1       5500.73      19305.17      3280.10 o                         
   4   2   1    1712849.62    1758687.12     21601.33 o                         
   6   2   1    3584843.00    3626068.25     43841.00 o                         
   8   2   1    1217356.38    1302494.88     17114.28 o                         
  10   2   1      98077.53     143193.27      4023.85 o                         
  12   2   1     127969.95     142848.41      4427.11 o                         
  14   2   1     242845.34     294277.97      7828.20 o                         
  16   2   1     498191.94     636692.00     13425.37 o                         
  18   2   1    1717946.75    1808060.50     32643.63 o                         
  20   2   1     432028.94     429504.88     12914.82 o                         
  22   2   1      18776.05      38236.90      5956.48 o                         
  24   2   1     656623.06     720379.81     19432.46 o                         
  26   2   1     333153.97     307153.66     14094.59 o                         
  28   2   1     598740.12     619567.06     21663.44 o                         
  30   2   1     190390.53     233836.44     15088.88 o                         
  32   2   1     105305.71     137633.34     13144.11 o                         
  34   2   1     810473.69     793719.94     28669.76 o                         
  36   2   1     606853.62     615913.44     26552.83 o                         
  38   2   1      22909.10      28210.87     12079.99 o                         
  40   2   1    1051428.75     851509.81     32637.05 o                         
  42   2   1    1316234.38    1448283.12     43593.82 o                         
  44   2   1     164580.38     174920.17     20235.82 o                         
  46   2   1     336953.00     433407.72     29785.12 o                         
  48   2   1      59502.32      21173.69     18821.45 o                         
 -49   3   1     279051.59     241549.28     21854.18 o                         
 -47   3   1     391531.94     346065.97     23659.59 o                         
 -45   3   1     231054.53     179208.81     19206.60 o                         
 -43   3   1     536480.19     545597.81     26940.61 o                         
 -41   3   1     326603.03     336914.75     21074.07 o                         
 -39   3   1     151506.22     169855.62     15161.71 o                         
 -37   3   1      64933.59      31659.61     11003.29 o                         
 -35   3   1    2028135.62    2281213.50     50383.70 o                         
 -33   3   1     362060.56     307539.22     15978.47 o                         
 -31   3   1     251394.02     293076.12     14992.34 o                         
 -29   3   1    1009949.94    1217326.25     30199.48 o                         
 -27   3   1    1563440.62    1603594.62     34247.25 o                         
 -25   3   1     528349.69     521510.62     16259.55 o                         
 -23   3   1     236011.53     298181.38     11910.76 o                         
 -21   3   1       8919.82      24180.35      4843.92 o                         
 -19   3   1     779067.75     778700.25     16383.99 o                         
 -17   3   1    1552225.12    1860060.62     27532.40 o                         
 -15   3   1     417987.06     564384.62      9937.44 o                         
 -13   3   1     716196.88     892005.12     12605.60 o                         
 -11   3   1     781750.38     755139.06     10470.94 o                         
  -9   3   1     487445.84     944435.31     12912.68 o                         
  -7   3   1     150716.73     162977.33      3350.80 o                         
  -5   3   1     125048.53      55430.34      1669.16 o                         
  -3   3   1    8505969.00    9538276.00    128414.42 o                         
  -1   3   1    4205183.00    2386089.50     70793.64 o                         
   1   3   1    9142906.00    5864104.50     92542.84 o                         
   3   3   1    5210764.00    1863380.38     21430.62 o                         
   5   3   1    3533073.50    4422682.00     50965.04 o                         
   7   3   1      63377.39       5924.13      1353.93 o                         
   9   3   1    1732683.12    1646490.88     21277.07 o                         
  11   3   1      27439.89      48079.48      2701.64 o                         
  13   3   1    3121328.75    3518534.75     45926.88 o                         
  15   3   1    2218088.25    2388198.00     35109.95 o                         
  17   3   1    1645233.62    2025788.88     34288.14 o                         
  19   3   1     116006.65     107707.83      6722.75 o                         
  21   3   1     256251.17     197492.03      9238.99 o                         
  23   3   1     133501.08     121257.30      8299.14 o                         
  25   3   1     556854.38     631854.88     18881.93 o                         
  27   3   1     583631.31     586754.00     21229.52 o                         
  29   3   1     507831.78     572008.75     21479.89 o                         
  31   3   1    2252598.50    2362069.50     55349.89 o                         
  33   3   1    1022396.06    1109641.25     33453.14 o                         
  35   3   1     275102.31     245666.14     17312.13 o                         
  37   3   1       1548.58     -10395.58     10395.58 o                         
  39   3   1      34766.50      83243.66     14432.73 o                         
  41   3   1      39476.68      36974.34     13713.00 o                         
  43   3   1      29054.83     -16234.01     19118.77 o                         
  45   3   1     190314.44     243225.47     26431.99 o                         
  47   3   1     216771.75     199191.66     23999.35 o                         
  49   3   1      57912.66      16738.38     19694.84 o                         
 -50   4   1     151950.25     150823.53     20708.03 o                         
 -48   4   1       7458.22      -3797.58     14474.33 o                         
 -46   4   1    1631860.12    1938244.50     63083.70 o                         
 -44   4   1     762786.75     709399.44     31318.01 o                         
 -42   4   1       1367.34      -7480.31     11811.21 o                         
 -40   4   1     441678.44     436245.22     23281.67 o                         
 -38   4   1     312029.31     200060.39     15621.35 o                         
 -36   4   1     131117.89     179429.00     14381.07 o                         
 -34   4   1      18245.02     104508.80     11829.54 o                         
 -32   4   1        895.27      -4522.18      7386.73 o                         
 -30   4   1    2729035.50    2691261.00     52745.38 o                         
 -28   4   1     118086.45     111439.44      9090.63 o                         
 -26   4   1     362431.75     330227.81     13382.74 o                         
 -24   4   1      29737.80      55532.62      6312.99 o                         
 -22   4   1    2408437.50    2512156.25     45469.44 o                         
 -20   4   1    2985179.75    2989992.50     50677.23 o                         
 -18   4   1      11290.45      18338.86      3487.40 o                         
 -16   4   1    2874714.25    3223558.75     43687.28 o                         
 -14   4   1    5576392.00    6129421.00     79336.66 o                         
 -12   4   1      27209.76      47755.30      2612.89 o                         
 -10   4   1     168887.83     157365.89      3959.27 o                         
  -8   4   1    1094024.62    1746520.38     21719.84 o                         
  -6   4   1      54459.83      62064.01      2024.19 o                         
  -4   4   1      47706.85     106616.79      2283.91 o                         
  -2   4   1     455977.06     190623.36      2850.19 o                         
   0   4   1     101740.10      66483.13      1765.12 o                         
   2   4   1    1291773.38    1092207.00     13002.81 o                         
   4   4   1    1642032.75    1302858.00     15499.54 o                         
   6   4   1       1217.61      26827.51      1598.14 o                         
   8   4   1     343078.00     387273.94      6377.81 o                         
  10   4   1      45311.45      75492.09      3143.61 o                         
  12   4   1       8182.90      15720.71      2372.42 o                         
  14   4   1     166855.58     179847.89      5834.62 o                         
  16   4   1      38403.81      38192.99      3916.40 o                         
  18   4   1        518.27      -3346.55      3346.55 o                         
  20   4   1     694038.25     633714.31     15681.32 o                         
  22   4   1      48401.59      92996.47      6903.64 o                         
  24   4   1    1361668.38    1280471.12     29082.20 o                         
  26   4   1       6749.33       1496.47      6408.79 o                         
  28   4   1    2931987.25    2873839.25     60172.11 o                         
  30   4   1    2156446.00    2416765.00     59845.21 o                         
  32   4   1    1686672.75    2025096.38     49610.74 o                         
  34   4   1    1036187.75    1048578.25     32572.33 o                         
  36   4   1     588105.94     673985.25     27945.06 o                         
  38   4   1      71164.24      66442.73     14609.13 o                         
  40   4   1      96057.85      67641.67     14042.94 o                         
  42   4   1      32816.47      19013.97     14659.14 o                         
  44   4   1     246651.08     189037.09     21233.89 o                         
  46   4   1      18466.67      40341.27     18734.14 o                         
  48   4   1     335942.19     410884.47     32174.00 o                         
 -49   5   1     102126.12      89560.67     17652.57 o                         
 -47   5   1      19483.01       9988.85     14399.32 o                         
 -45   5   1     285633.69     291591.19     21999.70 o                         
 -43   5   1     325058.59     296426.00     21122.21 o                         
 -41   5   1      33247.28      78727.67     14069.50 o                         
 -39   5   1     174580.67     130943.68     13806.82 o                         
 -37   5   1     224877.22     234564.16     16164.71 o                         
 -35   5   1    3124238.50    3107311.75     67377.75 o                         
 -33   5   1     265016.97     247754.92     14617.62 o                         
 -31   5   1      63109.28     106049.80      9703.77 o                         
 -29   5   1     208572.02     172344.94     10702.29 o                         
 -27   5   1    2879921.75    3224262.75     58419.48 o                         
 -25   5   1     146431.12     195435.95      9784.23 o                         
 -23   5   1        983.50      15781.63      4843.82 o                         
 -21   5   1      21116.52      25209.75      4514.33 o                         
 -19   5   1     524574.31     473655.31     12481.05 o                         
 -17   5   1     444070.91     496164.41     11211.11 o                         
 -15   5   1    2541590.50    2761899.25     37760.29 o                         
 -13   5   1     175688.53     177431.08      5203.10 o                         
 -11   5   1        128.65      29381.79      2446.36 o                         
  -9   5   1     137118.19     313514.22      5733.13 o                         
  -7   5   1     108319.76      54092.28      2131.31 o                         
  -5   5   1     536852.56    1339682.12     15212.45 o                         
  -1   5   1     990966.50     264157.34      3813.73 o                         
   1   5   1    2158657.50    2732113.25     32293.03 o                         
   3   5   1     912072.81    1228661.12     15599.61 o                         
   5   5   1    2863241.25    2534373.50     28887.03 o                         
   7   5   1     881696.69     826604.94     11035.97 o                         
   9   5   1      86838.72     177000.44      4355.32 o                         
  11   5   1    2389753.25    2627526.00     32668.75 o                         
  13   5   1      13432.65      10216.08      2660.61 o                         
  15   5   1     132847.45     180848.03      6659.11 o                         
  17   5   1     101088.66     105186.08      5271.94 o                         
  19   5   1     271689.41     290969.19      9697.84 o                         
  21   5   1     735940.88     719038.94     17162.56 o                         
  23   5   1     261998.50     352715.94     12690.43 o                         
  25   5   1      12187.46       4508.46      5785.80 o                         
  27   5   1    1426126.75    1514916.75     35784.12 o                         
  29   5   1       8703.42      14607.98      7744.82 o                         
  31   5   1     153040.50     235434.44     15548.64 o                         
  33   5   1     107856.95     149163.09     14122.10 o                         
  35   5   1    4302577.00    4947225.50    104768.08 o                         
  37   5   1      97898.62     100309.23     13837.90 o                         
  39   5   1     475891.78     484507.19     24855.88 o                         
  41   5   1       1050.79     -12260.33     12260.33 o                         
  43   5   1      34607.57      50003.82     16354.38 o                         
  45   5   1      91821.52      81128.27     19500.32 o                         
  47   5   1      70987.30     122715.65     21883.07 o                         
  49   5   1      67702.31     146511.30     68255.24 o                         
 -50   6   1      18339.02      23864.42     18007.11 o                         
 -48   6   1     314773.31     280728.12     22696.73 o                         
 -46   6   1     346493.84     367241.94     24040.42 o                         
 -44   6   1     112556.62     113663.62     16741.28 o                         
 -42   6   1      21317.62      -2050.68     12338.94 o                         
 -40   6   1     202105.86     196001.50     17386.06 o                         
 -38   6   1        426.39      -5300.57      9587.64 o                         
 -36   6   1      23434.44      26379.15     10613.92 o                         
 -34   6   1      44503.49      14492.82      8879.52 o                         
 -32   6   1     559278.75     652551.31     21140.62 o                         
 -30   6   1    1301347.50    1272889.62     29584.07 o                         
 -28   6   1    1861622.25    1874952.62     39559.39 o                         
 -26   6   1     722616.25     772481.06     21089.92 o                         
 -24   6   1     187047.84     176366.00      9460.08 o                         
 -22   6   1     242555.50     317741.31     11593.19 o                         
 -20   6   1     174161.89     246802.81      9450.85 o                         
 -18   6   1      12848.11       -904.45      2895.21 o                         
 -16   6   1    1947609.75    1772934.50     28343.29 o                         
 -14   6   1    4678393.50    4950327.00     66257.46 o                         
 -12   6   1     247688.89     300759.44      6474.45 o                         
 -10   6   1     168989.95     196402.16      4794.71 o                         
  -8   6   1     497916.88     360086.44      5844.59 o                         
  -6   6   1      14318.88       8917.01      1261.89 o                         
  -4   6   1     282024.09     208395.78      3501.97 o                         
  -2   6   1      11591.03      31507.01      1322.32 o                         
   0   6   1      62087.14      13436.26      1088.95 o                         
   2   6   1    1314933.50    1771123.38     21516.88 o                         
   4   6   1    1098042.75     888807.19     11438.29 o                         
   6   6   1      67096.31     103327.52      2918.57 o                         
   8   6   1     131610.66     240346.17      4795.32 o                         
  10   6   1     432211.81     405341.56      7089.23 o                         
  12   6   1      22586.30      91241.46      4900.89 o                         
  14   6   1      42347.59      30567.79      3682.64 o                         
  16   6   1     228627.12     249631.45      7820.40 o                         
  18   6   1      22930.54      22907.87      4010.41 o                         
  20   6   1      90068.21     163887.31      8477.85 o                         
  22   6   1    1970340.12    1990555.75     38949.29 o                         
  24   6   1    1726817.62    1762974.38     35742.98 o                         
  26   6   1     244833.00     243818.39     12496.39 o                         
  28   6   1     718320.19     743386.00     22356.46 o                         
  30   6   1     398409.47     414265.12     17687.49 o                         
  32   6   1    1903074.00    1853022.75     46527.28 o                         
  34   6   1      97906.66     144374.58     14102.82 o                         
  36   6   1     437114.78     394306.56     21438.14 o                         
  38   6   1      72399.23      68092.20     13575.28 o                         
  40   6   1        428.95      -8320.59     13386.19 o                         
  42   6   1       5425.47     -12223.28     13958.02 o                         
  44   6   1       7597.39     -13729.36     13729.36 o                         
  46   6   1      38083.85      91797.58     21907.45 o                         
  48   6   1      13800.15        104.28     19239.63 o                         
 -49   7   1       3776.57     -15964.20     15964.20 o                         
 -47   7   1     657812.12     583357.00     29649.82 o                         
 -45   7   1     129827.37      99843.34     17131.66 o                         
 -43   7   1     246306.34     310571.09     21428.60 o                         
 -41   7   1     120827.31     112168.26     15326.22 o                         
 -39   7   1     153996.62     157562.44     15470.74 o                         
 -37   7   1     230570.86     241780.70     16640.39 o                         
 -35   7   1     119202.38     135017.75     13632.76 o                         
 -33   7   1     285149.50     304765.41     16293.83 o                         
 -31   7   1     752230.44     685000.44     21884.35 o                         
 -29   7   1     293668.84     318888.03     14527.69 o                         
 -27   7   1        508.97      -5602.83      5602.83 o                         
 -25   7   1     662872.56     749664.88     19269.79 o                         
 -23   7   1     308597.81     375904.38     12940.22 o                         
 -21   7   1      28028.47       9707.74      4369.72 o                         
 -19   7   1     301248.28     239788.70      8289.43 o                         
 -17   7   1    1534567.50    1622163.62     26488.74 o                         
 -15   7   1     211768.83     214084.94      6701.34 o                         
 -13   7   1      26892.94      41914.59      3403.31 o                         
 -11   7   1    1030236.19     947143.25     13445.41 o                         
  -9   7   1     946471.31    1213995.88     15175.40 o                         
  -7   7   1      25234.95      55808.36      2507.58 o                         
  -5   7   1       5687.51      18445.18      1561.76 o                         
  -3   7   1     305694.81     279632.56      4414.56 o                         
  -1   7   1     766993.12     480074.00      6187.32 o                         
   1   7   1     728260.50     773605.12      9919.23 o                         
   3   7   1      22082.76       8096.44      1312.38 o                         
   5   7   1      40560.35      11382.75      1587.61 o                         
   7   7   1     635524.12     439655.97      6776.42 o                         
   9   7   1    1826521.88    2117044.25     27104.59 o                         
  11   7   1    2665461.75    2571894.25     36587.41 o                         
  13   7   1     702672.38     813659.81     14713.76 o                         
  15   7   1     432534.22     607591.62     12679.29 o                         
  17   7   1     967367.81     896159.88     17436.36 o                         
  19   7   1     125515.70     163049.98      7274.30 o                         
  21   7   1      15190.73      13825.83      5016.20 o                         
  23   7   1     290445.75     327841.62     12820.80 o                         
  25   7   1     462605.38     413970.78     19330.15 o                         
  27   7   1    1252520.00    1208721.50     31530.95 o                         
  29   7   1    2239229.00    2393174.25     55276.75 o                         
  31   7   1    1461748.62    1434241.38     38602.88 o                         
  33   7   1     183544.78     193601.33     15502.47 o                         
  35   7   1    1337045.38    1402978.88     39534.38 o                         
  37   7   1     342074.31     330885.03     20415.12 o                         
  39   7   1       8041.68      -8905.29     12869.88 o                         
  41   7   1     212135.92     197842.98     20127.45 o                         
  43   7   1     396488.16     305294.28     23941.01 o                         
  45   7   1      60740.45      57159.45     18957.07 o                         
  47   7   1       7596.62     -12165.76     17467.55 o                         
 -48   8   1      52177.38      71080.27     18338.87 o                         
 -46   8   1    1061280.25     952542.38     39848.50 o                         
 -44   8   1     400164.47     442797.00     27511.94 o                         
 -42   8   1      16631.22      10466.77     12753.52 o                         
 -40   8   1       4002.99     -11287.01     11287.01 o                         
 -38   8   1     512899.97     533333.56     24805.69 o                         
 -36   8   1     267449.66     352557.84     19032.13 o                         
 -34   8   1      15542.51      36487.60     10038.56 o                         
 -32   8   1     334547.00     284728.69     14784.20 o                         
 -30   8   1       5225.53       9632.50      7110.83 o                         
 -28   8   1     130942.72     110081.51      9668.44 o                         
 -26   8   1      96652.95      68715.63      7558.03 o                         
 -24   8   1      15902.31      14064.71      5460.12 o                         
 -22   8   1      63740.24      71803.23      6265.58 o                         
 -20   8   1      64235.79      59281.24      5219.16 o                         
 -18   8   1     186639.03     214172.27      7389.68 o                         
 -16   8   1     348390.50     360060.66      8943.35 o                         
 -14   8   1     603971.50     701638.44     12928.44 o                         
 -12   8   1    2892578.00    2623731.25     37261.09 o                         
 -10   8   1    4193942.50    4553845.00     52602.86 o                         
  -8   8   1     143843.44      64000.75      2494.84 o                         
  -6   8   1     437961.50     464621.34      6475.66 o                         
  -4   8   1      24036.31      76990.10      3934.76 o                         
  -2   8   1     144201.48     173217.47      3301.48 o                         
   0   8   1      15848.75      17949.37      1353.51 o                         
   2   8   1     243431.45     304801.84      4973.96 o                         
   4   8   1      41916.92      35652.77      1819.83 o                         
   6   8   1      45602.72      94806.34      3037.99 o                         
   8   8   1    2992369.25    3599692.75     40404.87 o                         
  10   8   1     163035.84     128125.75      4423.86 o                         
  12   8   1     735154.31    1137485.38     22520.14 o                         
  14   8   1     132071.73     112030.38      4633.75 o                         
  16   8   1     181458.36     207582.92      7291.73 o                         
  18   8   1     405281.50     411141.59     10964.87 o                         
  20   8   1     649551.38     578669.44     14494.07 o                         
  22   8   1     511631.38     543070.56     15101.90 o                         
  24   8   1    2315716.00    2402134.25     48354.14 o                         
  26   8   1     277366.94     260189.38     14010.09 o                         
  28   8   1      85110.01     102981.46     10639.39 o                         
  30   8   1      88280.35      70808.30     10962.32 o                         
  32   8   1     358184.94     289618.59     17320.85 o                         
  34   8   1     519808.34     630379.19     40160.93 o                         
  36   8   1     543766.62     518676.09     25567.22 o                         
  38   8   1       2954.89     -11833.87     11833.87 o                         
  40   8   1     327889.75     294867.25     22349.83 o                         
  42   8   1     522874.19     456149.53     25329.23 o                         
  44   8   1     128533.24     152597.52     20228.40 o                         
  46   8   1      87513.93      92207.73     21093.77 o                         
  48   8   1        280.62     -13498.12     18611.35 o                         
 -49   9   1     276232.16     298581.91     27827.61 o                         
 -47   9   1      27830.28      13228.01     16062.20 o                         
 -45   9   1    1066851.00    1026096.06     40411.52 o                         
 -43   9   1      26898.39      27893.67     13717.25 o                         
 -41   9   1     121194.95     124958.50     15797.90 o                         
 -39   9   1     194358.59     220512.02     17331.75 o                         
 -37   9   1     213350.12     240047.27     17102.00 o                         
 -35   9   1      73659.38      92473.06     11895.52 o                         
 -33   9   1     632374.12     573361.81     22364.10 o                         
 -31   9   1     156527.72     132910.55     10783.26 o                         
 -29   9   1    1168656.50    1165179.38     27054.06 o                         
 -27   9   1     985882.31    1004426.12     24077.50 o                         
 -25   9   1    1243717.38    1271698.00     27334.73 o                         
 -23   9   1      19457.87      15814.76      5231.48 o                         
 -21   9   1       7774.70       9747.88      4154.75 o                         
 -19   9   1     253431.89     292415.12      9360.60 o                         
 -17   9   1     547736.75     403773.09      9464.90 o                         
 -15   9   1     976028.94    1105575.38     18597.36 o                         
 -13   9   1    3686225.50    3887435.25     54143.75 o                         
 -11   9   1    3429107.00    3502346.00     46559.89 o                         
  -9   9   1    3760899.00    4687848.00     56941.14 o                         
  -7   9   1    2340722.00    2645779.75     29152.82 o                         
  -5   9   1     373283.50     359094.59      5620.53 o                         
  -3   9   1    1464263.00    1280327.25     15307.90 o                         
  -1   9   1     687351.50     919484.38     11460.38 o                         
   1   9   1      36121.16      26463.88      1630.68 o                         
   3   9   1     497228.62     876337.75     15001.80 o                         
   5   9   1    3556023.25    3477048.50     38351.52 o                         
   7   9   1    1064247.00    1190588.38     16955.66 o                         
   9   9   1    6513433.50    7422712.00     99616.16 o                         
  11   9   1      63297.80      53438.20      3270.05 o                         
  13   9   1      27972.84      88318.04      6828.06 o                         
  15   9   1     253084.47     252345.95      6895.48 o                         
  17   9   1       6048.67       6244.50      3273.64 o                         
  19   9   1     586352.19     641864.06     15084.97 o                         
  21   9   1     288980.59     404799.88     21515.60 o                         
  23   9   1      23436.65      37836.83      7061.88 o                         
  25   9   1     148463.55     155301.08     10742.86 o                         
  27   9   1    1824307.12    1974939.62     43041.75 o                         
  29   9   1     409147.66     469182.47     18918.22 o                         
  31   9   1     205519.70     214221.98     13977.03 o                         
  33   9   1     158053.38     198137.06     14480.50 o                         
  35   9   1      60000.21      69706.99     15531.67 o                         
  37   9   1     267889.88     359442.12     20895.24 o                         
  39   9   1      99505.34      84263.64     15068.14 o                         
  41   9   1     291653.12     265187.59     20876.54 o                         
  43   9   1      19018.83      41761.73     16846.06 o                         
  45   9   1     439418.78     425088.81     28546.15 o                         
  47   9   1       4268.84     -17370.00     17370.00 o                         
 -48  10   1      38119.96      29351.67     17330.97 o                         
 -46  10   1     309505.56     238464.50     22269.65 o                         
 -44  10   1     298058.34     304917.78     23905.55 o                         
 -42  10   1      59170.90      88232.11     15576.59 o                         
 -40  10   1       3575.98     -11644.36     11644.36 o                         
 -38  10   1     804132.25     876990.06     31264.52 o                         
 -36  10   1      45549.93      56077.86     11113.81 o                         
 -34  10   1    1361626.62    1524150.38     38100.02 o                         
 -32  10   1      60723.11     165195.31     14798.55 o                         
 -30  10   1     156040.16     131694.55      9923.39 o                         
 -28  10   1     307627.25     339971.50     13919.65 o                         
 -26  10   1     324818.66     232861.84     11340.41 o                         
 -24  10   1        402.14      10765.50      5599.75 o                         
 -22  10   1     273610.16     297495.97     11153.87 o                         
 -20  10   1      10144.32      14827.94      3918.26 o                         
 -18  10   1     341248.75     395353.53     10671.32 o                         
 -16  10   1    1422751.75    1465529.12     23784.24 o                         
 -14  10   1     651166.69     618224.44     11688.57 o                         
 -12  10   1     183563.19     220260.67      9257.06 o                         
 -10  10   1     213428.50     378198.47      8486.20 o                         
  -8  10   1    4113017.75    3824456.00     46840.91 o                         
  -6  10   1    4025464.00    3794275.75     50966.51 o                         
  -4  10   1     824785.75     845232.94     10876.91 o                         
  -2  10   1    3518222.25    3711866.75     42674.16 o                         
   0  10   1    2733957.25    2629915.00     30703.24 o                         
   2  10   1      30990.62      51304.73      2196.66 o                         
   4  10   1    3959614.25    4591808.00     53850.95 o                         
   6  10   1    9756075.00   10923987.00    132497.73 o                         
   8  10   1    2195946.50    2480290.25     36101.61 o                         
  10  10   1      74379.72      29051.65      2615.35 o                         
  12  10   1     283623.03     350203.53      8008.72 o                         
  14  10   1     204175.48     217398.44      6881.97 o                         
  16  10   1      50616.15      60149.58      4302.09 o                         
  18  10   1    1007494.25    1121733.00     20182.89 o                         
  20  10   1    1177470.88    1106198.38     22479.98 o                         
  22  10   1     665948.19     653916.38     17392.16 o                         
  24  10   1       5939.57      -5933.26      5933.26 o                         
  26  10   1     131226.25     213054.09     11721.76 o                         
  28  10   1      33161.61      93897.47     16504.78 o                         
  30  10   1    1113730.12    1360510.62     33873.56 o                         
  32  10   1      19472.64     104763.45     11903.74 o                         
  34  10   1      70583.30      51867.55     11826.78 o                         
  36  10   1      22726.96      13910.77     11183.89 o                         
  38  10   1     654027.56     546148.25     26010.69 o                         
  40  10   1      38939.93      23010.66     14991.36 o                         
  42  10   1        994.37     -14876.93     14876.93 o                         
  44  10   1     129689.44      90823.96     18581.21 o                         
  46  10   1      21374.14       7340.51     17105.70 o                         
 -47  11   1       4462.96     -14672.09     14672.09 o                         
 -45  11   1     182687.91     130064.66     18409.53 o                         
 -43  11   1      15201.98      -2442.95     15618.73 o                         
 -41  11   1       7632.79      38501.56     15143.70 o                         
 -39  11   1     509884.34     493740.41     24822.24 o                         
 -37  11   1      98641.44      65648.83     11926.17 o                         
 -35  11   1    1297512.62    1198402.00     33907.64 o                         
 -33  11   1     323192.38     418993.69     19297.28 o                         
 -31  11   1     211980.52     195423.25     12941.32 o                         
 -29  11   1      42022.46      25151.11      7132.29 o                         
 -27  11   1     164133.30     166947.17     10037.89 o                         
 -25  11   1    1618762.75    1738303.38     34732.34 o                         
 -23  11   1     163239.55     138813.44      8067.18 o                         
 -21  11   1      19934.57      24748.35      4265.94 o                         
 -19  11   1     280136.59     387652.62     10837.42 o                         
 -17  11   1      12512.51      80323.04      8035.57 o                         
 -15  11   1     398894.41     504889.38     10722.19 o                         
 -13  11   1    2243396.75    2362562.25     35297.70 o                         
 -11  11   1    3001471.00    3305183.25     44137.89 o                         
  -9  11   1     833338.88    1161585.62     21988.43 o                         
  -7  11   1    2016361.50    2099978.75     26823.14 o                         
  -5  11   1    1977436.38    2086287.38     27032.03 o                         
  -3  11   1     329489.66     332097.00      7419.28 o                         
  -1  11   1    3775452.00    3695430.50     46904.86 o                         
   1  11   1     122129.30      72620.94      3239.46 o                         
   3  11   1    8739066.00    8648794.00    105248.55 o                         
   5  11   1    1714795.62    1750432.38     23515.88 o                         
   7  11   1     202083.61     206234.86      5476.27 o                         
   9  11   1      18348.02      38095.94      3372.27 o                         
  11  11   1     311100.34     462024.75      9316.55 o                         
  13  11   1      11402.63      60961.34      4170.73 o                         
  15  11   1     100186.38     141888.59      5738.70 o                         
  17  11   1     357080.16     449399.75     10896.43 o                         
  19  11   1      88810.77     103094.23      6060.60 o                         
  21  11   1    2480444.75    2591717.00     47101.88 o                         
  23  11   1     374023.97     295020.12     12507.84 o                         
  25  11   1      26730.63      46401.82      7865.10 o                         
  27  11   1     201098.94     264930.00     14057.15 o                         
  29  11   1     446801.12     458935.34     19839.23 o                         
  31  11   1    1226957.50    1252288.12     34211.12 o                         
  33  11   1     381540.28     364322.22     18704.93 o                         
  35  11   1      31274.44      43793.09     11451.46 o                         
  37  11   1     316184.41     269105.19     19059.39 o                         
  39  11   1     291072.44     286052.31     22179.67 o                         
  41  11   1     971224.94    1141053.50     40673.95 o                         
  43  11   1      26012.34      29894.32     15464.74 o                         
  45  11   1      90432.23      61955.86     16841.54 o                         
  47  11   1        137.07     -16091.43     16091.43 o                         
 -48  12   1       1597.40     -16665.24     16665.24 o                         
 -46  12   1       1626.18     -14956.07     14956.07 o                         
 -44  12   1      65345.82      42834.58     15437.17 o                         
 -42  12   1        238.39      -4975.37     13602.03 o                         
 -40  12   1      87172.39     137086.09     16193.41 o                         
 -38  12   1     467850.56     378680.25     20761.67 o                         
 -36  12   1      25210.85      63871.67     10989.52 o                         
 -34  12   1     411066.38     359951.16     18898.78 o                         
 -32  12   1        884.63      -7832.97      7832.97 o                         
 -30  12   1     624143.31     674608.94     21689.48 o                         
 -28  12   1     204059.06     154162.48      9724.65 o                         
 -26  12   1     472323.88     407048.78     13816.24 o                         
 -24  12   1     529307.69     691480.00     17262.35 o                         
 -22  12   1     497302.09     701959.00     16849.52 o                         
 -20  12   1      31217.77      41708.04      4914.94 o                         
 -18  12   1      18870.69       5223.79      3489.02 o                         
 -16  12   1     161318.34     214030.77      6972.55 o                         
 -14  12   1     230551.86     308224.03      7595.98 o                         
 -12  12   1    3136228.75    3325769.50     45776.12 o                         
 -10  12   1    6702707.50    6259439.50     84792.80 o                         
  -8  12   1     408175.00     403270.38      7887.45 o                         
  -6  12   1    1131139.38    1155995.50     19107.94 o                         
  -4  12   1    1138557.75     928890.31     17452.19 o                         
  -2  12   1    1426706.50    1520301.25     20853.83 o                         
   0  12   1     676339.19     618941.44      9968.91 o                         
   2  12   1     127780.34     130910.97      5721.39 o                         
   4  12   1    7708926.50    6976151.00     89333.17 o                         
   6  12   1       5942.07      30543.84      2535.05 o                         
   8  12   1     929996.12     805857.19     14083.61 o                         
  10  12   1    1196748.50    1169678.75     19748.47 o                         
  12  12   1      78769.46      58554.33      3389.96 o                         
  14  12   1      41629.43      47542.52      3662.34 o                         
  16  12   1      10917.40       2806.68      3088.33 o                         
  18  12   1    1518559.38    1329821.62     24146.30 o                         
  20  12   1    1033392.56    1109315.25     22238.16 o                         
  22  12   1     566628.75     595475.25     16126.18 o                         
  24  12   1     336586.25     414082.28     15106.88 o                         
  26  12   1     602068.38     606370.81     19289.12 o                         
  28  12   1      20827.00      43695.14     10399.10 o                         
  30  12   1    1109313.75     897965.19     26697.64 o                         
  32  12   1      45649.61      38047.62      9833.30 o                         
  34  12   1      36699.96      50834.43     11096.86 o                         
  36  12   1      52554.28      66129.69     13323.98 o                         
  38  12   1      30057.55      66149.50     13892.30 o                         
  40  12   1     125394.46      97109.15     16019.91 o                         
  42  12   1     116039.21     135673.92     18485.99 o                         
  44  12   1      27314.13      18297.57     14239.87 o                         
  46  12   1     373221.25     269186.25     23297.29 o                         
 -47  13   1       2683.75      -8796.25     16696.92 o                         
 -45  13   1      82089.38      81742.92     17644.46 o                         
 -43  13   1      63315.63      54967.57     16308.85 o                         
 -41  13   1      93087.88      50429.74     15184.96 o                         
 -39  13   1     794446.06     743261.12     31673.33 o                         
 -37  13   1     724190.94     835852.81     32060.82 o                         
 -35  13   1      79492.34      88847.23     10753.04 o                         
 -33  13   1      89337.47      65670.05     10190.75 o                         
 -31  13   1       3849.26      -5189.67      7409.08 o                         
 -29  13   1     176075.64     171640.39     10788.02 o                         
 -27  13   1       8331.71      -5295.57      5295.57 o                         
 -25  13   1      89052.34      68985.75      8825.28 o                         
 -23  13   1    1132287.50    1194048.38     23349.80 o                         
 -21  13   1    1006014.06     974560.25     19970.72 o                         
 -19  13   1     189319.84     175858.48      7284.13 o                         
 -17  13   1    1381849.75    1243042.75     21348.78 o                         
 -15  13   1     401931.94     474105.19      9985.05 o                         
 -13  13   1       1225.79       5983.24      2490.52 o                         
 -11  13   1     797959.31     586418.94     11200.00 o                         
  -9  13   1    1135984.25    1103176.62     17556.20 o                         
  -7  13   1     173139.84     292198.38      9696.56 o                         
  -5  13   1    1371925.62    1142172.25     17985.92 o                         
  -3  13   1    2095901.50    2203456.50     43311.50 o                         
  -1  13   1      78815.77     157984.48     11781.28 o                         
   1  13   1     159241.55     189834.16      5094.42 o                         
   3  13   1      62397.37      64677.39      3026.31 o                         
   5  13   1     186116.70     208091.47      7977.57 o                         
   7  13   1      84269.30     131204.52      6004.51 o                         
   9  13   1      90395.92     221291.86     10395.03 o                         
  11  13   1     176413.25     198553.55      6576.57 o                         
  13  13   1     525498.88     516602.31     10448.73 o                         
  15  13   1     965681.12    1330012.88     22556.55 o                         
  17  13   1     325779.03     362147.59     10347.86 o                         
  19  13   1    1054224.62    1255444.88     23947.37 o                         
  21  13   1     156693.94     194003.36      8428.20 o                         
  23  13   1     760063.75     906562.19     20800.20 o                         
  25  13   1     473275.59     378620.56     14639.29 o                         
  27  13   1    1340797.88    1551878.38     33168.32 o                         
  29  13   1     165280.48     175431.67     11784.76 o                         
  31  13   1     553756.88     567256.50     21740.49 o                         
  33  13   1     100400.41      85465.44     11668.17 o                         
  35  13   1     255655.59     203376.33     17337.80 o                         
  37  13   1     582163.62     597617.31     27505.21 o                         
  39  13   1       2648.84      21167.24     13390.02 o                         
  41  13   1      40753.97     106149.46     16832.06 o                         
  43  13   1       4182.70      -3648.93     14242.02 o                         
  45  13   1     136327.23     113953.62     18878.04 o                         
 -46  14   1      17615.53      32214.92     15525.34 o                         
 -44  14   1     151264.00     209480.56     21572.40 o                         
 -42  14   1      21282.89      49274.95     16450.85 o                         
 -40  14   1      11608.18       3388.14     13251.10 o                         
 -38  14   1      10124.87      12938.06     12155.35 o                         
 -36  14   1     174846.30     164691.22     14672.73 o                         
 -34  14   1      66178.92      61222.95      9852.87 o                         
 -32  14   1      34575.68      20233.81      8493.76 o                         
 -30  14   1       1668.29      -7012.66      7012.66 o                         
 -28  14   1     344299.56     349845.06     14493.01 o                         
 -26  14   1     213906.41     213057.16     10089.22 o                         
 -24  14   1     146843.58      98463.13      7849.46 o                         
 -22  14   1     882702.75     857076.94     19289.34 o                         
 -20  14   1     331544.78     393801.44     12329.03 o                         
 -18  14   1      82751.59     100939.91      5553.58 o                         
 -16  14   1     168881.75     178058.39      6361.33 o                         
 -14  14   1    1389348.25    1612902.75     25588.86 o                         
 -12  14   1     365600.84     378469.62      8739.87 o                         
 -10  14   1     745364.50     734720.31     13718.58 o                         
  -8  14   1    1606506.50    1614531.00     25311.08 o                         
  -6  14   1    2483278.25    2261912.00     37087.20 o                         
  -4  14   1    2305396.50    2153604.50     30630.46 o                         
  -2  14   1    5686147.00    6196183.00     81331.27 o                         
   0  14   1    8004314.50    8367584.00    108953.88 o                         
   2  14   1    3625110.50    3758031.50     51437.26 o                         
   4  14   1    1039406.62     879555.50     14264.53 o                         
   6  14   1     110130.52     103024.45      4134.46 o                         
   8  14   1      86683.76     121122.41      4548.48 o                         
  10  14   1     246060.73     188147.98      7110.37 o                         
  12  14   1       3186.73      -1015.81      3126.52 o                         
  14  14   1     459041.88     394999.78      9496.08 o                         
  16  14   1      28649.54      32380.38      3914.21 o                         
  18  14   1       7071.51      -1580.13      3711.15 o                         
  20  14   1    2620429.25    2709270.50     43904.48 o                         
  22  14   1    3262920.75    3596566.50     58473.19 o                         
  24  14   1      34910.47      27756.16      6682.83 o                         
  26  14   1     120457.15     181887.20     11062.80 o                         
  28  14   1      98197.96     151984.92     11120.68 o                         
  30  14   1     225869.12     241456.23     13884.91 o                         
  32  14   1      13301.15      20612.89      9877.70 o                         
  34  14   1        444.83      -7685.53     10101.72 o                         
  36  14   1      16193.92      16023.33     11859.79 o                         
  38  14   1     137845.73     155652.69     17100.92 o                         
  40  14   1     445318.91     510955.72     26561.26 o                         
  42  14   1     134625.53     138961.03     18391.52 o                         
  44  14   1      18416.66     -12369.13     14443.73 o                         
  46  14   1      24440.48       5602.02     18913.79 o                         
 -45  15   1      91212.43      82194.17     16150.67 o                         
 -43  15   1       1847.71     -11553.55     13229.48 o                         
 -41  15   1    1013529.12     951638.00     34617.84 o                         
 -39  15   1         45.08      -7742.23     12283.49 o                         
 -37  15   1       3311.88       6751.78     10629.60 o                         
 -35  15   1     641075.25     579874.25     25523.02 o                         
 -33  15   1     426951.78     382811.59     18303.42 o                         
 -31  15   1     153427.30     212969.94     12924.43 o                         
 -29  15   1       2379.46      -6773.62      6773.62 o                         
 -27  15   1     202607.52     217686.11     11727.46 o                         
 -25  15   1      63172.09      45962.54      6450.14 o                         
 -23  15   1      79688.32     185349.03     15437.93 o                         
 -21  15   1         18.23      -3764.60      3764.60 o                         
 -19  15   1     467390.81     440900.00     11305.23 o                         
 -17  15   1    1059320.38    1048448.44     18903.74 o                         
 -15  15   1     107611.51      95953.79      4995.66 o                         
 -13  15   1      52271.48     107662.32      6704.29 o                         
 -11  15   1       2046.14       5715.77      2751.62 o                         
  -9  15   1     277746.19     382737.50     20125.61 o                         
  -7  15   1     630596.31     536588.81     10240.70 o                         
  -5  15   1     870828.38     798960.06     13919.14 o                         
  -3  15   1      33451.46      47400.39      2961.36 o                         
  -1  15   1     188610.94     242010.73      8005.55 o                         
   1  15   1     568460.75     582065.69     10098.40 o                         
   3  15   1    1463528.88    1539741.62     22788.79 o                         
   5  15   1     318116.47     400837.25     10130.61 o                         
   7  15   1      77366.09      45872.03      3242.56 o                         
   9  15   1     884269.25     753916.44     14254.95 o                         
  11  15   1      11605.87       6157.83      3384.35 o                         
  13  15   1      26215.06      37768.39      4665.12 o                         
  15  15   1     173437.03     219185.80     10070.77 o                         
  17  15   1     202338.64     225420.88      7892.59 o                         
  19  15   1     318209.72     263371.78      9334.69 o                         
  21  15   1      81309.88      78676.98      7593.51 o                         
  23  15   1      80011.30     148117.94     13457.41 o                         
  25  15   1     177912.28     284436.22     15875.39 o                         
  27  15   1    3616709.00    4001649.00     71536.79 o                         
  29  15   1         55.18      -7558.78      7558.78 o                         
  31  15   1      87329.39      72596.62     10765.35 o                         
  33  15   1      79019.12      86368.18     11884.12 o                         
  35  15   1    3536706.75    3414707.00     74256.44 o                         
  37  15   1     370068.81     332475.94     20434.81 o                         
  39  15   1     191891.69     213783.66     19418.48 o                         
  41  15   1     161499.36     133465.86     16755.38 o                         
  43  15   1        329.17     -13381.23     13381.23 o                         
  45  15   1       1685.54     -14714.79     14714.79 o                         
 -46  16   1        463.75     -14120.54     14120.54 o                         
 -44  16   1       4457.87       8016.80     13734.70 o                         
 -42  16   1      54167.57      55547.93     15402.27 o                         
 -40  16   1     912362.75    1077903.50     38037.26 o                         
 -38  16   1     131823.67     175602.20     15591.45 o                         
 -36  16   1     277947.75     374003.31     19194.52 o                         
 -34  16   1     320751.25     243139.53     14887.26 o                         
 -32  16   1     141184.83     140901.52     11764.47 o                         
 -30  16   1     298901.81     325308.88     14784.18 o                         
 -28  16   1     187034.03     213096.23     11326.17 o                         
 -26  16   1     148813.73     151294.55      9369.95 o                         
 -24  16   1       9818.83      11250.43      5427.61 o                         
 -22  16   1    1536572.00    1506848.62     26742.66 o                         
 -20  16   1     594514.81     614304.00     13890.68 o                         
 -18  16   1     515419.12     528078.94     12261.24 o                         
 -16  16   1     291816.72     330856.88      9174.07 o                         
 -14  16   1      14654.92      18642.94      3470.41 o                         
 -12  16   1    1800391.00    1882362.50     29761.65 o                         
 -10  16   1     114267.50     153198.30      5720.03 o                         
  -8  16   1      72844.49     129984.56      5146.30 o                         
  -6  16   1     461558.69     427656.12      8746.22 o                         
  -4  16   1      99914.02     122060.77      4506.91 o                         
  -2  16   1      18128.96       7717.36      2204.09 o                         
   0  16   1    1080612.88     882321.62     14553.13 o                         
   2  16   1     483093.84     485910.41      9045.93 o                         
   4  16   1     968861.31     884239.56     14933.31 o                         
   6  16   1     690121.00     713643.25     12694.70 o                         
   8  16   1     298262.66     351713.03      8408.12 o                         
  10  16   1     101914.23      77203.88      4831.92 o                         
  12  16   1      13182.08      51379.01      4871.97 o                         
  14  16   1      41159.04      39168.57      5768.62 o                         
  16  16   1     187572.48     166182.97      6791.27 o                         
  18  16   1     408695.66     382066.25     13011.00 o                         
  20  16   1     480017.59     488760.50     15055.73 o                         
  22  16   1    1778798.00    1772893.75     32414.60 o                         
  24  16   1      54348.84      59249.50      7897.12 o                         
  26  16   1     500686.53     508220.69     21106.59 o                         
  28  16   1     126513.40      76691.49     10606.46 o                         
  30  16   1      15187.68      30642.43      9328.22 o                         
  32  16   1      68890.52      46673.73     10602.45 o                         
  34  16   1      22401.89      37243.73     10869.88 o                         
  36  16   1     571442.56     509875.97     23870.89 o                         
  38  16   1       8259.00      27331.88     12547.44 o                         
  40  16   1     417720.97     543413.00     26672.51 o                         
  42  16   1     181303.66     140587.67     18163.80 o                         
  44  16   1     240335.75     212448.64     23491.87 o                         
 -45  17   1       2995.16     -15314.61     15314.61 o                         
 -43  17   1     310082.75     252986.31     21936.45 o                         
 -41  17   1      40018.18     117034.48     16631.08 o                         
 -39  17   1     570371.12     522234.25     24315.72 o                         
 -37  17   1      19528.10       8829.82     10828.89 o                         
 -35  17   1     139423.91     133295.05     13406.99 o                         
 -33  17   1     391970.94     378674.59     18184.76 o                         
 -31  17   1     191500.17     217462.39     13882.09 o                         
 -29  17   1     143952.41     100766.15     10686.72 o                         
 -27  17   1     104310.69     103611.23      8606.90 o                         
 -25  17   1     560658.44     530947.75     16076.38 o                         
 -23  17   1    3384742.75    3215882.50     50517.40 o                         
 -21  17   1     505009.88     459274.00     12423.30 o                         
 -19  17   1    1524110.38    1589019.88     27246.90 o                         
 -17  17   1      59207.68      57420.14      5034.18 o                         
 -15  17   1    1029533.56    1054370.38     19558.41 o                         
 -13  17   1      97785.68      38869.22      4257.23 o                         
 -11  17   1     139073.25     110917.47      5178.57 o                         
  -9  17   1      78024.38      72593.73      4192.40 o                         
  -7  17   1     209659.39     251964.16      7161.43 o                         
  -5  17   1     359828.00     416631.38     12835.92 o                         
  -3  17   1     101877.52     117776.16      4550.64 o                         
  -1  17   1     516659.56     530198.81     10000.53 o                         
   1  17   1      33392.11      51117.54      3298.01 o                         
   3  17   1     422360.47     355668.53      8193.64 o                         
   5  17   1     248556.75     256299.50      6750.94 o                         
   7  17   1      66245.82      95947.52      4460.27 o                         
   9  17   1      52819.97      63146.92      4101.44 o                         
  11  17   1     227072.11     193386.89      7531.80 o                         
  13  17   1     296743.19     309749.53     15245.18 o                         
  15  17   1     124362.90     114776.73      7646.10 o                         
  17  17   1      11519.78      17608.19      4540.29 o                         
  19  17   1    1608966.38    1537652.75     26109.74 o                         
  21  17   1     589444.75     516521.22     14009.56 o                         
  23  17   1     187861.61     154094.42      9605.86 o                         
  25  17   1      41791.90      46254.42      9138.00 o                         
  27  17   1     562738.75     633955.19     21755.37 o                         
  29  17   1     152773.28     181278.83     12907.40 o                         
  31  17   1     356793.53     312480.31     17149.53 o                         
  33  17   1     347565.34     321085.69     18299.11 o                         
  35  17   1     363907.62     368219.91     20052.41 o                         
  37  17   1     247923.45     204141.61     17900.63 o                         
  39  17   1      63797.94      70481.65     16249.43 o                         
  41  17   1      30547.97      47850.41     15799.98 o                         
  43  17   1       6264.34      16751.69     16742.85 o                         
 -44  18   1      20597.26      -4219.00     15691.03 o                         
 -42  18   1     101700.78      81528.98     17210.91 o                         
 -40  18   1    1889159.12    2001445.38     53483.14 o                         
 -38  18   1     173232.66     195667.03     17588.02 o                         
 -36  18   1     169804.89     142950.52     14986.07 o                         
 -34  18   1      49728.57      58708.93     11579.27 o                         
 -32  18   1     181371.12     229307.44     13710.83 o                         
 -30  18   1     175543.88     243676.38     15078.75 o                         
 -28  18   1       2360.43      13448.73      7821.41 o                         
 -26  18   1      30702.21      57444.05      8332.33 o                         
 -24  18   1       1780.15      56446.61      6975.43 o                         
 -22  18   1     770702.12     799420.12     18110.84 o                         
 -20  18   1     186176.98     109023.59      6506.05 o                         
 -18  18   1     171234.19     135125.98      7034.90 o                         
 -16  18   1     823719.25     839989.75     17828.52 o                         
 -14  18   1    3169018.75    3248368.00     54107.51 o                         
 -12  18   1     103931.98     154742.91      8415.01 o                         
 -10  18   1      75181.15      54993.21      4145.76 o                         
  -8  18   1     203141.97     287639.00      7920.24 o                         
  -6  18   1     205696.02     207199.17      7107.73 o                         
  -4  18   1    1038589.88    1213485.88     20088.69 o                         
  -2  18   1      15594.26      38392.10      3144.94 o                         
   0  18   1      32396.96      41921.22      3143.30 o                         
   2  18   1      39844.16      58719.76      4901.10 o                         
   4  18   1      38065.84      42395.11      3287.89 o                         
   6  18   1     102095.12      63933.77      4013.53 o                         
   8  18   1      46347.41      70124.84      3987.43 o                         
  10  18   1    2601303.25    2468731.75     38101.25 o                         
  12  18   1       1768.29      33208.75      6443.71 o                         
  14  18   1      68165.37      85875.01      6679.43 o                         
  16  18   1       8111.91      29026.70      5743.73 o                         
  18  18   1     478761.94     462153.53     12889.68 o                         
  20  18   1     998793.06     929328.94     19290.49 o                         
  22  18   1      12371.41      13756.24      6178.04 o                         
  24  18   1     211593.00     197649.97     11545.16 o                         
  26  18   1      62240.52      29908.84      9062.96 o                         
  28  18   1      31502.24      54737.90      9938.57 o                         
  30  18   1      63495.24      43280.08     10431.69 o                         
  32  18   1     162412.05     162796.52     14798.20 o                         
  34  18   1     111000.37      93621.64     13355.30 o                         
  36  18   1      93518.63     119562.15     15675.78 o                         
  38  18   1     610448.38     617944.88     29632.71 o                         
  40  18   1     575823.44     706131.94     33266.08 o                         
  42  18   1      17641.91       9394.69     16146.94 o                         
 -43  19   1     459778.38     448755.00     27565.71 o                         
 -41  19   1     516425.25     591555.81     30131.30 o                         
 -39  19   1     541415.19     561792.88     27751.92 o                         
 -37  19   1      16755.24       3611.53     13219.88 o                         
 -35  19   1     144161.52     183555.09     15587.46 o                         
 -33  19   1       1071.54      -2901.78      9911.74 o                         
 -31  19   1    4564367.00    4878004.00     86953.55 o                         
 -29  19   1       5899.08       6391.18      7657.75 o                         
 -27  19   1     328297.56     304376.34     14340.08 o                         
 -25  19   1     219338.55     259201.64     12987.33 o                         
 -23  19   1     949981.12     985165.81     22396.73 o                         
 -21  19   1       6813.69      -4700.81      4700.81 o                         
 -19  19   1     415329.31     354235.22     11167.95 o                         
 -17  19   1     642371.94     646212.06     16010.69 o                         
 -15  19   1      82795.73      81382.98      5979.06 o                         
 -13  19   1     309289.75     555715.25     29348.96 o                         
 -11  19   1        554.38      -3231.12      3231.12 o                         
  -9  19   1    1277004.75    1144888.50     19886.59 o                         
  -7  19   1     777124.69     828606.38     14849.56 o                         
  -5  19   1    1532783.62    1683516.12     27538.94 o                         
  -3  19   1     442574.91     460374.84      9896.71 o                         
  -1  19   1     376297.34     315196.12      7738.63 o                         
   1  19   1     120860.41     109956.05      6178.02 o                         
   3  19   1    1584239.25    1538316.88     24149.22 o                         
   5  19   1     940286.75    1129920.75     18210.99 o                         
   7  19   1     405701.78     423746.78      9976.18 o                         
   9  19   1     180721.38     145753.94      5590.74 o                         
  11  19   1       9644.56       1558.18      4028.77 o                         
  13  19   1    1364087.38    1402001.88     27823.71 o                         
  15  19   1      52167.54      56962.18      6510.78 o                         
  17  19   1     671235.94     656706.69     17025.85 o                         
  19  19   1     303393.22     222590.25     11136.96 o                         
  21  19   1     187015.00     195845.12     11475.00 o                         
  23  19   1     451751.25     475321.31     17137.59 o                         
  25  19   1    1106063.12    1143664.62     27400.05 o                         
  27  19   1     382585.19     368758.53     16033.24 o                         
  29  19   1     322372.84     288716.06     15979.38 o                         
  31  19   1     125277.00     136701.56     14016.09 o                         
  33  19   1      18024.36      15526.14     11587.13 o                         
  35  19   1     409464.66     511062.09     24690.56 o                         
  37  19   1       3347.32     -13162.26     13162.26 o                         
  39  19   1     317651.09     321512.91     23877.83 o                         
  41  19   1     107273.90      72252.97     16997.08 o                         
  43  19   1      11905.10       8450.15     32083.64 o                         
 -42  20   1      10763.88     -13828.32     13828.32 o                         
 -40  20   1       2269.68        239.75     13852.17 o                         
 -38  20   1       3580.41     -12102.88     13100.85 o                         
 -36  20   1     348885.31     323557.91     21182.52 o                         
 -34  20   1      49835.00     111862.72     16470.47 o                         
 -32  20   1       6314.28      32828.76     10306.46 o                         
 -30  20   1      11389.43     113607.33     12411.31 o                         
 -28  20   1      69464.81      66091.60      9335.09 o                         
 -26  20   1      72656.71      46275.63      8597.38 o                         
 -24  20   1     995617.94     991252.69     24980.55 o                         
 -22  20   1     117078.86      68698.13      8285.50 o                         
 -20  20   1    1137058.25    1030959.44     23801.90 o                         
 -18  20   1     112316.36      90508.47      6935.56 o                         
 -16  20   1     169419.50     141277.42      7308.83 o                         
 -14  20   1    2796720.75    2830303.50     48067.08 o                         
 -12  20   1    2958489.25    3056320.25     48155.88 o                         
 -10  20   1      81778.36     220982.16     12380.90 o                         
  -8  20   1     566345.31     625284.62     28975.32 o                         
  -6  20   1     405046.31     530743.38     11343.08 o                         
  -4  20   1     200324.92     174088.41      6258.67 o                         
  -2  20   1     349609.59     432973.38      9713.11 o                         
   0  20   1     638967.44     622434.38     11783.87 o                         
   2  20   1     155914.20     146462.92      5500.53 o                         
   4  20   1     360833.69     429516.34      9842.91 o                         
   6  20   1    1398840.50    1323730.25     22245.27 o                         
   8  20   1      28133.84      19808.38      3593.69 o                         
  10  20   1    1983920.62    1939207.88     30242.87 o                         
  12  20   1       8624.17      31260.41      5186.93 o                         
  14  20   1     857320.56     661752.81     16534.76 o                         
  16  20   1     161776.52     133428.09      8706.74 o                         
  18  20   1      13559.14      10882.10      6161.29 o                         
  20  20   1     116766.46     164837.95     10966.46 o                         
  22  20   1       1028.23      -6446.20      6446.20 o                         
  24  20   1     184240.45     183120.38     11794.99 o                         
  26  20   1     184198.48     207705.30     12296.45 o                         
  28  20   1     116216.20      99166.33     12515.48 o                         
  30  20   1      18107.58       8870.62      9314.90 o                         
  32  20   1     340649.16     363334.28     21316.09 o                         
  34  20   1        126.55      -9068.99     11970.93 o                         
  36  20   1       7049.21      -7463.71     13782.28 o                         
  38  20   1     457176.47     413797.94     24188.80 o                         
  40  20   1      19937.05      -6043.12     14335.45 o                         
  42  20   1     131666.41     130672.27     20029.64 o                         
 -41  21   1       8700.58     -14000.38     14000.38 o                         
 -39  21   1     229684.59     168622.14     19329.40 o                         
 -37  21   1     124891.52     113334.56     16995.92 o                         
 -35  21   1     106267.45     163686.66     16602.38 o                         
 -33  21   1     509679.47     536669.38     25214.35 o                         
 -31  21   1     407855.84     439589.75     21425.12 o                         
 -29  21   1       8136.83      14793.94      9351.45 o                         
 -27  21   1       2713.90      -6226.92      7346.69 o                         
 -25  21   1     376706.72     340633.72     16942.11 o                         
 -23  21   1     173583.31     213613.16     12552.87 o                         
 -21  21   1       1109.45      -1972.44      6505.87 o                         
 -19  21   1     415791.22     544313.50     17872.24 o                         
 -17  21   1     103898.22     115602.84      7593.57 o                         
 -15  21   1      93618.36     130544.90      7047.75 o                         
 -13  21   1     228647.72     150293.78      8098.28 o                         
 -11  21   1      56971.40     125607.19     10836.50 o                         
  -9  21   1     594450.62     568416.44     12213.82 o                         
  -7  21   1    1851588.12    1920186.25     29810.50 o                         
  -5  21   1     201611.06     240445.88      8845.93 o                         
  -3  21   1       8118.53      20543.69      3345.50 o                         
  -1  21   1      74788.99      75788.59      4411.65 o                         
   1  21   1       1339.77       3952.11      2975.62 o                         
   3  21   1      42408.47      74140.25      4519.28 o                         
   5  21   1     412806.31     443327.41     10214.89 o                         
   7  21   1    1273219.38    1480905.38     24040.53 o                         
   9  21   1        305.23      -3166.42      3166.42 o                         
  11  21   1    1220286.75    1155211.12     20542.08 o                         
  13  21   1       6735.66       4270.82      4670.84 o                         
  15  21   1      28647.85      26889.05      6657.12 o                         
  17  21   1       2693.09      -5764.76      5764.76 o                         
  19  21   1     188512.55     101850.27      9324.77 o                         
  21  21   1    1179387.12    1137396.00     28230.77 o                         
  23  21   1       1293.33       3522.12      7365.93 o                         
  25  21   1      21154.99      52918.16      9250.72 o                         
  27  21   1       4630.61       5517.75      8641.11 o                         
  29  21   1     518540.91     555480.81     23178.59 o                         
  31  21   1      58909.54      76154.84     12777.04 o                         
  33  21   1     197089.55     241109.59     18142.17 o                         
  35  21   1      89877.64     107433.22     15726.25 o                         
  37  21   1    1402938.12    1347365.50     41780.69 o                         
  39  21   1       6849.02      25518.73     15113.81 o                         
  41  21   1      39848.25     122300.34     20066.64 o                         
 -42  22   1      15810.75      86207.64     60029.40 o                         
 -40  22   1     210678.22     106114.18     17725.83 o                         
 -38  22   1     174427.55     156620.67     18942.45 o                         
 -36  22   1      42643.56      15379.35     13831.35 o                         
 -34  22   1     482151.59     521633.56     26247.32 o                         
 -32  22   1      94246.07      82473.11     14213.32 o                         
 -30  22   1      22288.19      -1172.02      9954.69 o                         
 -28  22   1     119730.25     131855.94     14466.08 o                         
 -26  22   1      55011.21      67949.20     10249.84 o                         
 -24  22   1     386105.72     379581.91     21509.34 o                         
 -22  22   1     141860.30     124232.75     10565.30 o                         
 -20  22   1      10497.52      26770.81      7235.74 o                         
 -18  22   1     207587.08     167166.12     10620.89 o                         
 -16  22   1       5726.77      18636.29      5126.27 o                         
 -14  22   1       1762.90       9586.60      4646.63 o                         
 -12  22   1     356805.81     328397.31     10033.40 o                         
 -10  22   1    3290193.25    3231265.25     49184.68 o                         
  -8  22   1     111797.73     108753.43      5646.03 o                         
  -6  22   1     459732.28     797776.38     19302.60 o                         
  -4  22   1    1296505.75    1371503.62     42878.91 o                         
  -2  22   1      82258.69     212783.16     18328.34 o                         
   0  22   1     181447.56     261609.09      8167.08 o                         
   2  22   1    2660592.25    2568996.50     39324.45 o                         
   4  22   1    2845794.25    2669647.75     41069.73 o                         
   6  22   1      50719.16      95946.93      7858.07 o                         
   8  22   1    2540656.25    2264456.00     33774.48 o                         
  10  22   1     478643.12     540473.00     13405.74 o                         
  12  22   1     447200.72     416550.84     13576.97 o                         
  14  22   1      54316.28      44188.54      6868.10 o                         
  16  22   1     435166.56     438368.59     16095.05 o                         
  18  22   1       6763.50      -6160.60      6160.60 o                         
  20  22   1     146831.16     180583.36     11989.91 o                         
  22  22   1      83537.72      98138.70     10498.52 o                         
  24  22   1       5787.19      -5077.25      8166.08 o                         
  26  22   1    2060320.50    2076740.00     47835.84 o                         
  28  22   1     132950.02     152589.12     14046.58 o                         
  30  22   1     219849.19     166014.41     15237.61 o                         
  32  22   1     671387.12     695818.31     41929.31 o                         
  34  22   1    1148735.62    1425837.00     43595.79 o                         
  36  22   1      50943.70      55371.36     15814.96 o                         
  38  22   1     124919.15     135832.03     17935.00 o                         
  40  22   1    1466502.62    1480767.00     51286.58 o                         
 -41  23   1       8065.02      50126.75     34275.23 o                         
 -39  23   1      71613.91      60983.27     16060.62 o                         
 -37  23   1      97507.33      67597.40     16317.78 o                         
 -35  23   1      73958.58      81802.57     15872.08 o                         
 -33  23   1     351725.78     416116.84     26949.00 o                         
 -31  23   1       7765.41      11071.36     11776.96 o                         
 -29  23   1     135508.75     135460.39     13698.58 o                         
 -27  23   1     316440.41     277812.00     16935.38 o                         
 -25  23   1      45774.23      15136.95      9118.14 o                         
 -23  23   1      15274.56      13457.66      8205.42 o                         
 -21  23   1       4484.78      16943.88      9320.35 o                         
 -19  23   1     392585.09     374301.22     16330.20 o                         
 -17  23   1     183721.41     195400.22     11602.25 o                         
 -15  23   1     145132.45     131022.39      9304.78 o                         
 -13  23   1      10855.34      -2435.96      4605.27 o                         
 -11  23   1     512249.16     545493.06     14172.94 o                         
  -9  23   1      56852.56     108383.86      6782.07 o                         
  -7  23   1     358775.94     334918.22     11097.03 o                         
  -5  23   1     915066.69     944345.31     18093.59 o                         
  -3  23   1      39933.95     104463.36      7654.95 o                         
  -1  23   1      79707.95     185511.59      9718.59 o                         
   1  23   1     982991.56     965282.44     20017.92 o                         
   3  23   1      42312.16      71320.81      5881.17 o                         
   5  23   1      17344.82      34870.70      4341.58 o                         
   7  23   1     960455.38     977161.44     17790.08 o                         
   9  23   1     285101.03     400804.88     14857.08 o                         
  11  23   1       7032.89      11617.49      5740.66 o                         
  13  23   1     279752.19     257369.70     12406.70 o                         
  15  23   1      10708.24      14576.34      6517.79 o                         
  17  23   1     368862.22     341349.47     15482.75 o                         
  19  23   1       3042.80      -6649.40      7443.53 o                         
  21  23   1       1459.61       3015.55      8391.96 o                         
  23  23   1     302546.44     272457.84     18453.33 o                         
  25  23   1      60956.86     105508.26     15063.41 o                         
  27  23   1     239673.50     256784.59     17285.34 o                         
  29  23   1      27487.88      48380.28     12115.84 o                         
  31  23   1     194052.33     261130.97     19251.87 o                         
  33  23   1     443565.81     443638.34     28597.49 o                         
  35  23   1        684.43       4653.25     13715.50 o                         
  37  23   1      43788.85      46732.57     15431.59 o                         
  39  23   1     187292.55     193231.58     20903.94 o                         
 -40  24   1     114579.45     133871.11     27859.58 o                         
 -38  24   1      40608.96      51912.73     15120.62 o                         
 -36  24   1      40530.64      35940.98     14615.68 o                         
 -34  24   1      66059.19      36375.10     14287.63 o                         
 -32  24   1       1289.20     -11384.18     11384.18 o                         
 -30  24   1     387981.31     393040.88     23521.36 o                         
 -28  24   1      10470.94      40802.85     10728.82 o                         
 -26  24   1      38388.19      24795.30     10143.01 o                         
 -24  24   1     283889.12     285617.53     16667.49 o                         
 -22  24   1       7759.57       7633.25      8132.60 o                         
 -20  24   1       2228.74      13748.63      7845.85 o                         
 -18  24   1     434225.00     384980.28     17368.67 o                         
 -16  24   1     449303.78     431164.19     17994.15 o                         
 -14  24   1      57977.72     104989.09     10582.56 o                         
 -12  24   1     408277.03     416645.81     13862.08 o                         
 -10  24   1     276567.16     256401.59      9652.69 o                         
  -8  24   1      62445.96      56793.82      5529.32 o                         
  -6  24   1      52017.62      41420.88      5437.12 o                         
  -4  24   1    3599553.00    3786880.75     60132.24 o                         
  -2  24   1     696741.25     655902.88     15113.44 o                         
   0  24   1    1572660.75    1495579.12     26554.97 o                         
   2  24   1      51529.79      81693.55      6197.22 o                         
   4  24   1      81636.91      60083.23      5310.39 o                         
   6  24   1     443800.84     487567.31     14231.45 o                         
   8  24   1     464686.97     402089.06     12563.45 o                         
  10  24   1    1265777.12    1095797.50     25283.12 o                         
  12  24   1      24525.30      11520.33      6474.95 o                         
  14  24   1     458307.28     426752.09     17109.13 o                         
  16  24   1      35355.05      25423.48      8484.83 o                         
  18  24   1      41059.28      44222.69      8951.40 o                         
  20  24   1     769756.94     640097.00     23018.88 o                         
  22  24   1    1807533.62    1713371.38     42672.69 o                         
  24  24   1       8637.21       6882.19      9158.25 o                         
  26  24   1     198546.28     287376.44     17481.43 o                         
  28  24   1     215411.31     290175.31     18843.67 o                         
  30  24   1     416383.72     387277.44     23250.18 o                         
  32  24   1       9984.83      17170.88     13565.54 o                         
  34  24   1     118987.14     213996.95     19456.56 o                         
  36  24   1     698207.31     656005.50     31434.99 o                         
  38  24   1     333291.69     373293.25     25844.22 o                         
 -39  25   1     227734.41     193831.38     42850.52 o                         
 -37  25   1     240953.19     235495.53     21113.48 o                         
 -35  25   1     394910.25     387941.81     31752.48 o                         
 -33  25   1     231976.83     158389.19     18574.28 o                         
 -31  25   1     250390.69     281999.00     21035.21 o                         
 -29  25   1       1671.35     -10369.21     10369.21 o                         
 -27  25   1     120439.02     152476.83     18285.65 o                         
 -25  25   1      18517.65      90836.04     11684.64 o                         
 -23  25   1       1644.48      -2918.49      9195.38 o                         
 -21  25   1       4078.18      -7414.06      7807.73 o                         
 -19  25   1     753660.75     761383.88     24922.31 o                         
 -17  25   1     403162.84     493435.22     19795.48 o                         
 -15  25   1     537640.06     600185.50     20982.41 o                         
 -13  25   1     442050.22     341717.91     16013.91 o                         
 -11  25   1     265771.06     275283.53     13112.78 o                         
  -9  25   1    1248758.00    1143912.38     25416.38 o                         
  -7  25   1     378594.19     405658.44     13208.11 o                         
  -5  25   1     469683.44     461623.78     24231.09 o                         
  -3  25   1      31671.58     134361.08     12407.80 o                         
  -1  25   1      90796.97     117541.94     10656.73 o                         
   1  25   1     649095.81     637808.12     18372.19 o                         
   3  25   1     417388.22     505795.78     15185.68 o                         
   5  25   1      10065.56      -2434.81      5264.24 o                         
   7  25   1    1572782.38    1533326.88     30497.96 o                         
   9  25   1     203944.50     221992.84     11693.50 o                         
  11  25   1      76072.99      93328.33      9369.28 o                         
  13  25   1       1799.92      -6861.31      6861.31 o                         
  15  25   1      45950.35      51347.92      9358.15 o                         
  17  25   1     161378.56     122798.51     11502.20 o                         
  19  25   1     153340.50     169101.62     12890.10 o                         
  21  25   1     172782.19     145557.72     13056.81 o                         
  23  25   1     640864.56     629502.88     24305.15 o                         
  25  25   1       2036.53      -9643.91      9643.91 o                         
  27  25   1      61498.14      66688.62     13151.78 o                         
  29  25   1      13211.62      22824.45     13119.46 o                         
  31  25   1       5428.77       7646.59     13252.67 o                         
  33  25   1       7762.43      21235.08     14055.35 o                         
  35  25   1      67719.47     132837.47     17356.00 o                         
  37  25   1     213444.05     235408.97     21642.05 o                         
 -36  26   1       1139.27       3894.59     14001.20 o                         
 -34  26   1    1494012.88    1428609.12     46825.43 o                         
 -32  26   1     124820.02     146808.42     17770.27 o                         
 -30  26   1      74439.55      44662.54     13941.31 o                         
 -28  26   1     110464.62     142973.20     15495.62 o                         
 -26  26   1      11528.63       5297.95     10183.27 o                         
 -24  26   1      68693.77      79691.44     11894.99 o                         
 -22  26   1       4150.82      13957.38      9217.74 o                         
 -20  26   1     302364.12     291288.28     16227.93 o                         
 -18  26   1      20315.24      26603.42      9057.07 o                         
 -16  26   1     471701.81     464215.06     18876.78 o                         
 -14  26   1     601192.25     522264.09     18795.83 o                         
 -12  26   1     668194.38     728485.94     23344.83 o                         
 -10  26   1      91845.33     231938.41     16792.21 o                         
  -8  26   1     210300.20     373016.38     13687.68 o                         
  -6  26   1       2428.45      -5142.61      5142.61 o                         
  -4  26   1     212900.38     380725.59     13879.09 o                         
  -2  26   1     462412.47     366941.53     21310.32 o                         
   0  26   1    1311788.38    1197080.00     26642.37 o                         
   2  26   1      93767.16     182279.09      9989.33 o                         
   4  26   1    3047206.50    3250244.25     62157.09 o                         
   6  26   1       1269.91       3941.08      7144.56 o                         
   8  26   1    2677489.00    2703347.25     53458.34 o                         
  10  26   1    1484879.00    1279098.00     31387.21 o                         
  12  26   1     482448.56     493937.38     20069.97 o                         
  14  26   1     155813.69     227719.11     13953.39 o                         
  16  26   1      20476.84      33918.82      8449.92 o                         
  18  26   1      46230.49      90095.23     10640.15 o                         
  20  26   1       9250.66        129.89      8818.31 o                         
  22  26   1     219853.23     209155.95     15241.32 o                         
  24  26   1      67990.60      75284.91     12137.87 o                         
  26  26   1     354487.28     343946.66     20486.41 o                         
  28  26   1     981969.94    1090483.50     40932.20 o                         
  30  26   1     613058.62     544799.75     34168.89 o                         
  32  26   1     434890.69     467451.88     27570.51 o                         
  34  26   1     150055.86     175427.00     19480.30 o                         
  36  26   1     199004.52     186248.98     19904.14 o                         
 -35  27   1      38138.80      39157.77     15373.59 o                         
 -33  27   1       9630.07      19128.17     13841.30 o                         
 -31  27   1     460314.28     461776.84     25840.29 o                         
 -29  27   1       1740.22      -6700.78     12290.79 o                         
 -27  27   1      74084.28     126208.11     14655.79 o                         
 -25  27   1       1473.21      -5621.31     10002.18 o                         
 -23  27   1      46986.69     128388.50     15139.75 o                         
 -21  27   1      18094.96      39832.94      9674.69 o                         
 -19  27   1      35684.84      21303.90      9131.34 o                         
 -17  27   1      32038.12      55004.02      9324.26 o                         
 -15  27   1      84522.98      67310.82      8975.24 o                         
 -13  27   1       3450.78      -3839.92      7078.34 o                         
 -11  27   1     432072.03     409835.12     17650.88 o                         
  -9  27   1     283009.12     406432.44     19229.15 o                         
  -7  27   1     229525.33     199104.98     11362.31 o                         
  -5  27   1      41362.48      84134.85     11264.02 o                         
  -3  27   1    1644506.38    1457979.38     31403.06 o                         
  -1  27   1       3543.16       7235.26      6033.94 o                         
   1  27   1       2805.23      25159.48      7176.45 o                         
   3  27   1    3372537.25    3325742.75     64227.51 o                         
   5  27   1     236829.81     223578.12     13500.89 o                         
   7  27   1      84998.10      52443.62      8339.82 o                         
   9  27   1     138837.97     110376.57     11649.26 o                         
  11  27   1      11863.24       7330.77      7099.67 o                         
  13  27   1      46287.71      46561.86      8455.64 o                         
  15  27   1       1146.51      -6757.64      7500.38 o                         
  17  27   1      83261.19      80342.92     10947.96 o                         
  19  27   1      20707.09      24382.16      9530.07 o                         
  21  27   1        616.33      -9454.88      9454.88 o                         
  23  27   1       2027.49       4694.14     10258.92 o                         
  25  27   1      19986.84      88640.02     13767.43 o                         
  27  27   1      76231.09     204853.64     18945.75 o                         
  29  27   1     425166.94     471545.66     27592.49 o                         
  31  27   1     184443.69     196158.72     20029.83 o                         
  33  27   1     161993.19     132222.25     18195.27 o                         
  35  27   1      87208.95     126577.20     19290.09 o                         
 -34  28   1     850946.25     870130.25     37255.50 o                         
 -32  28   1      13962.73      50415.84     14525.43 o                         
 -30  28   1      28309.19       6377.81     13128.44 o                         
 -28  28   1     119437.72     112699.51     16532.68 o                         
 -26  28   1     275455.06     232542.03     17079.26 o                         
 -24  28   1       3300.22      22403.27     10290.04 o                         
 -22  28   1      22096.10      93749.34     13636.95 o                         
 -20  28   1     136794.41     224882.39     15153.05 o                         
 -18  28   1     143317.42     193102.58     13923.49 o                         
 -16  28   1     295879.94     322592.97     16579.28 o                         
 -14  28   1       1138.67       2998.37      7122.45 o                         
 -12  28   1      95910.34     102575.76     10316.82 o                         
 -10  28   1     361558.00     242170.00     13402.29 o                         
  -8  28   1       1516.75      -3011.98      5768.85 o                         
  -6  28   1     767156.56     680505.62     20825.05 o                         
  -4  28   1     754791.94     766321.31     22854.29 o                         
  -2  28   1      28058.59      60749.15     11974.50 o                         
   0  28   1     235412.30     204879.02     12431.23 o                         
   2  28   1     340242.28     329966.41     15947.89 o                         
   4  28   1     184163.73     202223.66     13775.67 o                         
   6  28   1      17795.13      11191.33      7179.79 o                         
   8  28   1     309339.66     309038.25     15265.71 o                         
  10  28   1      78139.53      75755.55      9157.25 o                         
  12  28   1      63552.91      54557.71      9129.03 o                         
  14  28   1      70229.66     111982.67     11303.44 o                         
  16  28   1      51476.37      58431.57     10257.51 o                         
  18  28   1     549275.19     688528.62     25167.93 o                         
  20  28   1     166760.94     160351.70     13952.34 o                         
  22  28   1     415462.25     397443.91     20470.45 o                         
  24  28   1     121042.65      85387.04     13294.94 o                         
  26  28   1       2240.32     -11318.55     11318.55 o                         
  28  28   1      53863.84      53924.18     14871.00 o                         
  30  28   1     263446.72     224877.80     20578.42 o                         
  32  28   1     163224.97     195652.30     20200.28 o                         
  34  28   1     126738.96     149687.31     30094.48 o                         
 -33  29   1      16302.49      11314.46     14602.85 o                         
 -31  29   1      55380.94      71030.40     15696.37 o                         
 -29  29   1     228126.39     177067.59     18259.17 o                         
 -27  29   1     231441.50     267933.78     20227.05 o                         
 -25  29   1      83208.38      82334.15     12954.98 o                         
 -23  29   1     329451.78     277842.22     17597.96 o                         
 -21  29   1     186834.48     192220.84     14599.92 o                         
 -19  29   1     154334.47     150486.53     13283.23 o                         
 -17  29   1     495635.41     441614.44     22633.64 o                         
 -15  29   1    1677125.38    1623296.62     38720.93 o                         
 -13  29   1     551177.25     487922.56     18937.34 o                         
 -11  29   1     498302.75     459171.50     19613.58 o                         
  -9  29   1      43466.56      17151.06      7295.09 o                         
  -7  29   1      22977.98      34459.65      9485.12 o                         
  -5  29   1      90939.70      74493.61     10086.15 o                         
  -3  29   1    1183847.00    1163558.00     33909.17 o                         
  -1  29   1      74385.16     109942.86     16562.21 o                         
   1  29   1    1347640.12    1328772.88     59938.15 o                         
   3  29   1    1455066.88    1500055.75     40302.43 o                         
   5  29   1     394316.19     376504.44     16597.05 o                         
   7  29   1         72.11      -6293.90      6293.90 o                         
   9  29   1      20107.07      74381.56      9530.34 o                         
  11  29   1     220053.33     202457.48     13366.34 o                         
  13  29   1     397264.31     411413.62     18825.63 o                         
  15  29   1       3550.56      11499.89      9090.32 o                         
  17  29   1       2216.61      -8646.17      8646.17 o                         
  19  29   1      14003.91      10288.73     10547.89 o                         
  21  29   1     111102.38     130428.85     13594.72 o                         
  23  29   1    1368598.88    1336135.75     40042.74 o                         
  25  29   1      97028.87     115587.83     15142.67 o                         
  27  29   1      43473.89      23498.66     13361.30 o                         
  29  29   1     217349.98     193111.48     19254.03 o                         
  31  29   1     254055.05     276643.00     22391.24 o                         
 -32  30   1      56326.62      30509.67     15649.48 o                         
 -30  30   1     587970.25     522025.53     28364.45 o                         
 -28  30   1      32833.09      41170.27     14003.77 o                         
 -26  30   1         59.08      -7148.92     11310.08 o                         
 -24  30   1      10473.54      86541.62     14479.12 o                         
 -22  30   1     167414.53     191739.94     15236.36 o                         
 -20  30   1    1256792.00    1398643.12     38137.74 o                         
 -18  30   1     392367.06     470064.22     21310.90 o                         
 -16  30   1      71714.87      93238.09     12774.54 o                         
 -14  30   1       5496.74      15727.37      9479.10 o                         
 -12  30   1     174486.98     166987.48     14888.14 o                         
 -10  30   1      61082.27      54529.30     10883.88 o                         
  -8  30   1     152716.22     179423.67     12681.52 o                         
  -6  30   1     381793.50     313462.38     17853.03 o                         
  -4  30   1       5972.79      14119.59      7599.26 o                         
  -2  30   1      83833.70     115604.55     11088.33 o                         
   0  30   1    4269075.50    4882266.50    111118.61 o                         
   2  30   1     335225.84     371915.59     20047.28 o                         
   4  30   1      22592.17       8904.07      9288.53 o                         
   6  30   1    1048216.38    1207437.88     34214.92 o                         
   8  30   1       8905.81       7876.65      8152.74 o                         
  10  30   1      33329.92      31557.88      8622.07 o                         
  12  30   1     131248.03     119966.20     11975.40 o                         
  14  30   1      48028.35      54526.99     10630.55 o                         
  16  30   1         25.37      -5394.78      9338.93 o                         
  18  30   1       1976.00      -9535.73      9535.73 o                         
  20  30   1     345411.91     324867.66     19311.83 o                         
  22  30   1      66511.91      36175.64     12523.15 o                         
  24  30   1      64419.36      74915.16     16824.97 o                         
  26  30   1     141086.84     125523.03     16964.35 o                         
  28  30   1      59652.90      24110.32     13537.72 o                         
  30  30   1     842736.06     864665.00     38803.08 o                         
 -29  31   1     101945.42      68379.40     16391.59 o                         
 -27  31   1      24872.62      50909.29     16205.35 o                         
 -25  31   1      35906.31      78070.78     15722.85 o                         
 -23  31   1     233808.14     237267.34     22315.81 o                         
 -21  31   1     338919.72     329308.84     21324.90 o                         
 -19  31   1       3908.37      -3864.45     10469.93 o                         
 -17  31   1      31285.32       8645.17     10564.95 o                         
 -15  31   1       7228.53      23850.60     10050.96 o                         
 -13  31   1    2078022.62    2061408.12     52201.30 o                         
 -11  31   1     293945.44     288735.53     18404.60 o                         
  -9  31   1      26079.56      63254.96     14145.43 o                         
  -7  31   1      47605.86     116882.16     11043.43 o                         
  -5  31   1      31531.81      62601.12     14938.78 o                         
  -3  31   1     211455.50     254205.31     18107.81 o                         
  -1  31   1      60224.19      62815.39     11318.07 o                         
   1  31   1     245822.20     215374.47     16066.61 o                         
   3  31   1     893198.12     953540.25     36690.66 o                         
   5  31   1     109250.52     115063.44     13579.35 o                         
   7  31   1     204908.08     208464.69     15167.17 o                         
   9  31   1     113873.41     103239.29     11428.96 o                         
  11  31   1     243886.75     197725.73     15051.05 o                         
  13  31   1     241459.19     245588.56     16689.15 o                         
  15  31   1       4847.33       5458.27     13114.40 o                         
  17  31   1      18801.88      57756.41     11767.31 o                         
  19  31   1     132374.17     176988.89     21989.86 o                         
  21  31   1      92370.78      55347.46     12681.32 o                         
  23  31   1     753749.94     819567.62     32476.89 o                         
  25  31   1     310142.28     282010.38     22526.92 o                         
  27  31   1       2339.22     -13077.36     13077.36 o                         
  29  31   1      16470.11      -3837.55     15162.23 o                         
 -28  32   1     345706.81     308674.16     26812.82 o                         
 -26  32   1      60073.51      74812.13     16878.45 o                         
 -24  32   1     185659.61     263473.69     21738.49 o                         
 -22  32   1     125933.27     148196.75     15980.40 o                         
 -20  32   1     623161.62     716018.19     30347.04 o                         
 -18  32   1      58373.68      55571.74     12872.66 o                         
 -16  32   1      85035.01      93969.09     13332.32 o                         
 -14  32   1     309469.50     284460.31     17688.27 o                         
 -12  32   1     317862.25     412612.34     23323.78 o                         
 -10  32   1      72157.25      88309.78     16884.78 o                         
  -8  32   1     436829.97     463880.22     27818.99 o                         
  -6  32   1     377349.72     496329.28     23902.04 o                         
  -4  32   1      12104.06       -706.81      9075.53 o                         
  -2  32   1     887943.75     960903.38     36202.89 o                         
   0  32   1     137095.94     176150.19     15569.18 o                         
   2  32   1     219194.41     326838.56     19230.86 o                         
   4  32   1       7411.07       2163.43      9102.66 o                         
   6  32   1     799019.81     823944.75     31584.75 o                         
   8  32   1    1226689.50    1140898.50     37506.74 o                         
  10  32   1     145373.33     116412.46     14587.45 o                         
  12  32   1      25163.89      26399.05     11742.81 o                         
  14  32   1          2.38     -11632.37     11632.37 o                         
  16  32   1       3768.31      -5589.55     10572.65 o                         
  18  32   1      68537.32      93414.39     14504.80 o                         
  20  32   1     560824.94     540282.81     26723.00 o                         
  22  32   1     149617.70     145975.75     17654.87 o                         
  24  32   1      14721.15       7777.24     13773.56 o                         
  26  32   1      45644.39      25796.66     16149.02 o                         
 -27  33   1      98351.20     137602.64     31328.65 o                         
 -25  33   1      12387.23      12942.73     14383.50 o                         
 -23  33   1     260375.27     373707.19     24088.79 o                         
 -21  33   1      50981.75      49494.08     13435.39 o                         
 -19  33   1      26194.12      33466.09     13463.44 o                         
 -17  33   1     332806.53     349416.38     24105.77 o                         
 -15  33   1       1688.16      -7802.37     11799.35 o                         
 -13  33   1       2658.70     -11370.88     11370.88 o                         
 -11  33   1        279.79     -10690.23     10690.23 o                         
  -9  33   1      36381.03      65765.56     17366.50 o                         
  -7  33   1     123948.17      58500.02     11865.87 o                         
  -5  33   1      70753.07      87912.46     13656.04 o                         
  -3  33   1        310.85      -8646.37      8646.37 o                         
  -1  33   1     140273.00     167069.02     17232.61 o                         
   1  33   1     339490.16     366206.78     20522.96 o                         
   3  33   1     126773.79     140153.39     14675.71 o                         
   5  33   1      18082.68      14265.15     10101.17 o                         
   7  33   1      55054.32      95626.08     13511.77 o                         
   9  33   1     183595.14     174713.09     17794.00 o                         
  11  33   1        366.21     -10756.69     10756.69 o                         
  13  33   1      26268.81      52401.87     12780.43 o                         
  15  33   1      70058.59      54455.77     14994.32 o                         
  17  33   1     110068.84     158261.91     24929.18 o                         
  19  33   1      48861.94      69915.41     15613.60 o                         
  21  33   1     140264.39     194389.36     19764.30 o                         
  23  33   1        482.66       3090.27     18811.96 o                         
  25  33   1      37082.34      56076.36     16987.33 o                         
 -24  34   1     267178.44     252872.72     27296.62 o                         
 -22  34   1     368739.53     393637.28     27610.77 o                         
 -20  34   1     112543.68     144562.28     19367.98 o                         
 -18  34   1     193977.39     196227.09     20104.48 o                         
 -16  34   1      98709.79      61600.69     15276.18 o                         
 -14  34   1     286832.50     276136.81     21065.45 o                         
 -12  34   1    1096485.75    1054051.25     42216.38 o                         
 -10  34   1      76978.70      64650.81     17345.01 o                         
  -8  34   1      75938.45      31235.67     17839.37 o                         
  -6  34   1     409782.62     406375.41     26821.78 o                         
  -4  34   1      50286.34      41823.43     15677.96 o                         
  -2  34   1       1939.10     -18435.58     18435.58 o                         
   0  34   1       8287.07     -13451.14     13451.14 o                         
   2  34   1     495391.94     385243.31     25921.00 o                         
   4  34   1      15194.54      33961.03     15146.77 o                         
   6  34   1     550889.31     500887.75     29400.80 o                         
   8  34   1     157126.77     160471.28     20175.72 o                         
  10  34   1        291.59      -9687.19     11515.96 o                         
  12  34   1     344079.91     333416.53     21749.01 o                         
  14  34   1      51294.66      19739.98     13392.21 o                         
  16  34   1      18668.59      10763.52     13008.78 o                         
  18  34   1     165837.25     132864.03     18055.84 o                         
  20  34   1     110227.61     104254.40     18255.95 o                         
  22  34   1       7428.38       8210.39     15969.13 o                         
 -21  35   1      52546.61      82718.99     20037.15 o                         
 -19  35   1     146532.45     130988.07     21998.23 o                         
 -17  35   1     139210.25     168688.89     23078.02 o                         
 -15  35   1      75515.11      58572.68     18853.27 o                         
 -13  35   1       8400.64      46643.40     16051.34 o                         
 -11  35   1     102214.52     123583.58     18131.01 o                         
  -9  35   1      30660.47      38068.73     15724.48 o                         
  -7  35   1      10927.93      50204.61     16418.24 o                         
  -5  35   1      94102.13     126428.81     19363.59 o                         
  -3  35   1      73587.05      79249.30     17089.64 o                         
  -1  35   1     342868.66     358813.44     26425.57 o                         
   1  35   1       7659.86     -14085.94     14085.94 o                         
   3  35   1       3634.49      14567.58     15146.91 o                         
   5  35   1     330577.84     291280.72     24228.87 o                         
   7  35   1      51909.76      29619.30     15054.20 o                         
   9  35   1    1561673.00    1678445.38     79036.56 o                         
  11  35   1     276031.50     264249.38     23081.54 o                         
  13  35   1      14510.75       -823.80     15477.26 o                         
  15  35   1       1572.59     -16411.52     16411.52 o                         
  17  35   1      13200.08       1200.26     16852.44 o                         
  19  35   1      46848.81      38978.28     18123.05 o                         
  21  35   1      33283.84      -2528.39     22078.25 o                         
 -18  36   1      22825.42      14124.09     18735.45 o                         
 -16  36   1     231411.45     236319.28     25946.85 o                         
 -14  36   1      62852.77      69333.53     17313.55 o                         
 -12  36   1     259796.45     283295.81     24741.23 o                         
 -10  36   1       5058.19      26036.16     15955.17 o                         
  -8  36   1      80180.90      93315.92     18422.65 o                         
  -6  36   1      25967.29      83249.81     18217.40 o                         
  -4  36   1     760229.38     832855.44     38249.75 o                         
  -2  36   1     349818.00     399781.53     28918.71 o                         
   0  36   1       7818.73     -14442.49     14442.49 o                         
   2  36   1     231467.09     161327.83     20803.40 o                         
   4  36   1      42423.98      39961.61     16368.36 o                         
   6  36   1      62901.15      44667.32     18017.86 o                         
   8  36   1      37346.21      71684.16     17585.24 o                         
  10  36   1     526120.38     525867.19     31428.97 o                         
  12  36   1      54009.39      85561.92     17435.60 o                         
  14  36   1     120561.45     115364.21     21183.32 o                         
  16  36   1      42630.73      67047.05     20003.62 o                         
  18  36   1     452168.97     346162.06     54736.50 o                         
 -15  37   1     541185.56     551554.81     32538.54 o                         
 -13  37   1      74986.75      86490.12     19491.21 o                         
 -11  37   1     631347.06     674723.06     35626.15 o                         
  -9  37   1     155886.05     197327.77     21602.05 o                         
  -7  37   1     223543.77     251709.69     23292.72 o                         
  -5  37   1        447.00      -5764.15     14832.23 o                         
  -3  37   1      23250.11      21276.24     15959.89 o                         
  -1  37   1       9921.67      13170.96     15024.61 o                         
   1  37   1      35143.71      72031.38     18369.88 o                         
   3  37   1      18242.02      65951.37     16670.27 o                         
   5  37   1       2262.67     -14105.95     14105.95 o                         
   7  37   1       5197.76       3114.46     15414.71 o                         
   9  37   1     103958.24     118235.09     20381.09 o                         
  11  37   1      12760.20      23250.60     17324.33 o                         
  13  37   1     603505.94     568579.06     33390.57 o                         
 -10  38   1       1280.55     -18946.33     18946.33 o                         
  -8  38   1      27163.27      45948.89     18182.30 o                         
  -6  38   1     175269.20     208514.38     23254.10 o                         
  -4  38   1     579054.88     529769.25     33363.08 o                         
  -2  38   1      18001.50      12008.26     15501.97 o                         
   0  38   1     194937.38     242013.44     24021.18 o                         
   2  38   1      79087.34      85589.77     20038.07 o                         
   4  38   1      92229.46     114597.30     20307.39 o                         
   6  38   1      51870.66      40775.26     17609.87 o                         
   8  38   1     146454.09     147146.84     21068.00 o                         
 -50   0   2      66941.05      13907.62     21671.52 o                         
 -48   0   2     261233.41     255949.95     30420.21 o                         
 -46   0   2     722042.75     590227.75     40335.34 o                         
 -44   0   2     228837.81     213622.41     26226.50 o                         
 -42   0   2     813145.31    1028839.88     49655.80 o                         
 -40   0   2      28234.69      46354.94     16718.20 o                         
 -38   0   2       1725.26      -6753.31     12635.18 o                         
 -36   0   2    3377482.75    3238460.25     94260.36 o                         
 -34   0   2    1429437.62    1499659.88     51174.29 o                         
 -32   0   2    3688452.25    3815026.25    105665.95 o                         
 -30   0   2    1338145.00    1581022.75     51085.40 o                         
 -28   0   2        303.11      -7559.16      7559.16 o                         
 -26   0   2     205206.58     244856.91     17486.32 o                         
 -24   0   2     917100.38    1050835.25     31972.81 o                         
 -22   0   2     809305.06     603187.06     19870.62 o                         
 -20   0   2     611524.56     654277.75     20282.80 o                         
 -18   0   2    1176237.88    1082106.00     25728.89 o                         
 -16   0   2    6207975.00    7470600.00    130708.63 o                         
 -14   0   2      90573.63     146500.58      6281.20 o                         
 -12   0   2     103907.84      52671.47      3709.06 o                         
 -10   0   2    2590688.75    2561176.00     39874.55 o                         
  -6   0   2     858520.69     883632.94     16787.97 o                         
  -4   0   2    1106119.88     780314.50     48745.68 o                         
   2   0   2    8125612.00    7485458.00    166102.50 o                         
   4   0   2    4853602.50    7090765.00    132856.81 o                         
   6   0   2    6057275.00    4524379.00     90911.45 o                         
   8   0   2     890434.19    1057256.12     24192.06 o                         
  10   0   2    2532481.75    3256471.25     61125.69 o                         
  12   0   2    2042374.00    1916098.75     38291.62 o                         
  14   0   2     601712.75     728656.06     21184.35 o                         
  16   0   2    9071190.00    9741637.00    222646.45 o                         
  18   0   2    2889751.75    2879643.00     72069.60 o                         
  20   0   2      74663.12      80817.93      9630.93 o                         
  22   0   2      40801.48      26964.29      8370.68 o                         
  24   0   2    2172328.00    2187121.25     63878.14 o                         
  26   0   2     217098.11     304788.41     22625.23 o                         
  28   0   2     267413.34     197343.75     19946.03 o                         
  30   0   2    6099675.50    6482304.00    185849.34 o                         
  32   0   2     281736.47     291375.16     24862.97 o                         
  34   0   2     746826.19     726344.38     40052.64 o                         
  36   0   2       7781.14     -15335.43     15335.43 o                         
  38   0   2      80064.41     118607.49     25715.17 o                         
  40   0   2      26320.90     -13698.54     19701.85 o                         
  42   0   2      15098.62      12041.91     22485.01 o                         
  44   0   2      25856.44     -12382.77     22479.25 o                         
  46   0   2     363482.47     345604.06     40663.52 o                         
  48   0   2       4982.38      18653.05     28125.75 o                         
 -51   1   2     150943.52     107344.59     18837.76 o                         
 -49   1   2     565128.19     581052.62     29425.51 o                         
 -47   1   2      13003.97      50560.09     15288.72 o                         
 -45   1   2    1762305.88    1917836.62     52279.63 o                         
 -43   1   2     539400.69     536783.62     26242.46 o                         
 -41   1   2    1843661.38    1827481.75     48746.30 o                         
 -39   1   2      88034.89      88048.12     12022.94 o                         
 -37   1   2     196340.42     155157.03     13371.02 o                         
 -35   1   2      62957.77      78321.69     10795.55 o                         
 -33   1   2     643094.62     596386.19     21878.75 o                         
 -31   1   2     257183.53     305949.56     15516.96 o                         
 -29   1   2     811984.88     952931.25     25338.60 o                         
 -27   1   2     181916.70     145492.28      9942.33 o                         
 -25   1   2     653743.81     619692.25     17246.71 o                         
 -23   1   2       5540.34       8414.85      4084.71 o                         
 -21   1   2      65898.96      61954.07      5042.75 o                         
 -19   1   2     134978.72      99764.20      5720.06 o                         
 -17   1   2     132543.39     202135.50      6421.02 o                         
 -15   1   2     663949.81     714191.31     11205.27 o                         
 -13   1   2     685712.12     521028.06      7965.65 o                         
 -11   1   2     473049.31     478333.97      7202.55 o                         
  -9   1   2       4504.02       5600.02      1159.81 o                         
  -7   1   2      17952.85      32457.88      1414.24 o                         
  -5   1   2    2428563.25    1937633.25     23652.69 o                         
  -3   1   2       6610.14      15384.75      3443.82 o                         
  -1   1   2      80703.07       1843.37       710.11 o                         
   1   1   2      83688.62      63018.46      6652.79 o                         
   3   1   2     358291.91     694868.12      9726.73 o                         
   5   1   2    1552864.62    2363663.25     34293.96 o                         
   7   1   2      24502.59      55828.45      2902.98 o                         
   9   1   2     538173.69     596764.62     10270.13 o                         
  11   1   2     131916.66     204956.72      5614.04 o                         
  13   1   2     809289.00     886694.19     15925.52 o                         
  15   1   2     124757.98     169588.61      7525.77 o                         
  17   1   2      11516.26       4956.09      4348.92 o                         
  19   1   2     121440.55     116631.10      7703.31 o                         
  21   1   2      96260.93     108747.12      7710.42 o                         
  23   1   2       6875.62      20153.07      6359.50 o                         
  25   1   2    2489759.75    2716822.00     56867.85 o                         
  27   1   2     993284.38    1022379.69     29453.45 o                         
  29   1   2       1157.16      -8317.92      8317.92 o                         
  31   1   2     113455.66     104300.22     12067.04 o                         
  33   1   2     475330.72     569378.62     25057.35 o                         
  35   1   2     687502.44     708859.25     28100.80 o                         
  37   1   2      80753.42     104259.62     16600.41 o                         
  39   1   2      68734.38      54769.50     16796.77 o                         
  41   1   2     297963.94     313407.62     25902.25 o                         
  43   1   2     108512.41     123504.73     20785.04 o                         
  45   1   2      17964.54      13315.22     17737.38 o                         
  47   1   2      93701.04     113805.69     22044.28 o                         
 -50   2   2      73863.08      28273.27     20618.37 o                         
 -48   2   2     268550.50     302799.50     22097.04 o                         
 -46   2   2       4288.58      38388.93     14215.89 o                         
 -44   2   2     215985.89     295307.19     20721.55 o                         
 -42   2   2     462367.50     475179.59     24479.88 o                         
 -40   2   2     157515.80     186111.22     15765.46 o                         
 -38   2   2     276996.06     233380.59     15723.72 o                         
 -36   2   2     933269.19     913137.38     27734.07 o                         
 -34   2   2     408730.84     430244.78     18867.28 o                         
 -32   2   2       3056.70      -7275.87      7275.87 o                         
 -30   2   2    1047485.25    1039169.56     27174.66 o                         
 -28   2   2      76039.90      80672.79      8795.09 o                         
 -26   2   2     144492.56     211265.17     10993.75 o                         
 -24   2   2     103799.53     122661.51      7475.03 o                         
 -22   2   2     425823.19     526470.00     13397.88 o                         
 -20   2   2     126832.96     154168.59      6849.77 o                         
 -18   2   2      93889.84      49890.45      4491.15 o                         
 -16   2   2      10711.61      70640.02      4104.16 o                         
 -14   2   2     243710.23     259789.17      5643.93 o                         
 -12   2   2     830654.25     952209.19     12735.69 o                         
 -10   2   2      17403.90       6383.65      1497.62 o                         
  -8   2   2    1357248.25    3260993.50     40450.25 o                         
  -6   2   2    2273699.00    1554026.38     19672.70 o                         
  -4   2   2    4673187.50    3696127.50     47931.71 o                         
  -2   2   2     766181.62     357604.56     31654.35 o                         
   0   2   2    4216290.00    4760934.50     77840.78 o                         
   2   2   2    1959112.25    3524980.00     43849.39 o                         
   4   2   2     940203.69    1221642.38     17363.84 o                         
   6   2   2    4005190.00    2775396.00     39111.17 o                         
   8   2   2    1200842.62    1386716.75     20434.40 o                         
  10   2   2    4382317.50    4588644.00     59805.78 o                         
  12   2   2     936615.12    1154579.50     17481.15 o                         
  14   2   2     842374.06     894088.25     17214.96 o                         
  16   2   2    2106660.50    2238877.00     40014.14 o                         
  18   2   2     721766.56     673151.25     16896.01 o                         
  20   2   2    1108366.12    1085551.25     24125.03 o                         
  22   2   2    1848447.00    1957207.38     40342.68 o                         
  24   2   2    1073002.25    1126866.12     28436.60 o                         
  26   2   2     189030.45     206776.22     12707.05 o                         
  28   2   2    1719819.50    1957447.25     44610.95 o                         
  30   2   2     592386.19     711610.94     26140.81 o                         
  32   2   2    1310509.88    1365560.50     38056.99 o                         
  34   2   2       4529.32      -1677.79     10650.07 o                         
  36   2   2     118003.25     124064.70     15447.73 o                         
  38   2   2      24623.43      34273.91     15379.77 o                         
  40   2   2     107274.59     155515.03     19556.12 o                         
  42   2   2     176829.75     102287.81     19835.41 o                         
  44   2   2       5093.17     -12142.38     16443.13 o                         
  46   2   2      91129.41     110123.34     20994.34 o                         
  48   2   2      12240.03      39524.55     20751.90 o                         
 -51   3   2      54727.52      31407.31     16899.95 o                         
 -49   3   2      56284.82      67245.73     16576.90 o                         
 -47   3   2     199146.45     276409.94     21098.58 o                         
 -45   3   2     297088.97     329702.28     22349.06 o                         
 -43   3   2     115900.49     124103.00     15417.03 o                         
 -41   3   2     918181.06     947798.94     32194.38 o                         
 -39   3   2     122082.10     136288.56     14016.97 o                         
 -37   3   2     142358.70     149331.80     13207.94 o                         
 -35   3   2     170975.83     236955.09     14567.76 o                         
 -33   3   2     447281.12     457321.66     19207.03 o                         
 -31   3   2      89475.45      87279.02      9827.59 o                         
 -29   3   2    1320160.62    1247728.38     30493.67 o                         
 -27   3   2    2229491.50    2378616.50     46446.49 o                         
 -25   3   2     130291.48     132270.84      8691.57 o                         
 -23   3   2     134274.83     162465.39      8687.62 o                         
 -21   3   2      27423.33      18934.96      4304.13 o                         
 -19   3   2     274390.91     219354.31      7896.69 o                         
 -17   3   2     118782.26     245227.03      7299.63 o                         
 -15   3   2      30159.21      30048.54      2930.22 o                         
 -13   3   2     823872.62     958119.94     13014.63 o                         
 -11   3   2     247376.12     153029.72      4081.36 o                         
  -9   3   2    1728852.12    2859936.75     33892.44 o                         
  -7   3   2       3963.70      10610.71      1192.58 o                         
  -5   3   2     638647.88     348328.19      4722.15 o                         
  -3   3   2      73730.45      21832.47      1453.55 o                         
  -1   3   2    1895157.00    1701623.75     21489.09 o                         
   1   3   2     472002.19     537208.38     10192.08 o                         
   3   3   2     395417.75     553038.44      7445.54 o                         
   5   3   2     467568.16     235775.23      4343.06 o                         
   7   3   2    1196494.00     975337.25     13808.99 o                         
   9   3   2     834859.25     904702.88     13103.00 o                         
  11   3   2     148692.91     124772.83      4696.27 o                         
  13   3   2       3490.19       1089.69      2821.64 o                         
  15   3   2     915449.00    1079558.75     20763.38 o                         
  17   3   2      39194.76      93158.40      6487.18 o                         
  19   3   2       5175.64      22433.93      5253.30 o                         
  21   3   2      16055.54      47792.85      6412.53 o                         
  23   3   2     253604.78     206798.31     11065.13 o                         
  25   3   2    2312424.50    2465919.00     52277.80 o                         
  27   3   2     101894.09      95945.42     10160.09 o                         
  29   3   2     580890.94     660272.88     23493.78 o                         
  31   3   2       8831.31      47218.73     10910.85 o                         
  33   3   2       8085.39       3727.99     10827.51 o                         
  35   3   2        262.11     -10953.98     10953.98 o                         
  37   3   2     332959.59     248593.55     19309.90 o                         
  39   3   2    1035856.81    1112903.25     49402.92 o                         
  41   3   2       8736.57      20106.35     15863.74 o                         
  43   3   2       1052.70     -15756.67     15756.67 o                         
  45   3   2     290408.66     342918.22     28174.53 o                         
  47   3   2       2378.61     -17278.81     17278.81 o                         
 -50   4   2       6238.92      -3340.45     15005.76 o                         
 -48   4   2       8571.76      -3334.35     13703.16 o                         
 -46   4   2    2059385.12    2377460.25     60989.08 o                         
 -44   4   2     182006.14     166938.05     17712.79 o                         
 -42   4   2       3602.79     -10527.72     10527.72 o                         
 -40   4   2      14160.10      15012.50     10636.48 o                         
 -38   4   2     164199.45     188316.83     15050.36 o                         
 -36   4   2     423481.16     441425.06     19653.79 o                         
 -34   4   2    2364120.50    2283290.75     49520.64 o                         
 -32   4   2       6028.71      20034.60      7961.77 o                         
 -30   4   2      20904.02      27192.60      8119.90 o                         
 -28   4   2     135853.25     125693.09      9378.65 o                         
 -26   4   2     790265.00     707631.75     18632.69 o                         
 -24   4   2      42994.30      69130.32      6650.99 o                         
 -22   4   2     186933.80     185588.98      8260.86 o                         
 -20   4   2     126408.80     185796.11      8040.29 o                         
 -18   4   2    2140887.25    2433041.25     35748.07 o                         
 -16   4   2    1744055.00    2066197.62     27914.51 o                         
 -14   4   2   11644500.00   13613524.00    168806.77 o                         
 -12   4   2      65413.69     114417.41      3673.45 o                         
 -10   4   2      51503.37      17015.16      1894.44 o                         
  -8   4   2      20645.21      11587.48      1416.69 o                         
  -6   4   2     153202.45     669471.75      9133.98 o                         
  -4   4   2     888360.88     842837.12     10452.46 o                         
  -2   4   2     548709.50    1328156.50     16889.81 o                         
   0   4   2      76923.74     122235.01      2500.78 o                         
   2   4   2    2329675.00    2495948.50     29113.24 o                         
   4   4   2    4836752.00    4154266.00     48000.62 o                         
   6   4   2     891761.94    1401215.88     18388.08 o                         
   8   4   2     778650.88     910087.00     12994.08 o                         
  10   4   2     912078.81    1005567.94     14257.76 o                         
  12   4   2    1551878.25    1449623.25     23438.05 o                         
  14   4   2    6713032.50    7430959.00    116500.84 o                         
  16   4   2     236019.08     238569.41      8018.42 o                         
  18   4   2       2932.66       3493.24      4240.42 o                         
  20   4   2      54604.36      52186.37      6087.70 o                         
  22   4   2      47979.30      76294.58      8142.23 o                         
  24   4   2      69678.65      71130.71      7795.33 o                         
  26   4   2     244748.86     205831.20     12558.86 o                         
  28   4   2      64907.77     204514.11     18655.19 o                         
  30   4   2    2008678.88    2103040.25     47539.09 o                         
  32   4   2     543098.38     657163.81     25958.84 o                         
  34   4   2     314956.28     319501.56     20672.27 o                         
  36   4   2      28620.91      29087.54     12577.99 o                         
  38   4   2       2492.50     -13041.48     13041.48 o                         
  40   4   2      38781.18      17874.26     15344.15 o                         
  42   4   2      35231.12      28031.52     16536.82 o                         
  44   4   2        120.63     -15429.92     15429.92 o                         
  46   4   2      22222.14      30317.50     19366.40 o                         
  48   4   2     275286.59     240919.16     27110.94 o                         
 -49   5   2      26172.45      35907.18     14830.55 o                         
 -47   5   2     371978.75     385954.84     23970.72 o                         
 -45   5   2     238949.22     268052.28     20655.74 o                         
 -43   5   2     384996.78     382962.00     22160.29 o                         
 -41   5   2     869969.44     798178.62     29676.98 o                         
 -39   5   2      37123.08      46195.52     11357.31 o                         
 -37   5   2     324204.59     447052.38     20726.45 o                         
 -35   5   2      89413.03      64771.36     10245.81 o                         
 -33   5   2     554036.31     620880.00     22037.93 o                         
 -31   5   2     974743.62    1046437.06     27849.49 o                         
 -29   5   2     806400.62     733625.50     20215.30 o                         
 -27   5   2    2080175.88    2335647.75     44417.32 o                         
 -25   5   2     917784.00    1000054.12     22651.80 o                         
 -23   5   2      35702.04      41909.17      5339.47 o                         
 -21   5   2    1070969.25    1408539.12     27855.38 o                         
 -19   5   2     689496.50     593371.69     13753.62 o                         
 -17   5   2     414272.09     489863.19     12183.10 o                         
 -15   5   2      34368.23     268098.94     11494.29 o                         
 -13   5   2    1321926.88    1636625.12     21983.24 o                         
 -11   5   2      28097.75      16906.87      2075.66 o                         
  -9   5   2     137358.30       6516.32      1490.83 o                         
  -7   5   2     240255.84     142447.17      3005.48 o                         
  -5   5   2     164819.03     797072.50      9825.03 o                         
  -3   5   2      15907.75       6586.03      1040.07 o                         
  -1   5   2      19323.33      14343.33      1168.54 o                         
   1   5   2     223394.42     279858.47      5064.86 o                         
   3   5   2      35591.55      30657.40      1566.84 o                         
   5   5   2       3917.90       2037.92      1318.76 o                         
   7   5   2        866.15       5694.90      1659.04 o                         
   9   5   2      16377.98      25589.49      2197.24 o                         
  11   5   2     717189.94     626507.25     10783.82 o                         
  13   5   2    1616153.88    1554614.88     26663.04 o                         
  15   5   2     112691.33     137366.83      6649.00 o                         
  17   5   2      38507.39      49979.25      4545.49 o                         
  19   5   2       9976.44      17952.89      4978.97 o                         
  21   5   2       2799.06       2667.91      4660.02 o                         
  23   5   2     477522.12     487006.53     16157.44 o                         
  25   5   2     360764.00     337294.53     14217.20 o                         
  27   5   2     696956.12     923133.25     25654.66 o                         
  29   5   2      21632.55      27893.41      9058.10 o                         
  31   5   2      84206.45      79046.31     12562.77 o                         
  33   5   2    1518297.50    1471889.00     42895.37 o                         
  35   5   2    1136774.00    1346931.38     43238.75 o                         
  37   5   2      36959.40      84042.59     14846.21 o                         
  39   5   2     543684.12     655651.94     34236.21 o                         
  41   5   2      40319.14     -15268.90     15268.90 o                         
  43   5   2       1372.71     -13085.74     15853.30 o                         
  45   5   2      15376.38       7577.31     17658.31 o                         
  47   5   2     492493.97     517080.91     34092.65 o                         
 -50   6   2      31211.82      19375.32     16076.81 o                         
 -48   6   2       5520.72     -11929.87     13347.26 o                         
 -46   6   2     915055.06     816232.12     33727.05 o                         
 -44   6   2      44028.08      70407.25     15037.19 o                         
 -42   6   2       1019.50      -2120.39     11328.35 o                         
 -40   6   2      28075.63      36677.74     11771.21 o                         
 -38   6   2     103766.85      83653.02     12187.99 o                         
 -36   6   2     612678.94     538082.00     23080.92 o                         
 -34   6   2     358519.06     384583.19     17796.86 o                         
 -32   6   2    1458378.25    1521547.62     35063.32 o                         
 -30   6   2     523880.75     564112.81     19720.76 o                         
 -28   6   2     355973.22     214367.64     11756.89 o                         
 -26   6   2      68785.92      97440.10      8102.81 o                         
 -24   6   2     613003.75     550722.88     15742.49 o                         
 -22   6   2      42310.96      29318.34      5221.93 o                         
 -20   6   2     213688.02     244067.34      9601.10 o                         
 -18   6   2     521344.50     606642.38     12987.27 o                         
 -16   6   2    3216156.25    3394305.25     48005.41 o                         
 -14   6   2    4516841.00    4888756.00     63918.35 o                         
 -12   6   2      10873.20      10346.12      2152.49 o                         
 -10   6   2      50493.38      45802.20      2389.11 o                         
  -8   6   2      23296.36      12020.87      1554.61 o                         
  -6   6   2    2199116.50    2433881.00     27373.04 o                         
  -4   6   2    1935828.38    1639516.88     19354.81 o                         
  -2   6   2    2362548.00    2590304.00     32356.88 o                         
   0   6   2     745260.94     388641.84      6020.30 o                         
   2   6   2     765708.81     765967.88      9991.56 o                         
   4   6   2      48966.46     102560.17      2850.62 o                         
   6   6   2    1199122.00    1291242.12     16697.81 o                         
   8   6   2    1740325.75    1936014.00     24352.90 o                         
  10   6   2    2483796.00    2505379.50     33280.19 o                         
  12   6   2    1289816.88    1839688.88     28050.91 o                         
  14   6   2     648821.56     727409.25     14177.96 o                         
  16   6   2       9891.62      14835.21      3850.38 o                         
  18   6   2     110261.90     116650.66      6852.63 o                         
  20   6   2      95100.45      79808.62      5842.54 o                         
  22   6   2       1709.70       1134.78      4449.87 o                         
  24   6   2     293848.25     342113.16     13906.37 o                         
  26   6   2     248013.27     255642.66     12966.87 o                         
  28   6   2     831344.62     896715.94     26552.58 o                         
  30   6   2    2634383.25    2555955.50     62452.46 o                         
  32   6   2     705818.69     720045.00     43479.69 o                         
  34   6   2    1924468.50    1961069.25     53193.27 o                         
  36   6   2     149119.81     166263.98     16985.37 o                         
  38   6   2        309.65     -13314.04     13314.04 o                         
  40   6   2       6610.31     -15201.30     15201.30 o                         
  42   6   2       2612.69     -13592.40     13592.40 o                         
  44   6   2      16272.13     -10844.12     17209.44 o                         
  46   6   2      80921.26      68960.85     19974.48 o                         
  48   6   2      14036.17       2464.73     19073.68 o                         
 -49   7   2       8647.56     -15078.30     15078.30 o                         
 -47   7   2      84018.58     119703.09     17161.98 o                         
 -45   7   2      19699.45       3249.22     14292.72 o                         
 -43   7   2     430563.62     462837.72     23756.64 o                         
 -41   7   2        351.28     -10498.47     10498.47 o                         
 -39   7   2    1062758.00     984949.56     31325.04 o                         
 -37   7   2     127107.74     126076.72     13374.46 o                         
 -35   7   2      17377.21      -6835.55      9238.32 o                         
 -33   7   2       7718.46      11860.61      8060.81 o                         
 -31   7   2      53149.49      90722.05      9506.07 o                         
 -29   7   2       1055.88      -6063.40      6063.40 o                         
 -27   7   2      24775.16      36252.90      6860.75 o                         
 -25   7   2    2215142.25    2279633.25     42919.47 o                         
 -23   7   2     890120.69     951553.00     21374.72 o                         
 -21   7   2       4176.40       2954.42      3999.57 o                         
 -19   7   2     110537.05      80110.74      5238.07 o                         
 -17   7   2    1497647.62    1259791.75     21481.60 o                         
 -15   7   2      72139.09      94069.53      4767.31 o                         
 -13   7   2        625.54      18980.27      2741.81 o                         
 -11   7   2     199273.89     225343.59      5017.04 o                         
  -9   7   2     718702.44     656387.19      8947.73 o                         
  -7   7   2    1193580.62    1289648.00     15403.62 o                         
  -5   7   2     581020.69     581660.44      7765.05 o                         
  -3   7   2       3291.79       6197.74      1214.09 o                         
  -1   7   2      16819.69      99174.38      2540.02 o                         
   1   7   2     212005.53     369009.78      5473.77 o                         
   3   7   2     809579.19     651890.12      8864.37 o                         
   5   7   2     383964.38     485862.41      7404.53 o                         
   7   7   2     132627.84     197074.25      4618.29 o                         
   9   7   2      36024.35      10619.57      2172.48 o                         
  11   7   2    2320783.75    2350559.25     35433.91 o                         
  13   7   2      16316.54      75410.14      4286.55 o                         
  15   7   2     106792.45      38423.72      4025.32 o                         
  17   7   2      62421.37      43070.02      4473.47 o                         
  19   7   2     627642.62     591276.81     15461.01 o                         
  21   7   2     624509.81     646311.12     18098.48 o                         
  23   7   2     879166.38     921293.50     23669.86 o                         
  25   7   2    2299856.75    2249969.00     48888.15 o                         
  27   7   2     271939.91     301330.06     17188.55 o                         
  29   7   2     633566.44     704752.19     27104.75 o                         
  31   7   2      30643.02      68268.02     12456.57 o                         
  33   7   2     406980.44     379053.84     22185.77 o                         
  35   7   2      81231.84     102463.48     13662.86 o                         
  37   7   2      69587.65      33206.61     12575.42 o                         
  39   7   2     204867.53     203895.17     20251.54 o                         
  41   7   2      60912.53      53552.02     16864.91 o                         
  43   7   2     231046.34     285149.91     25995.07 o                         
  45   7   2     149940.39     113285.05     22489.65 o                         
  47   7   2        112.34     -16036.67     16637.94 o                         
 -50   8   2      88596.41      93276.70     20599.54 o                         
 -48   8   2     196486.59     220000.62     22470.50 o                         
 -46   8   2     472532.19     505748.62     26753.83 o                         
 -44   8   2    2168860.25    2381080.50     60533.47 o                         
 -42   8   2      20754.21      15959.62     12001.62 o                         
 -40   8   2      37986.37      22916.76     11319.42 o                         
 -38   8   2     508176.53     583590.19     24713.27 o                         
 -36   8   2      35814.23      49459.57     10812.76 o                         
 -34   8   2     799287.75     873428.56     27390.36 o                         
 -32   8   2      36486.23      39715.87      8356.96 o                         
 -30   8   2     243490.89     212799.22     11693.98 o                         
 -28   8   2     322496.41     303481.69     13274.21 o                         
 -26   8   2      95647.10      76317.15      7645.46 o                         
 -24   8   2     507016.62     646003.94     17102.47 o                         
 -22   8   2     590792.50     590943.62     15539.42 o                         
 -20   8   2    1234537.38    1242769.12     23248.69 o                         
 -18   8   2     364384.47     353036.22      9914.05 o                         
 -16   8   2     742325.75     743584.38     14340.62 o                         
 -14   8   2    6389572.00    6887447.50     95848.80 o                         
 -12   8   2    1453096.38    1464456.62     23115.95 o                         
 -10   8   2      75177.95      90461.86      3506.09 o                         
  -8   8   2      54618.17      85614.37      4382.69 o                         
  -6   8   2     216625.16     147987.55      3326.79 o                         
  -4   8   2     154602.59     224004.53      4294.52 o                         
  -2   8   2     540461.62     409784.69      6246.27 o                         
   0   8   2     261765.77     139103.45      3022.89 o                         
   2   8   2     499632.03     339994.16      5356.89 o                         
   4   8   2     160385.64      68900.64      2751.25 o                         
   6   8   2      89361.82      75033.64      2965.01 o                         
   8   8   2    1844752.00    2086149.50     29248.81 o                         
  10   8   2    3114992.50    3190315.50     43315.64 o                         
  12   8   2     497539.97     525395.00     10982.21 o                         
  14   8   2     226062.62     296902.09      8458.22 o                         
  16   8   2      63013.85      82423.05      5047.69 o                         
  18   8   2      35572.45      73290.79      5285.31 o                         
  20   8   2      92439.83      78708.88      7865.56 o                         
  22   8   2    1127062.62    1222574.75     28354.77 o                         
  24   8   2     685367.50     657818.31     20678.39 o                         
  26   8   2       4561.07      -7230.05      7230.05 o                         
  28   8   2    1611210.50    1554905.88     39681.53 o                         
  30   8   2    2177526.50    2299797.25     54502.45 o                         
  32   8   2     308601.53     300229.91     18113.59 o                         
  34   8   2    1355591.50    1120296.62     34307.76 o                         
  36   8   2      88453.74     104100.63     14170.27 o                         
  38   8   2      41466.64      12172.59     14071.76 o                         
  40   8   2     593996.38     628614.50     31463.56 o                         
  42   8   2     608586.44     721111.06     34939.00 o                         
  44   8   2      45285.63      28463.55     15930.55 o                         
  46   8   2     171693.75     173527.42     21732.47 o                         
 -49   9   2       9709.24      24164.23     17033.26 o                         
 -47   9   2       2539.62     -14283.17     14283.17 o                         
 -45   9   2       6554.57      17064.20     14041.85 o                         
 -43   9   2      14780.26      26508.31     13355.55 o                         
 -41   9   2        260.54     -10749.14     10749.14 o                         
 -39   9   2     639513.94     704390.12     27406.72 o                         
 -37   9   2        598.53      -1673.04      9365.13 o                         
 -35   9   2     318941.66     291534.88     16632.79 o                         
 -33   9   2     289223.44     281743.97     15903.14 o                         
 -31   9   2     486390.66     550754.19     18681.20 o                         
 -29   9   2      48744.58      79950.82      8414.03 o                         
 -27   9   2     451283.12     431976.72     15352.36 o                         
 -25   9   2      34030.20      49547.82      6603.83 o                         
 -23   9   2     388786.16     306283.66     11648.74 o                         
 -21   9   2    1391700.75    1463241.50     27893.48 o                         
 -19   9   2       8758.99       4119.23      3409.94 o                         
 -17   9   2     252606.42     295056.19      9091.49 o                         
 -15   9   2     459824.12     448825.00     11731.34 o                         
 -13   9   2      41121.79     148880.34     11919.38 o                         
 -11   9   2    7789428.50    8505220.00    111251.03 o                         
  -9   9   2    9021033.00    9724950.00    115912.80 o                         
  -7   9   2     695753.00     762015.50      9702.98 o                         
  -5   9   2      75526.21      61689.25      2441.12 o                         
  -3   9   2     224459.09     202273.36      5320.98 o                         
  -1   9   2     157420.97     183098.75      4597.63 o                         
   1   9   2    1702626.00    1842596.50     22023.97 o                         
   3   9   2    1512779.50    1436016.25     17365.91 o                         
   5   9   2     888304.94    1188696.50     15230.50 o                         
   7   9   2     906671.88     948224.00     15497.45 o                         
   9   9   2     216909.91     408889.16     16563.55 o                         
  11   9   2     413950.47     310504.69      7159.75 o                         
  13   9   2     174594.16     277079.16      7667.84 o                         
  15   9   2     112368.87      60731.89      4205.83 o                         
  17   9   2      81216.39      56351.49      4678.59 o                         
  19   9   2     111508.34     141720.75      7262.52 o                         
  21   9   2      27538.63      70188.98      6126.75 o                         
  23   9   2    1404781.00    1406014.62     30510.73 o                         
  25   9   2    1406621.62    1689666.25     39420.96 o                         
  27   9   2     798265.38     893627.50     26460.40 o                         
  29   9   2     110987.66      77869.76     11519.79 o                         
  31   9   2      78993.92      88235.91     12608.07 o                         
  33   9   2      96283.06     117941.34     13839.46 o                         
  35   9   2     792882.44     877210.88     31121.44 o                         
  37   9   2     381181.16     326344.47     22626.42 o                         
  39   9   2      15520.93       2034.34     12890.85 o                         
  41   9   2      21047.54      37519.52     15084.49 o                         
  43   9   2     252411.11     166425.12     18960.85 o                         
  45   9   2      12785.55       1565.61     16779.16 o                         
  47   9   2     261658.69     283398.69     25418.97 o                         
 -48  10   2      89186.25      59175.72     17945.69 o                         
 -46  10   2      49031.97      64589.08     16886.58 o                         
 -44  10   2    1199029.38    1188852.75     41941.46 o                         
 -42  10   2      20169.88       2539.53     12569.24 o                         
 -40  10   2     340220.72     327247.78     20036.65 o                         
 -38  10   2     343414.00     312171.97     17749.55 o                         
 -36  10   2      45490.20      67583.15     11005.68 o                         
 -34  10   2      54024.54      56485.72     10323.22 o                         
 -32  10   2    2160755.00    2294120.25     47608.07 o                         
 -30  10   2     432947.31     448777.50     16567.18 o                         
 -28  10   2     118442.55     112776.48      8925.66 o                         
 -26  10   2     276289.53     354270.22     13687.81 o                         
 -24  10   2     718531.00     650762.81     17419.78 o                         
 -22  10   2     648213.69     687802.19     17159.89 o                         
 -20  10   2     267124.69     221799.39      8182.60 o                         
 -18  10   2     278609.56     404555.69     10557.51 o                         
 -16  10   2     149486.94     170304.23      6179.58 o                         
 -14  10   2    1043016.62    1438472.12     34286.71 o                         
 -12  10   2    1296195.25    1304400.12     19449.35 o                         
 -10  10   2    4728610.50    5435182.50     70508.76 o                         
  -8  10   2    2547308.25    2832643.00     33953.28 o                         
  -6  10   2    8641192.00   10269858.00    117552.44 o                         
  -4  10   2     687427.62     778233.62     10101.13 o                         
  -2  10   2    1278326.25    1514223.50     18411.31 o                         
   0  10   2    1887152.50    1934028.38     23568.10 o                         
   2  10   2    1023010.00    1149195.50     14694.59 o                         
   4  10   2      62954.46     136870.64     11755.90 o                         
   6  10   2     717016.06     845025.62     16802.82 o                         
   8  10   2     189726.58     262110.92      7141.51 o                         
  10  10   2      54619.55      31781.99      3391.87 o                         
  12  10   2     122510.80     142367.12      5475.01 o                         
  14  10   2      23100.82      27042.85      3320.20 o                         
  16  10   2     121041.48      90715.82      5170.22 o                         
  18  10   2     445361.22     361697.66     10679.03 o                         
  20  10   2     440806.53     409054.53     12429.66 o                         
  22  10   2    4559236.00    4918519.50     80767.98 o                         
  24  10   2    1337262.12    1358768.62     31698.12 o                         
  26  10   2    1031258.25     937455.69     25465.62 o                         
  28  10   2    1957911.88    1985930.75     43689.77 o                         
  30  10   2     371524.47     504294.94     20132.03 o                         
  32  10   2     107649.57      94543.06     12386.23 o                         
  34  10   2      19234.44      12227.72     10264.78 o                         
  36  10   2      28804.25      25943.16     11060.09 o                         
  38  10   2    1712282.50    1744670.38     48296.48 o                         
  40  10   2     189276.14     154164.02     18417.00 o                         
  42  10   2      49617.53      40010.10     15698.80 o                         
  44  10   2       2333.49     -15805.67     15805.67 o                         
  46  10   2      28630.42     -16484.87     16484.87 o                         
 -49  11   2     239966.47     221492.80     23582.02 o                         
 -47  11   2       2411.71      -7505.56     14691.55 o                         
 -45  11   2     247146.69     283268.28     23180.81 o                         
 -43  11   2       2087.75       -628.70     14665.22 o                         
 -41  11   2      56703.00      58297.67     13724.82 o                         
 -39  11   2      30276.47      64032.48     12298.26 o                         
 -37  11   2     104884.61      92927.51     12492.32 o                         
 -35  11   2     276734.94     360025.41     18077.00 o                         
 -33  11   2     174212.34     160219.39     12250.37 o                         
 -31  11   2     661690.81     667964.88     21102.40 o                         
 -29  11   2      96395.62      76879.05      8395.89 o                         
 -27  11   2     489348.22     449311.91     15640.41 o                         
 -25  11   2     711509.50     758861.62     19436.60 o                         
 -23  11   2     462587.66     424301.34     13615.58 o                         
 -21  11   2     102585.39     141102.69      6846.84 o                         
 -19  11   2      30468.39      22909.07      4278.58 o                         
 -17  11   2    2004452.38    2163977.25     33258.94 o                         
 -15  11   2        552.49      23116.64      3249.52 o                         
 -13  11   2     534101.81     590185.94     20665.51 o                         
 -11  11   2    1605847.12    1446339.50     22486.07 o                         
  -9  11   2    8624951.00    9173107.00    111908.20 o                         
  -7  11   2     502468.56     909134.50     17502.05 o                         
  -5  11   2    3793954.50    3820188.00     50047.32 o                         
  -3  11   2     243848.80     371854.38      7525.34 o                         
  -1  11   2    2932653.00    2953785.00     41893.02 o                         
   1  11   2    1907884.75    1863046.88     25409.06 o                         
   3  11   2      56755.57     287089.22     18473.06 o                         
   5  11   2     931429.31     759502.31     12336.78 o                         
   7  11   2      72663.52      77412.71      4006.93 o                         
   9  11   2     290273.50     331496.94      8280.76 o                         
  11  11   2     569188.06     734017.38     13857.52 o                         
  13  11   2     477602.94     491928.91     10102.09 o                         
  15  11   2     764936.94     716993.19     13409.70 o                         
  17  11   2       1008.45      11027.12      3626.55 o                         
  19  11   2      91542.12     113326.03      6403.07 o                         
  21  11   2      16401.57      16710.50      5423.98 o                         
  23  11   2    1672518.88    1639600.62     34646.94 o                         
  25  11   2     985474.00    1018884.00     25331.27 o                         
  27  11   2     358358.72     346942.00     16153.24 o                         
  29  11   2       8166.47       4685.35      8522.36 o                         
  31  11   2     284517.78     311542.09     16585.96 o                         
  33  11   2     393447.97     391266.69     19391.77 o                         
  35  11   2     295988.50     331710.75     18923.96 o                         
  37  11   2     578706.12     502025.03     25804.06 o                         
  39  11   2     114549.11     141893.98     17106.59 o                         
  41  11   2      10738.81      57008.88     15350.55 o                         
  43  11   2      82047.91      47598.15     16083.20 o                         
  45  11   2     290825.97     256468.70     24359.59 o                         
 -48  12   2       3136.96     -14995.80     14995.80 o                         
 -46  12   2      65374.27      20361.62     15591.41 o                         
 -44  12   2     315658.22     326769.59     24043.24 o                         
 -42  12   2     224680.47     202240.05     20136.72 o                         
 -40  12   2     906229.06     894321.56     36064.90 o                         
 -38  12   2      38528.57      38065.77     11293.10 o                         
 -36  12   2     254417.69     319710.16     17625.99 o                         
 -34  12   2     252199.47     293729.19     15529.65 o                         
 -32  12   2      10791.80      -6982.03      6982.03 o                         
 -30  12   2      31351.96      37804.47      8963.90 o                         
 -28  12   2     153656.50     157234.53      9738.96 o                         
 -26  12   2     237420.70     256601.12     11236.46 o                         
 -24  12   2      92201.14      96400.77      7453.43 o                         
 -22  12   2    4780230.50    5123815.50     78497.30 o                         
 -20  12   2     271888.22     233764.59      9105.55 o                         
 -18  12   2      85897.09     151133.38      6340.15 o                         
 -16  12   2     336857.94     318888.34      8577.06 o                         
 -14  12   2     301190.19     475495.31      9838.14 o                         
 -12  12   2     348854.66     361002.06     11651.50 o                         
 -10  12   2    2169633.25    2700213.00     37863.64 o                         
  -8  12   2    1256196.88    1421563.88     20059.35 o                         
  -6  12   2    4347199.00    4443143.50     56516.22 o                         
  -4  12   2    4024951.75    4905820.50     61674.34 o                         
  -2  12   2     451940.91     635967.75     13083.33 o                         
   0  12   2    5328139.00    6431576.50     83969.09 o                         
   2  12   2      30478.65      29155.98      2648.95 o                         
   4  12   2    1731493.38    1886297.00     28093.00 o                         
   6  12   2      27864.34      36549.64      3106.51 o                         
   8  12   2     382271.25     322904.34      7927.90 o                         
  10  12   2      23163.12      11921.38      3166.07 o                         
  12  12   2     747908.31     848487.88     16263.10 o                         
  14  12   2     843716.62     986371.25     17065.43 o                         
  16  12   2     124559.92     138722.16      5727.64 o                         
  18  12   2    1563646.00    1717734.62     29460.46 o                         
  20  12   2    2808321.00    2861322.00     46362.66 o                         
  22  12   2    3344226.50    3017249.75     52231.98 o                         
  24  12   2      21009.52       7196.38      6612.55 o                         
  26  12   2    3637825.25    3623157.00     67721.05 o                         
  28  12   2     398576.81     411373.88     18061.03 o                         
  30  12   2    2322422.50    2566849.25     54401.91 o                         
  32  12   2     153988.08     179002.92     13839.29 o                         
  34  12   2     286938.75     284297.28     17860.67 o                         
  36  12   2     442115.75     514657.97     25752.47 o                         
  38  12   2    1610447.88    1502937.62     44275.95 o                         
  40  12   2      28081.70      50757.62     15209.31 o                         
  42  12   2      13112.86     -13345.72     13345.72 o                         
  44  12   2      27600.93      20872.57     16000.02 o                         
  46  12   2     186311.62     177186.55     22343.87 o                         
 -47  13   2      50159.41      39577.81     16342.72 o                         
 -45  13   2     125143.44     109399.17     17867.37 o                         
 -43  13   2     650563.62     613351.44     29597.27 o                         
 -41  13   2      55853.59      33933.79     13841.67 o                         
 -39  13   2     152748.42     180660.50     18414.38 o                         
 -37  13   2     123510.28     121544.62     12558.43 o                         
 -35  13   2      22436.19       3353.97      8447.63 o                         
 -33  13   2        264.26      -7642.31      7642.31 o                         
 -31  13   2      29751.96       6180.06      7407.10 o                         
 -29  13   2     420996.00     426789.09     15341.12 o                         
 -27  13   2      15404.45      19759.32      6082.56 o                         
 -25  13   2    2138450.25    2023396.62     36841.57 o                         
 -23  13   2      39237.07      17343.53      5338.53 o                         
 -21  13   2    1129396.75    1216118.75     22382.13 o                         
 -19  13   2       3683.97       2390.90      3530.65 o                         
 -17  13   2      13809.59      37291.44      4316.27 o                         
 -15  13   2      30530.60      50678.48      3828.47 o                         
 -13  13   2      80183.23      53453.05      3621.80 o                         
 -11  13   2    2701237.25    2630987.75     35875.47 o                         
  -9  13   2      44455.47      82072.56      4264.62 o                         
  -7  13   2    2324970.50    2346036.00     32708.78 o                         
  -5  13   2    4620280.00    5167180.00     65332.48 o                         
  -3  13   2    2427331.75    2300809.50     32511.43 o                         
  -1  13   2    1136499.50    1328925.38     19458.64 o                         
   1  13   2     142365.72     130440.84      3973.00 o                         
   3  13   2       2746.81       1897.18      1912.49 o                         
   5  13   2     887934.38     925394.38     14392.18 o                         
   7  13   2     282266.12     275691.88      7302.03 o                         
   9  13   2     539960.44     590563.69     11932.69 o                         
  11  13   2      10744.83      28685.33      3937.63 o                         
  13  13   2     381212.97     298861.06     10851.32 o                         
  15  13   2     397927.84     325786.31     11268.20 o                         
  17  13   2      66560.53      58777.39      4619.79 o                         
  19  13   2      20305.09      51448.18      6752.08 o                         
  21  13   2     113251.88      77075.98      6860.51 o                         
  23  13   2     254929.00     244798.39     11670.86 o                         
  25  13   2    2680239.25    2620565.75     49400.68 o                         
  27  13   2     583602.25     632553.06     21773.07 o                         
  29  13   2      55464.74      86967.20     10863.59 o                         
  31  13   2     212144.55     208453.55     14446.64 o                         
  33  13   2       1447.22     -10018.18     10018.18 o                         
  35  13   2      85031.07      63459.13     13544.78 o                         
  37  13   2      39900.70      36356.98     13749.08 o                         
  39  13   2      50941.79      64328.46     15416.30 o                         
  41  13   2     219372.00     226639.22     20856.30 o                         
  43  13   2      56853.53      31171.72     15626.33 o                         
  45  13   2       2150.40      22499.09     16731.89 o                         
 -48  14   2      67982.72     140121.27     66122.62 o                         
 -46  14   2     204015.02     148472.14     19219.96 o                         
 -44  14   2     148504.31     127639.22     17931.00 o                         
 -42  14   2     902018.88     996946.56     37356.27 o                         
 -40  14   2      34727.84      35428.73     14120.51 o                         
 -38  14   2     556656.19     531882.12     23424.42 o                         
 -36  14   2    1008237.19    1103763.75     30606.27 o                         
 -34  14   2    1072370.25     980838.25     25806.88 o                         
 -32  14   2       2489.49      -6814.62      6814.62 o                         
 -30  14   2      44688.19      37761.53      8195.58 o                         
 -28  14   2        267.22      -5546.71      5546.71 o                         
 -26  14   2    2804774.25    2807110.25     48571.98 o                         
 -24  14   2      79582.77      56655.10      6834.64 o                         
 -22  14   2     221926.66     286039.84     12577.35 o                         
 -20  14   2    1106688.50    1135656.38     22922.92 o                         
 -18  14   2      71217.41     109910.21      5734.63 o                         
 -16  14   2     108113.37     198964.78      9652.94 o                         
 -14  14   2     189883.92     337454.62     11374.23 o                         
 -12  14   2     452002.88     569261.12     10648.24 o                         
 -10  14   2    1401617.88    1557784.50     23711.92 o                         
  -8  14   2     182131.12     312016.81     11080.54 o                         
  -6  14   2    1647664.88    1884696.12     26085.42 o                         
  -4  14   2     305743.62     499577.06     16832.25 o                         
  -2  14   2    2396664.50    2327614.25     40283.38 o                         
   0  14   2      72402.29     105801.01      7986.18 o                         
   2  14   2     123018.34     122980.48      4689.72 o                         
   4  14   2     377359.94     425227.78      8358.69 o                         
   6  14   2      59133.99      85230.62      4147.66 o                         
   8  14   2    1126804.38    1007434.06     17644.79 o                         
  10  14   2        651.92       -669.28      3064.23 o                         
  12  14   2      88709.52      61264.51      5053.97 o                         
  14  14   2       7802.41      33906.13      4666.19 o                         
  16  14   2     298545.16     246195.70      8005.55 o                         
  18  14   2     150934.06     139683.44      6596.16 o                         
  20  14   2    5043992.50    5303728.50     83557.60 o                         
  22  14   2      37891.23     115932.43      7961.92 o                         
  24  14   2     156479.06     158343.88      9315.22 o                         
  26  14   2     515792.41     518052.94     19067.61 o                         
  28  14   2      69187.10      65482.64      9636.75 o                         
  30  14   2     474037.81     443609.81     20021.46 o                         
  32  14   2     341401.94     321125.44     21523.93 o                         
  34  14   2     244817.39     268788.81     17786.90 o                         
  36  14   2     217620.36     233671.34     19186.90 o                         
  38  14   2       1564.93      -2549.71     13345.08 o                         
  40  14   2     950245.56     909247.56     35609.92 o                         
  42  14   2     311327.72     258388.41     21460.25 o                         
  44  14   2       2322.83     -15652.53     15652.53 o                         
 -47  15   2      28656.02      20488.24     17271.75 o                         
 -45  15   2     300586.69     260951.61     21561.52 o                         
 -43  15   2      74296.81      95695.51     15830.64 o                         
 -41  15   2     128931.81     252031.52     19529.52 o                         
 -39  15   2      47070.48      50342.14     12542.66 o                         
 -37  15   2       2872.20      -9700.63      9700.63 o                         
 -35  15   2      59408.12      68698.74     11242.23 o                         
 -33  15   2      46468.21      18174.31      8287.62 o                         
 -31  15   2      69119.21      65503.23      9404.99 o                         
 -29  15   2       1775.76       8520.29      6865.41 o                         
 -27  15   2     217799.70     202744.44     10378.32 o                         
 -25  15   2      84292.23      30464.05      6006.41 o                         
 -23  15   2    1029174.44    1085444.62     21495.11 o                         
 -21  15   2     137923.44     153482.11      7567.24 o                         
 -19  15   2     444375.88     479776.66     11872.74 o                         
 -17  15   2     430279.25     531739.25     12918.84 o                         
 -15  15   2      28398.94      26639.91      3426.44 o                         
 -13  15   2     845215.50    1057705.88     18165.18 o                         
 -11  15   2     656580.38     583330.44     11232.92 o                         
  -9  15   2    1497904.00    1259821.88     19780.79 o                         
  -7  15   2      19736.95      23728.64      2675.36 o                         
  -5  15   2     351321.16     329455.94      8141.32 o                         
  -3  15   2      44714.32      82164.92      3727.58 o                         
  -1  15   2     154016.17     157538.80      4693.32 o                         
   1  15   2    2073265.88    1980436.25     29131.46 o                         
   3  15   2    1001619.25     971663.19     16283.48 o                         
   5  15   2    1185010.75    1144350.62     17903.27 o                         
   7  15   2       7511.81      12802.06      2798.64 o                         
   9  15   2      52369.88      94257.75      5792.66 o                         
  11  15   2      13382.36      -3284.25      3284.25 o                         
  13  15   2     774951.62     919171.19     18616.23 o                         
  15  15   2      22461.65      30954.85      5260.74 o                         
  17  15   2    1210669.38    1209013.38     28530.41 o                         
  19  15   2     202810.09     226109.16      8550.91 o                         
  21  15   2      14493.29      37910.37      5764.83 o                         
  23  15   2        327.96      -5525.71      5525.71 o                         
  25  15   2    1628996.62    1479556.50     31812.10 o                         
  27  15   2     797882.75     922189.44     27440.98 o                         
  29  15   2      64682.70      45805.69     10093.93 o                         
  31  15   2       5504.39       -571.94      9531.01 o                         
  33  15   2      21632.71      18516.90     10830.54 o                         
  35  15   2     242705.28     367563.22     21639.88 o                         
  37  15   2     234019.25     214943.14     18064.27 o                         
  39  15   2     180463.72     185276.02     17969.19 o                         
  41  15   2     274558.25     253108.67     20794.65 o                         
  43  15   2      14346.26      -5765.17     15040.94 o                         
 -46  16   2         41.33     -10895.18     14835.72 o                         
 -44  16   2       1915.52         69.24     14813.64 o                         
 -42  16   2     414808.03     416115.56     30055.69 o                         
 -40  16   2      26544.33      32233.62     12129.09 o                         
 -38  16   2      41432.19      37236.63     11888.91 o                         
 -36  16   2    1294225.75    1425987.62     36279.56 o                         
 -34  16   2     150040.28     181513.62     13721.19 o                         
 -32  16   2     249757.20     281260.06     15457.32 o                         
 -30  16   2     564373.25     664720.12     22357.66 o                         
 -28  16   2       2362.15      -4514.34      6022.26 o                         
 -26  16   2    1379555.12    1402107.75     27350.79 o                         
 -24  16   2     910133.38    1032758.81     21894.21 o                         
 -22  16   2     206379.38     420287.88     23031.20 o                         
 -20  16   2       5593.35      31971.02      5203.83 o                         
 -18  16   2     458934.72     526335.94     12252.38 o                         
 -16  16   2     748906.88     778389.69     14967.89 o                         
 -14  16   2      23172.42      46523.29      3999.53 o                         
 -12  16   2      11972.39      16167.30      3022.87 o                         
 -10  16   2     378607.47     382518.50      8726.38 o                         
  -8  16   2      71523.49      64957.71      4793.13 o                         
  -6  16   2     161709.22     189001.52      5685.59 o                         
  -4  16   2     246460.56     172227.77      5271.79 o                         
  -2  16   2      51998.11      64805.76      3537.01 o                         
   0  16   2       3880.39      40524.62      2898.76 o                         
   2  16   2        718.43       9015.28      2386.88 o                         
   4  16   2    1580265.62    1632271.62     25646.52 o                         
   6  16   2     245000.27     345461.75      7586.55 o                         
   8  16   2     314951.56     299610.94      8309.24 o                         
  10  16   2     104265.88     114351.12      6264.10 o                         
  12  16   2     316095.34     285647.97     10863.17 o                         
  14  16   2    2181408.50    2261734.00     38675.46 o                         
  16  16   2      35434.21      23996.40      5375.50 o                         
  18  16   2    1572611.12    1599155.50     29348.25 o                         
  20  16   2     292026.47     389609.41     16730.25 o                         
  22  16   2    1361259.12    1484358.12     30102.92 o                         
  24  16   2     148347.77     130179.48     10974.67 o                         
  26  16   2    1006577.25    1091443.38     28127.01 o                         
  28  16   2     192005.47     168720.80     12846.37 o                         
  30  16   2      44300.82      57717.75     10943.56 o                         
  32  16   2     315326.09     295986.41     18034.18 o                         
  34  16   2    1099639.25    1191009.75     35334.30 o                         
  36  16   2     259827.72     318751.16     20412.80 o                         
  38  16   2      45985.90      58127.43     14439.89 o                         
  40  16   2     370747.78     426228.84     25144.32 o                         
  42  16   2      48563.10      29683.42     16003.88 o                         
  44  16   2       4701.34     -15246.97     15246.97 o                         
 -45  17   2        476.42     -13918.64     13918.64 o                         
 -43  17   2     218528.09     166620.64     18420.26 o                         
 -41  17   2    1042122.69    1386654.62     38792.84 o                         
 -39  17   2     709539.69     800347.94     29408.30 o                         
 -37  17   2      61328.41      81016.20     13135.08 o                         
 -35  17   2     260971.89     270892.00     16380.26 o                         
 -33  17   2     163031.61     190571.73     13961.31 o                         
 -31  17   2     243868.59     194509.80     13743.20 o                         
 -29  17   2     251631.06     313884.16     13718.92 o                         
 -27  17   2      10473.93       2771.11      6117.14 o                         
 -25  17   2      85684.81     111034.22      7766.58 o                         
 -23  17   2     425226.25     404389.62     11936.32 o                         
 -21  17   2     494877.19     465862.06     12529.96 o                         
 -19  17   2    3291294.00    3400745.00     50988.79 o                         
 -17  17   2      68030.94      95060.50      6281.21 o                         
 -15  17   2      90383.66      71097.33      5131.19 o                         
 -13  17   2     470092.66     585304.12     12168.51 o                         
 -11  17   2       5049.06       6585.84      2897.02 o                         
  -9  17   2     945410.94    1046691.25     18037.87 o                         
  -7  17   2      31636.68      97414.07      4360.30 o                         
  -5  17   2     413850.81     346642.44      8857.63 o                         
  -3  17   2       1891.76      15098.31      2696.93 o                         
  -1  17   2      10774.63      25790.43      2556.51 o                         
   1  17   2     244764.19     290988.25      7080.84 o                         
   3  17   2     295382.72     288261.53      7456.83 o                         
   5  17   2     200253.44     190029.92      5820.76 o                         
   7  17   2     163232.88     131688.84      4848.16 o                         
   9  17   2     186450.36     163657.77      6766.67 o                         
  11  17   2     894679.81     900620.62     18957.43 o                         
  13  17   2    3626872.50    3467241.00     57949.47 o                         
  15  17   2     393369.22     343412.28     11615.59 o                         
  17  17   2    3056479.75    3022228.75     50609.49 o                         
  19  17   2        420.70       1954.88      4849.70 o                         
  21  17   2       2924.92      -5733.23      5733.23 o                         
  23  17   2     590341.19     713212.38     21523.13 o                         
  25  17   2     298638.50     329466.44     15528.54 o                         
  27  17   2     459103.12     485372.62     19501.79 o                         
  29  17   2     355712.47     344231.56     17706.37 o                         
  31  17   2     341529.75     433242.88     20639.07 o                         
  33  17   2     256346.75     284929.19     17576.08 o                         
  35  17   2     196937.28     304566.53     22112.94 o                         
  37  17   2     262459.25     237088.52     19916.46 o                         
  39  17   2        558.58     -13508.35     13508.35 o                         
  41  17   2       9105.88       8074.43     15472.84 o                         
  43  17   2     101691.67      77558.78     18342.40 o                         
 -44  18   2      18772.99      12613.23     14646.55 o                         
 -42  18   2      81588.01      79622.41     15270.82 o                         
 -40  18   2      45835.80      79681.24     19128.41 o                         
 -38  18   2     507360.69     484795.62     22841.56 o                         
 -36  18   2      24864.40      37532.27     11109.74 o                         
 -34  18   2       9140.49       5257.75      8818.39 o                         
 -32  18   2      27830.43      30601.72      9294.08 o                         
 -30  18   2     511841.06     482079.38     17501.52 o                         
 -28  18   2     301727.09     316845.81     14057.91 o                         
 -26  18   2    2284985.75    2405138.00     42849.54 o                         
 -24  18   2    1032248.44     889387.56     20235.94 o                         
 -22  18   2      73091.84      68183.00      5985.85 o                         
 -20  18   2      35964.43      22093.45      4714.84 o                         
 -18  18   2       7565.12      67577.02      5374.67 o                         
 -16  18   2    2440238.50    2489538.00     38183.02 o                         
 -14  18   2      42806.39     191132.20     16645.62 o                         
 -12  18   2    1439072.88    1296220.25     22758.92 o                         
 -10  18   2      53170.62      39698.17      3754.47 o                         
  -8  18   2     773897.88     741549.44     13444.68 o                         
  -6  18   2      70746.22      77300.02      4034.10 o                         
  -4  18   2     152746.84     191763.09      6077.57 o                         
  -2  18   2     684200.81     738595.00     13884.35 o                         
   0  18   2      48902.21      69245.39      5111.07 o                         
   2  18   2    1228135.88    1219552.25     20327.27 o                         
   4  18   2     287649.41     318362.22      7863.59 o                         
   6  18   2     195487.80     220421.48      6495.31 o                         
   8  18   2     924680.81     855345.44     16614.68 o                         
  10  18   2      32236.90      26416.77      4949.08 o                         
  12  18   2      37276.31      41742.23      5533.83 o                         
  14  18   2      27330.15      26592.74      5653.71 o                         
  16  18   2    1416568.38    1271668.00     24988.10 o                         
  18  18   2      83245.61     126915.17      8504.66 o                         
  20  18   2    1183266.75    1376712.25     30590.97 o                         
  22  18   2     288556.53     318641.28     14521.65 o                         
  24  18   2     607570.69     646325.25     21264.89 o                         
  26  18   2     340558.94     342328.12     16557.06 o                         
  28  18   2      62454.23      59023.25     10487.43 o                         
  30  18   2     425466.22     393046.16     19304.24 o                         
  32  18   2      21245.48      24593.47     11669.19 o                         
  34  18   2       2654.32     -10215.98     10215.98 o                         
  36  18   2     167572.17     181387.62     18517.12 o                         
  38  18   2     303692.28     318214.84     21920.06 o                         
  40  18   2     513317.94     511152.50     29129.44 o                         
  42  18   2      73887.78      50394.05     16692.22 o                         
 -43  19   2      59725.06      52329.37     15955.74 o                         
 -41  19   2     185003.50     390577.97     23473.01 o                         
 -39  19   2      15410.22     -12389.52     12389.52 o                         
 -37  19   2      27709.18      20903.46     12872.89 o                         
 -35  19   2     828244.94     943401.88     31164.74 o                         
 -33  19   2      71611.94     103984.50     12025.49 o                         
 -31  19   2     122790.82     188656.59     11614.12 o                         
 -29  19   2      63082.84      56380.50      8292.93 o                         
 -27  19   2     530449.19     562877.81     18234.35 o                         
 -25  19   2     156269.53     145782.22      9319.10 o                         
 -23  19   2      10349.12      34211.14      6067.22 o                         
 -21  19   2      17314.52       6818.46      4662.67 o                         
 -19  19   2     201884.94     192951.83      8060.72 o                         
 -17  19   2     923209.38     941357.81     22893.42 o                         
 -15  19   2    1208671.12    1213007.62     23031.13 o                         
 -13  19   2    5736018.00    5716811.50     85622.69 o                         
 -11  19   2        260.86      23197.21      4412.69 o                         
  -9  19   2     524521.31     623003.50     12229.52 o                         
  -7  19   2    3919886.75    4055147.25     59394.33 o                         
  -5  19   2     178463.31     225288.20      9664.29 o                         
  -3  19   2     149472.62     211903.80      6773.84 o                         
  -1  19   2      29502.61      54665.30      4106.05 o                         
   1  19   2     942007.50     961185.88     16169.22 o                         
   3  19   2    1342265.38    1472293.38     23909.22 o                         
   5  19   2      15456.87      50191.68      3621.72 o                         
   7  19   2     875174.06     958339.75     16791.80 o                         
   9  19   2     345609.22     393119.75     10966.23 o                         
  11  19   2       4254.67         41.87      4509.14 o                         
  13  19   2     289130.25     295680.50     11025.11 o                         
  15  19   2       1909.67       2987.62      5214.87 o                         
  17  19   2     209511.14     209243.72     10064.35 o                         
  19  19   2    1063646.75    1058925.12     25622.45 o                         
  21  19   2     106070.90     109014.88     11292.10 o                         
  23  19   2       2030.23      -2356.06      8050.88 o                         
  25  19   2      11748.74      57215.97     11031.16 o                         
  27  19   2      96490.31      61658.02     10290.32 o                         
  29  19   2        354.56      -9125.95      9125.95 o                         
  31  19   2       5880.16      -2955.89     10800.55 o                         
  33  19   2      14093.58      -1656.74     11068.67 o                         
  35  19   2     217875.64     215310.66     17512.02 o                         
  37  19   2      14528.71      10805.76     15052.58 o                         
  39  19   2      12271.03       9168.87     15670.45 o                         
  41  19   2     265461.38     235419.91     22561.87 o                         
 -44  20   2     108825.03      95268.91     24794.51 o                         
 -42  20   2      75874.84      70482.04     16647.73 o                         
 -40  20   2     178075.25     134133.58     17699.34 o                         
 -38  20   2     243892.45     177229.94     17942.98 o                         
 -36  20   2       2340.90      -6450.70     12130.97 o                         
 -34  20   2     507508.34     539262.50     23557.26 o                         
 -32  20   2     912895.75     861571.88     27328.90 o                         
 -30  20   2    1562124.25    1676292.75     37947.29 o                         
 -28  20   2      10017.49      16614.67      7838.97 o                         
 -26  20   2     457124.41     436017.62     17194.95 o                         
 -24  20   2      15113.84      49802.64      7849.61 o                         
 -22  20   2      94118.09     146944.34      8910.53 o                         
 -20  20   2     112573.21     126406.08      8788.41 o                         
 -18  20   2     248914.92     174401.09      8549.07 o                         
 -16  20   2       8559.09      12012.49      4550.72 o                         
 -14  20   2     111073.59     212816.58     13716.91 o                         
 -12  20   2    2471446.50    2383234.00     38455.99 o                         
 -10  20   2    2696834.00    3024551.00     47336.04 o                         
  -8  20   2    1333285.62    1186298.00     20425.56 o                         
  -6  20   2      36528.43      34501.04      4529.68 o                         
  -4  20   2     893848.00     921300.38     16892.69 o                         
  -2  20   2     267006.75     275508.53      8020.24 o                         
   0  20   2      16463.54      56287.91      5438.87 o                         
   2  20   2       4927.15        398.85      2985.38 o                         
   4  20   2     846026.31     753175.06     13950.76 o                         
   6  20   2    2960691.75    2788814.75     42353.48 o                         
   8  20   2       3405.61      -4020.94      4020.94 o                         
  10  20   2     226702.95     299866.16     10415.28 o                         
  12  20   2      58009.09      51397.12      6021.55 o                         
  14  20   2    1461268.12    1460781.12     29525.11 o                         
  16  20   2     110116.27     112851.84      8298.59 o                         
  18  20   2     193472.75     216769.97     12086.52 o                         
  20  20   2       4406.97      29768.13      7541.33 o                         
  22  20   2     914841.25     837146.75     23235.25 o                         
  24  20   2     297728.25     303643.41     15040.51 o                         
  26  20   2      83944.39      72942.82     10318.28 o                         
  28  20   2     316810.66     380839.66     19504.47 o                         
  30  20   2     352214.72     392951.22     20315.99 o                         
  32  20   2     237143.09     231166.94     17354.02 o                         
  34  20   2         19.67     -15659.50     15659.50 o                         
  36  20   2     325549.44     409829.06     32451.38 o                         
  38  20   2     168071.28     164053.58     24023.69 o                         
  40  20   2         12.77      -6449.16     14704.04 o                         
 -43  21   2       5311.90       2337.41     15262.81 o                         
 -41  21   2      17301.54      10328.09     14071.00 o                         
 -39  21   2     186331.16     217005.52     19968.45 o                         
 -37  21   2      16513.08     -12204.23     12204.23 o                         
 -35  21   2     468093.12     463983.66     25369.15 o                         
 -33  21   2     206204.11     304905.12     19681.58 o                         
 -31  21   2       9297.53      15100.88      9651.57 o                         
 -29  21   2     328912.41     276633.09     15197.73 o                         
 -27  21   2      46088.27      49694.90      9217.08 o                         
 -25  21   2     246904.70     286372.41     14407.61 o                         
 -23  21   2      74353.89      88002.59      9385.53 o                         
 -21  21   2     330402.81     284239.06     13578.58 o                         
 -19  21   2     335442.44     349493.66     13045.56 o                         
 -17  21   2     361964.97     374290.12     13113.66 o                         
 -15  21   2    1621004.88    1350052.88     25099.57 o                         
 -13  21   2     364003.41     334673.12     10205.47 o                         
 -11  21   2    2031671.75    2138796.75     35159.20 o                         
  -9  21   2       1550.56       6423.37      3716.06 o                         
  -7  21   2     554801.06     449086.47     10787.91 o                         
  -5  21   2     842024.06     756203.12     14851.54 o                         
  -3  21   2     110189.09     137986.59      5995.30 o                         
  -1  21   2     132052.80      99513.23      5333.72 o                         
   1  21   2     255469.86     250140.61      7010.86 o                         
   3  21   2     451837.62     377496.84      9664.03 o                         
   5  21   2    1699193.62    1617056.75     25730.32 o                         
   7  21   2     759843.50     697784.38     13980.19 o                         
   9  21   2      16213.82       4536.81      4278.97 o                         
  11  21   2    2339561.25    2325819.75     40752.38 o                         
  13  21   2     103473.05      67731.61      6652.81 o                         
  15  21   2       6425.43      -5771.64      5771.64 o                         
  17  21   2       1058.55      -5873.75      5873.75 o                         
  19  21   2       3520.46      -6484.74      6484.74 o                         
  21  21   2     650055.62     690170.81     22837.18 o                         
  23  21   2     151619.02     115278.78     11224.58 o                         
  25  21   2    1841850.88    1805230.00     41181.42 o                         
  27  21   2       6596.82      -5636.91      9095.87 o                         
  29  21   2      52693.55      48601.09     11242.38 o                         
  31  21   2     273247.09     321175.31     19206.61 o                         
  33  21   2     556396.00     556058.25     27603.75 o                         
  35  21   2     709175.44     788986.06     32328.76 o                         
  37  21   2     221564.47     312280.16     23366.68 o                         
  39  21   2     121168.71     137209.89     19249.24 o                         
 -42  22   2       6439.69       4937.99     14804.31 o                         
 -40  22   2       1822.52       1330.83     13826.70 o                         
 -38  22   2       9534.62       7416.42     14214.76 o                         
 -36  22   2     314163.81     315970.19     21932.88 o                         
 -34  22   2     472653.41     435496.22     24113.84 o                         
 -32  22   2      30093.15      46543.91     12628.30 o                         
 -30  22   2      13569.55       7946.79     10885.93 o                         
 -28  22   2      54694.83      76430.76     11727.58 o                         
 -26  22   2     132593.12      92677.05     10029.70 o                         
 -24  22   2     246820.56     233604.11     13921.17 o                         
 -22  22   2      35559.55      11104.13      7634.32 o                         
 -20  22   2     133675.11     156371.28     10585.77 o                         
 -18  22   2     606056.06     613441.75     17521.98 o                         
 -16  22   2      86745.68      69416.13      6929.59 o                         
 -14  22   2     274807.59     256055.73     10363.11 o                         
 -12  22   2     390036.84     407002.34     11036.18 o                         
 -10  22   2      88074.18     304403.75     12643.31 o                         
  -8  22   2     332920.00     313748.59      9018.41 o                         
  -6  22   2    6102107.00    6148618.50     91293.56 o                         
  -4  22   2    3084449.00    2867821.25     44837.02 o                         
  -2  22   2    3206518.50    2915173.50     46865.39 o                         
   0  22   2    1211534.38    1053216.62     19121.00 o                         
   2  22   2     780008.06     858795.88     16177.43 o                         
   4  22   2      49888.30      97385.62      6845.41 o                         
   6  22   2     667064.44     719273.62     14008.22 o                         
   8  22   2      16085.42      73674.69      6284.17 o                         
  10  22   2     203800.64     158995.69      8778.00 o                         
  12  22   2      48910.23      68365.59      9115.99 o                         
  14  22   2       6278.69       5387.64      6039.45 o                         
  16  22   2      62453.41      64361.86      8368.21 o                         
  18  22   2      33811.05      25727.05      8231.04 o                         
  20  22   2     562921.19     588097.88     21253.39 o                         
  22  22   2      12832.02      19564.06      8594.29 o                         
  24  22   2      77378.70      75382.98     10452.72 o                         
  26  22   2     439642.12     480905.56     22455.62 o                         
  28  22   2      33397.25      12911.09     11777.03 o                         
  30  22   2     184284.88     157001.97     15078.39 o                         
  32  22   2     698132.81     956104.44     33923.32 o                         
  34  22   2      62021.72     155354.30     16857.79 o                         
  36  22   2      23867.40       1488.97     13318.34 o                         
  38  22   2      80685.09     110754.12     18667.17 o                         
 -41  23   2      70240.20      47706.50     15789.37 o                         
 -39  23   2     119645.35      80308.19     16518.48 o                         
 -37  23   2     356382.66     434661.59     31334.01 o                         
 -35  23   2      66566.02      52976.39     14561.11 o                         
 -33  23   2      17861.87      -3676.48     12333.33 o                         
 -31  23   2      55787.02      44748.39     12663.32 o                         
 -29  23   2       1578.19     -10040.26     10040.26 o                         
 -27  23   2     464449.00     519526.03     21987.99 o                         
 -25  23   2     485582.81     477750.56     22228.18 o                         
 -23  23   2     192598.83     135900.48     11423.10 o                         
 -21  23   2     655685.12     753764.50     23147.44 o                         
 -19  23   2     231972.73     181642.58     11749.58 o                         
 -17  23   2    1054119.00    1119757.00     30058.25 o                         
 -15  23   2      14399.14      30113.98      5517.50 o                         
 -13  23   2       7984.32      15436.56      4888.51 o                         
 -11  23   2      16137.27      37973.11      5199.89 o                         
  -9  23   2    1482737.38    1668175.00     28402.57 o                         
  -7  23   2      23814.71      35880.41      4576.52 o                         
  -5  23   2    1701175.25    1873249.88     31037.29 o                         
  -3  23   2       3201.47       4541.51      4157.13 o                         
  -1  23   2    1085785.38    1143214.75     21327.22 o                         
   1  23   2    2880150.50    2745509.25     42230.91 o                         
   3  23   2        853.59      -3125.97      3125.97 o                         
   5  23   2     104906.75     116713.77      5509.55 o                         
   7  23   2     197196.53     282943.09     14971.84 o                         
   9  23   2    4509906.00    4227800.00     72126.54 o                         
  11  23   2     121507.23     165462.02      9749.37 o                         
  13  23   2       1541.04      -5729.48      5729.48 o                         
  15  23   2      36626.87      46134.92      8405.24 o                         
  17  23   2       9043.75      12483.09      7643.93 o                         
  19  23   2      36252.09       4884.90      9227.78 o                         
  21  23   2      63946.41      42567.48      9295.85 o                         
  23  23   2     172125.23     106604.39     12219.61 o                         
  25  23   2     506861.47     510234.88     22436.04 o                         
  27  23   2     142735.47     183212.33     15670.16 o                         
  29  23   2     663555.69     779609.12     29215.48 o                         
  31  23   2      48231.54      79530.01     14701.28 o                         
  33  23   2     105404.99     151664.11     17936.32 o                         
  35  23   2      27063.41      28624.83     14820.80 o                         
  37  23   2     206895.92     289050.16     22816.54 o                         
  39  23   2      43228.46     124935.16     39824.95 o                         
 -40  24   2      57870.44      77748.83     16738.15 o                         
 -38  24   2      60579.54      73149.95     15591.37 o                         
 -36  24   2     151547.88     231104.11     25112.69 o                         
 -34  24   2       6368.80     -11416.35     11416.35 o                         
 -32  24   2      18486.97     -11500.17     11500.17 o                         
 -30  24   2     126222.81      89461.05     13461.34 o                         
 -28  24   2     120028.86     165436.27     14134.59 o                         
 -26  24   2     583392.50     648989.69     24340.38 o                         
 -24  24   2      37436.67      15488.61      8974.34 o                         
 -22  24   2      24632.57       6499.25      7676.96 o                         
 -20  24   2      36848.79      89528.85      9886.66 o                         
 -18  24   2      15422.98      23538.66      8300.09 o                         
 -16  24   2     814270.81     836594.75     25064.56 o                         
 -14  24   2     909532.38     978382.75     23006.23 o                         
 -12  24   2      79779.66     116814.20      7766.36 o                         
 -10  24   2     392579.50     438942.09     13187.96 o                         
  -8  24   2     241471.28     269470.19      9612.33 o                         
  -6  24   2     156471.67     190372.55      7759.00 o                         
  -4  24   2     372707.22     563236.62     18982.13 o                         
  -2  24   2     184091.41     129427.52      6418.99 o                         
   0  24   2       4899.68       7382.99      3630.61 o                         
   2  24   2      75893.27      45967.48      5627.66 o                         
   4  24   2     774116.06     764630.31     17300.85 o                         
   6  24   2     835937.25     774106.06     18834.02 o                         
   8  24   2     900085.31     912699.44     21874.23 o                         
  10  24   2     268799.03     396247.59     15288.61 o                         
  12  24   2     206291.41     198597.08     11842.58 o                         
  14  24   2     310488.12     322967.44     14989.43 o                         
  16  24   2       6040.73       -348.21      7787.30 o                         
  18  24   2     381176.81     322181.47     16425.15 o                         
  20  24   2     189574.00     221538.91     14690.18 o                         
  22  24   2     313303.91     387987.06     18626.09 o                         
  24  24   2      12887.01      12034.05      9789.28 o                         
  26  24   2     830687.56     752567.94     28996.71 o                         
  28  24   2     443722.47     596696.06     26041.71 o                         
  30  24   2     214905.23     250807.11     18389.41 o                         
  32  24   2     376106.00     342123.47     22808.18 o                         
  34  24   2      27124.62      26688.02     14680.57 o                         
  36  24   2      21343.50      76470.16     16412.46 o                         
  38  24   2     194457.39     244208.34     47855.31 o                         
 -39  25   2     200942.39     220352.41     21467.56 o                         
 -37  25   2      60792.06     143677.31     18449.29 o                         
 -35  25   2     372986.44     436973.53     27292.88 o                         
 -33  25   2      10817.51     -10012.86     12311.66 o                         
 -31  25   2     233285.27     244927.41     19963.83 o                         
 -29  25   2     131706.12     134302.89     15019.91 o                         
 -27  25   2      84332.16      70044.43     11457.06 o                         
 -25  25   2     933595.31     933345.00     29288.36 o                         
 -23  25   2      16580.34       9220.33      9367.64 o                         
 -21  25   2       2705.13      11322.49      8056.14 o                         
 -19  25   2      69613.76      71621.01      9471.32 o                         
 -17  25   2     614702.69     556520.62     22012.00 o                         
 -15  25   2     289839.44     295548.16     14914.97 o                         
 -13  25   2     184263.17     253221.39     12767.58 o                         
 -11  25   2      11314.19      -4251.44      5103.75 o                         
  -9  25   2     220662.39     261600.64     10699.82 o                         
  -7  25   2    1590013.12    1562642.25     31838.16 o                         
  -5  25   2     429975.22     457708.78     13219.81 o                         
  -3  25   2     503423.91     631468.25     15660.38 o                         
  -1  25   2    1364153.38    1342384.88     27743.58 o                         
   1  25   2      25490.90      41194.33      7010.47 o                         
   3  25   2     958508.88     973322.69     22548.00 o                         
   5  25   2     523520.03     359121.16     12258.14 o                         
   7  25   2     483990.00     582642.19     19310.87 o                         
   9  25   2     107735.06     140148.30      9542.87 o                         
  11  25   2      53742.29      60247.26      8614.92 o                         
  13  25   2      24066.47      16883.19      8379.71 o                         
  15  25   2        428.55      -1416.31      7649.16 o                         
  17  25   2     373839.31     387699.94     17770.72 o                         
  19  25   2      31566.57      44148.64      9949.52 o                         
  21  25   2     224496.33     253965.67     15970.08 o                         
  23  25   2      96716.40     159516.61     13857.76 o                         
  25  25   2     477481.88     534594.75     24227.57 o                         
  27  25   2     293353.22     331261.53     19975.76 o                         
  29  25   2     319186.34     242180.50     19886.18 o                         
  31  25   2       1537.83       4479.06     12898.73 o                         
  33  25   2        402.82      19865.21     13947.57 o                         
  35  25   2       2965.54       7196.80     14551.26 o                         
  37  25   2        247.81     -28085.27     30310.28 o                         
 -38  26   2      88371.55     114877.70     18457.93 o                         
 -36  26   2      26376.49      35037.21     14826.12 o                         
 -34  26   2     263966.38     380768.16     24681.79 o                         
 -32  26   2      70270.72      72958.27     14718.26 o                         
 -30  26   2      17285.21       7519.95     12045.72 o                         
 -28  26   2     233707.19     237547.16     17799.01 o                         
 -26  26   2     456530.97     375824.69     19706.26 o                         
 -24  26   2     317392.12     385756.88     19218.50 o                         
 -22  26   2     394634.44     419024.50     19474.77 o                         
 -20  26   2     507038.44     534891.81     21416.38 o                         
 -18  26   2     161464.09     209399.02     13499.39 o                         
 -16  26   2        476.88      -7598.13      7598.13 o                         
 -14  26   2     463919.16     548384.19     18907.94 o                         
 -12  26   2    2450217.00    2238874.75     47547.48 o                         
 -10  26   2     900088.75    1108217.38     26168.26 o                         
  -8  26   2     641643.00     519356.22     16373.77 o                         
  -6  26   2       2173.82       -633.39      6557.79 o                         
  -4  26   2     579315.62     598726.81     17088.64 o                         
  -2  26   2    1082608.38    1139132.50     27124.55 o                         
   0  26   2     142578.50     158339.91     10176.06 o                         
   2  26   2     580702.38     556384.06     18987.81 o                         
   4  26   2    1219501.62    1283608.12     27872.34 o                         
   6  26   2      41662.71      46312.34      7415.23 o                         
   8  26   2     611367.44     754465.00     23959.07 o                         
  10  26   2     218645.47     277066.53     13553.38 o                         
  12  26   2     109364.62      90635.17     10162.11 o                         
  14  26   2     191058.92     143096.48     12055.35 o                         
  16  26   2     443080.53     555716.81     21593.93 o                         
  18  26   2    1403174.25    1558427.62     39657.26 o                         
  20  26   2      27846.85      24395.38      9766.49 o                         
  22  26   2     349685.56     337210.69     18751.33 o                         
  24  26   2     250447.56     348924.06     20496.85 o                         
  26  26   2       3558.91     100292.73     21782.23 o                         
  28  26   2     523571.59     540362.19     26430.50 o                         
  30  26   2      10152.30      50330.45     16012.37 o                         
  32  26   2      20250.62       7990.12     14809.88 o                         
  34  26   2     236848.20     273867.47     21944.90 o                         
 -37  27   2      70563.64      66834.02     17697.71 o                         
 -35  27   2       4773.91       3549.28     13544.89 o                         
 -33  27   2     183896.53     146090.16     17525.30 o                         
 -31  27   2     229713.02     237876.39     20096.38 o                         
 -29  27   2      83488.39      93572.07     14661.12 o                         
 -27  27   2       8228.39      17135.13     11421.56 o                         
 -25  27   2      52479.00      45645.50     11323.86 o                         
 -23  27   2    1553682.12    1515404.12     39653.01 o                         
 -21  27   2     166394.12     230031.30     14627.43 o                         
 -19  27   2      30018.80      59751.64      9814.41 o                         
 -17  27   2       7318.58       9534.20      7516.93 o                         
 -15  27   2     433855.31     492039.34     19758.67 o                         
 -13  27   2      18431.48      19681.52      6724.69 o                         
 -11  27   2     254361.66     245444.56     12664.95 o                         
  -9  27   2    2735621.25    2860593.00     58842.08 o                         
  -7  27   2      31731.55      18048.79      5567.88 o                         
  -5  27   2     314765.12     348070.78     13645.29 o                         
  -3  27   2    1631823.75    1814498.75     39422.30 o                         
  -1  27   2      29145.02      44917.97      8803.34 o                         
   1  27   2     214424.28     193460.83     13224.52 o                         
   3  27   2      65592.77     153117.55      9589.92 o                         
   5  27   2     459562.94     489542.59     17788.42 o                         
   7  27   2     359317.72     390314.59     15896.57 o                         
   9  27   2      98621.82     136213.11     11030.90 o                         
  11  27   2       1307.67      -1560.46      7037.44 o                         
  13  27   2      10370.48      27511.37      8279.99 o                         
  15  27   2      26043.31      27558.04      8883.73 o                         
  17  27   2        296.36       4751.24      9110.31 o                         
  19  27   2     899763.38     879287.19     28417.67 o                         
  21  27   2      67717.20      79382.25     12550.17 o                         
  23  27   2     164244.92     156175.75     15628.28 o                         
  25  27   2     707217.56     727383.06     29363.25 o                         
  27  27   2    1281962.12    1322835.62     40690.08 o                         
  29  27   2      51119.03      74560.23     15322.81 o                         
  31  27   2     150646.36      91152.37     17100.66 o                         
  33  27   2      34822.53      40827.94     15620.57 o                         
 -34  28   2        229.39      -5613.54     13184.35 o                         
 -32  28   2       5986.14       1921.40     12584.74 o                         
 -30  28   2       6206.00      -9365.86     13285.00 o                         
 -28  28   2       1515.32       1343.47     11025.93 o                         
 -26  28   2      11820.04      21738.57     11485.82 o                         
 -24  28   2     330030.44     323083.91     18209.86 o                         
 -22  28   2    1374678.62    1427148.50     38083.13 o                         
 -20  28   2     308285.91     256456.39     15722.46 o                         
 -18  28   2     308657.31     279615.62     15634.66 o                         
 -16  28   2     371450.09     484769.72     19947.31 o                         
 -14  28   2      12476.59       7123.73      7596.48 o                         
 -12  28   2     945017.44     848142.25     23764.03 o                         
 -10  28   2     117174.84     135263.97      9887.18 o                         
  -8  28   2     164358.98     121011.32     10915.43 o                         
  -6  28   2      40049.84      27970.03      6322.97 o                         
  -4  28   2      75984.96      97849.31      7915.03 o                         
  -2  28   2    1759886.75    1694922.38     37341.32 o                         
   0  28   2     218620.22     252081.41     14624.62 o                         
   2  28   2     489927.22     444613.50     20307.01 o                         
   4  28   2     512506.75     562219.00     25707.58 o                         
   6  28   2     172940.80     177677.14     12234.11 o                         
   8  28   2      63208.50      79943.20      9495.72 o                         
  10  28   2      67882.40      49663.75      8992.04 o                         
  12  28   2       6542.64       1420.56      7611.51 o                         
  14  28   2     136415.23     115012.09     11488.96 o                         
  16  28   2     258525.56     278698.34     16106.04 o                         
  18  28   2     177597.59     188746.16     15308.03 o                         
  20  28   2      66283.44      42940.17     10991.63 o                         
  22  28   2     343780.12     350479.41     20632.85 o                         
  24  28   2     138645.73      82878.54     14203.97 o                         
  26  28   2       1609.36     -10500.28     11554.38 o                         
  28  28   2       6621.58     -16045.80     16045.80 o                         
  30  28   2      83307.59      85125.84     16291.03 o                         
  32  28   2      10749.49      33496.22     15102.58 o                         
 -33  29   2      18687.01      21262.93     14332.01 o                         
 -31  29   2      68611.38      59088.61     14897.01 o                         
 -29  29   2     144698.47     164404.92     17798.61 o                         
 -27  29   2     313300.16     330354.25     20406.93 o                         
 -25  29   2     821288.44     813646.62     32557.29 o                         
 -23  29   2      57609.34      64298.35     11663.97 o                         
 -21  29   2     850298.12     718041.75     25657.89 o                         
 -19  29   2      15569.58      44897.42     10094.41 o                         
 -17  29   2     776775.12     874212.00     27559.68 o                         
 -15  29   2     367997.31     479931.75     20666.68 o                         
 -13  29   2     330983.97     276671.62     15073.62 o                         
 -11  29   2      20584.89      25784.57      7560.57 o                         
  -9  29   2     230545.00     184906.45     11790.72 o                         
  -7  29   2      48495.51      36564.52      7514.26 o                         
  -5  29   2      85302.04     107592.79     10852.37 o                         
  -3  29   2     403171.12     446281.66     18317.05 o                         
  -1  29   2    1301753.25    1093760.50     34078.53 o                         
   1  29   2     978388.00    1122061.75     32926.70 o                         
   3  29   2     334941.44     340164.81     17817.37 o                         
   5  29   2      75844.12     111852.71     11091.90 o                         
   7  29   2     155217.88     118687.65     10718.98 o                         
   9  29   2     727820.06     717443.88     24176.71 o                         
  11  29   2     149858.92     175735.33     13106.28 o                         
  13  29   2      15006.40      45622.36     11000.46 o                         
  15  29   2        317.30      16166.86      9883.82 o                         
  17  29   2       3830.26      -8963.96      8963.96 o                         
  19  29   2     295800.19     318700.44     18461.24 o                         
  21  29   2     665788.94     644976.19     25809.10 o                         
  23  29   2      21023.53      26296.21     12602.27 o                         
  25  29   2       1062.58      -4931.03     11657.14 o                         
  27  29   2     173375.62     114769.09     16013.72 o                         
  29  29   2      28747.82      45544.99     14790.56 o                         
  31  29   2      32593.86      37117.87     15854.51 o                         
 -32  30   2      78073.08      59022.38     15514.40 o                         
 -30  30   2       6451.80      -1508.81     12561.45 o                         
 -28  30   2      41873.96      33888.70     13582.10 o                         
 -26  30   2      14161.94      21399.07     11935.20 o                         
 -24  30   2     341096.12     311292.19     18769.31 o                         
 -22  30   2     511760.41     521176.88     24524.06 o                         
 -20  30   2      78090.69      87045.34     12427.67 o                         
 -18  30   2     429029.28     421566.59     21102.85 o                         
 -16  30   2       6950.02      31833.74      9411.86 o                         
 -14  30   2     322012.69     284316.81     17480.21 o                         
 -12  30   2      28274.37       7478.46      7642.42 o                         
 -10  30   2      41217.17      38730.24      7865.75 o                         
  -8  30   2      23580.62      18353.89      9551.81 o                         
  -6  30   2      75069.41      36613.26      9640.21 o                         
  -4  30   2      36710.30      31263.54     10497.08 o                         
  -2  30   2     185603.16     213108.14     17106.68 o                         
   0  30   2    1107558.12    1199689.38     36860.77 o                         
   2  30   2     395795.41     317976.88     18926.35 o                         
   4  30   2      44139.93      60782.72     11690.60 o                         
   6  30   2      96101.90     139572.03     13176.32 o                         
   8  30   2      22227.07      32599.15      8720.36 o                         
  10  30   2      29456.04      17917.90      8655.70 o                         
  12  30   2        322.28      -4487.17      8356.15 o                         
  14  30   2     102846.55      70425.11     11529.37 o                         
  16  30   2        125.14       1222.68      9842.56 o                         
  18  30   2     630574.75     609709.62     25604.67 o                         
  20  30   2       1039.78       2064.45     10525.30 o                         
  22  30   2     158353.45     152703.16     16770.09 o                         
  24  30   2       2913.47     -11859.61     11859.61 o                         
  26  30   2       5175.57      -8517.60     12428.45 o                         
  28  30   2      72022.08      64017.90     16593.30 o                         
  30  30   2     330424.31     353184.09     29177.95 o                         
 -31  31   2     177370.64     208000.53     23800.46 o                         
 -29  31   2     110618.67      63346.75     18769.76 o                         
 -27  31   2     561731.44     514321.56     33094.29 o                         
 -25  31   2      75307.69     110493.27     15828.65 o                         
 -23  31   2      41914.62      28177.06     12038.02 o                         
 -21  31   2     590436.88     542535.12     24800.28 o                         
 -19  31   2      87492.33     137791.86     22929.95 o                         
 -17  31   2      26753.18      47807.89     11829.82 o                         
 -15  31   2      49557.79      52315.05     10649.58 o                         
 -13  31   2     378951.09     485633.41     27528.11 o                         
 -11  31   2      76045.61     136001.78     14605.90 o                         
  -9  31   2    1684277.62    1747430.75     49347.07 o                         
  -7  31   2     218239.78     262249.41     18220.97 o                         
  -5  31   2     636638.31     651197.62     29222.59 o                         
  -3  31   2     345738.41     354417.22     21168.85 o                         
  -1  31   2     354759.22     347645.53     20528.34 o                         
   1  31   2     261953.89     280843.94     18716.27 o                         
   3  31   2      57385.05      58591.40     12128.21 o                         
   5  31   2     263542.78     181459.94     15903.70 o                         
   7  31   2      44315.75      34310.68     13476.14 o                         
   9  31   2    1261536.50    1387725.50     43504.34 o                         
  11  31   2      39472.59      21204.74     11599.36 o                         
  13  31   2       6520.96      11735.92      9641.20 o                         
  15  31   2      39286.57      30892.84     10849.32 o                         
  17  31   2     407924.62     393322.16     21701.21 o                         
  19  31   2     861624.69     797660.19     29874.73 o                         
  21  31   2      14574.86      31006.59     13272.23 o                         
  23  31   2         61.08       6056.84     12322.38 o                         
  25  31   2      21898.71      46316.72     14257.38 o                         
  27  31   2      22771.96        717.87     14903.27 o                         
 -28  32   2     156563.48     214186.97     22789.73 o                         
 -26  32   2     364733.72     315297.41     24519.08 o                         
 -24  32   2      77285.12      93839.12     15983.06 o                         
 -22  32   2       9778.25      47462.05     13173.54 o                         
 -20  32   2       4253.32      -1365.99     11146.50 o                         
 -18  32   2     344610.59     422133.19     26101.10 o                         
 -16  32   2     287943.50     239636.16     19248.86 o                         
 -14  32   2      75404.47      87708.54     16453.83 o                         
 -12  32   2     517304.56     509944.44     29573.51 o                         
 -10  32   2      25891.29      25932.75     11226.24 o                         
  -8  32   2      28506.38      65084.14     11449.50 o                         
  -6  32   2     168288.80     156844.53     19662.08 o                         
  -4  32   2      23430.55       5896.29     10844.19 o                         
  -2  32   2     592047.31     612805.81     28420.43 o                         
   0  32   2       7752.30      -4585.21      9580.85 o                         
   2  32   2     773406.19     785449.31     30538.60 o                         
   4  32   2     186137.56     160170.38     15343.56 o                         
   6  32   2      38927.71      88390.13     15202.04 o                         
   8  32   2     131716.45     151180.19     14792.06 o                         
  10  32   2      35038.69      45897.23     13187.80 o                         
  12  32   2      61782.23      38187.04     13296.53 o                         
  14  32   2      78575.62      48818.47     15123.49 o                         
  16  32   2       1690.08     -13137.44     14678.00 o                         
  18  32   2     349412.16     361831.69     24723.83 o                         
  20  32   2      72506.45     107828.35     15359.84 o                         
  22  32   2      37989.35      70745.45     14314.12 o                         
  24  32   2       7648.65     -11854.57     11854.57 o                         
  26  32   2     252074.73     220780.23     21829.45 o                         
 -27  33   2      21743.53      17741.58     15335.20 o                         
 -25  33   2       2071.53      -8316.16     15647.00 o                         
 -23  33   2    1147373.00    1045453.62     45267.89 o                         
 -21  33   2      58736.68      59993.32     15882.32 o                         
 -19  33   2      29324.18      11828.32     14036.50 o                         
 -17  33   2    1718209.25    1752904.75     55429.77 o                         
 -15  33   2       3887.13       4313.06     12391.83 o                         
 -13  33   2     125339.36     120563.54     18401.22 o                         
 -11  33   2      15367.99     -11196.12     13228.86 o                         
  -9  33   2     304446.53     415788.53     22532.64 o                         
  -7  33   2     144798.91     190159.45     16730.06 o                         
  -5  33   2      53708.93      55371.02     12335.57 o                         
  -3  33   2      12807.82       -557.89     13629.94 o                         
  -1  33   2       5367.81      38890.68     11273.06 o                         
   1  33   2     477364.97     473561.97     24156.90 o                         
   3  33   2     148398.73      83837.84     13145.94 o                         
   5  33   2         87.81      -9337.28     14148.63 o                         
   7  33   2     331916.28     283131.16     19796.95 o                         
   9  33   2     414834.38     542993.19     25738.66 o                         
  11  33   2        930.27     -10878.25     10878.25 o                         
  13  33   2     516843.50     483821.59     27349.01 o                         
  15  33   2       1309.64      -5390.81     12496.07 o                         
  17  33   2     241696.08     302518.91     22530.63 o                         
  19  33   2     467160.12     545528.06     33230.04 o                         
  21  33   2     792170.44     866108.69     41150.25 o                         
  23  33   2      21167.82      22259.06     16306.87 o                         
 -24  34   2         52.78      10572.71     16635.90 o                         
 -22  34   2     148496.70     183287.52     21949.18 o                         
 -20  34   2      67222.24      67830.30     16619.38 o                         
 -18  34   2      46958.12      49628.21     15710.12 o                         
 -16  34   2      62854.55      86573.76     15349.96 o                         
 -14  34   2      13864.59     154818.55     16035.49 o                         
 -12  34   2      79040.71     129494.03     18434.49 o                         
 -10  34   2     174745.28     112196.04     19261.23 o                         
  -8  34   2      82265.71      49662.74     13119.35 o                         
  -6  34   2      35465.84      37326.77     12223.01 o                         
  -4  34   2     433349.69     458148.62     26713.70 o                         
  -2  34   2     227647.95     197808.34     17020.15 o                         
   0  34   2      51439.27      26200.87     20479.79 o                         
   2  34   2     229260.38     305654.81     20263.96 o                         
   4  34   2       1724.36      -7691.74     10474.62 o                         
   6  34   2      17782.62      -8988.27     10741.41 o                         
   8  34   2     173146.84     130413.38     15956.90 o                         
  10  34   2     176437.02     159991.83     16892.46 o                         
  12  34   2     200842.00     206416.50     19932.51 o                         
  14  34   2     171403.64     221307.11     20531.88 o                         
  16  34   2     327879.38     389759.03     26582.44 o                         
  18  34   2      63573.87      71557.09     17836.27 o                         
  20  34   2      50852.45      57732.62     17266.06 o                         
  22  34   2        444.73       -705.07     15281.96 o                         
 -21  35   2      48092.93      48672.86     17317.41 o                         
 -19  35   2     208019.64     295628.97     23709.74 o                         
 -17  35   2     150203.31     174441.83     22008.04 o                         
 -15  35   2     693707.00     607179.44     29504.83 o                         
 -13  35   2     234818.06     217188.02     20497.70 o                         
 -11  35   2     321467.00     313839.00     25030.47 o                         
  -9  35   2      33335.38      33916.48     15976.91 o                         
  -7  35   2     454016.94     403656.00     27288.66 o                         
  -5  35   2     941727.31     923901.31     52583.80 o                         
  -3  35   2     387061.25     329803.88     25450.44 o                         
  -1  35   2      14562.63       2546.27     14766.35 o                         
   1  35   2      14315.79      11047.68     17017.35 o                         
   3  35   2     418275.56     355557.44     26011.00 o                         
   5  35   2      12986.57      18577.25     15614.40 o                         
   7  35   2       9885.07     -13995.78     14563.40 o                         
   9  35   2     339580.50     556300.75     29092.65 o                         
  11  35   2     176334.22     165530.53     17098.97 o                         
  13  35   2      13612.15      34243.28     13682.05 o                         
  15  35   2      20861.71      17228.75     13243.51 o                         
  17  35   2       6418.53     -15378.96     15378.96 o                         
  19  35   2     114391.14     140632.62     21482.04 o                         
 -18  36   2         78.93      -8765.93     17789.48 o                         
 -16  36   2     175553.75     223063.81     22453.12 o                         
 -14  36   2       1159.82       3300.63     15570.80 o                         
 -12  36   2     189248.45     197681.98     21449.92 o                         
 -10  36   2      31493.60      52999.56     17026.46 o                         
  -8  36   2      84849.56      80004.06     18225.39 o                         
  -6  36   2     265197.78     343688.94     25973.63 o                         
  -4  36   2     156310.62     201285.34     22361.93 o                         
  -2  36   2      79088.91      82817.61     18178.31 o                         
   0  36   2     214678.16     237471.66     23097.63 o                         
   2  36   2       1810.98       1689.68     14860.07 o                         
   4  36   2     245229.98     252758.22     24071.09 o                         
   6  36   2     372274.75     321852.44     26200.02 o                         
   8  36   2       6805.69      24468.85     15755.09 o                         
  10  36   2     161716.38     172169.31     20886.86 o                         
  12  36   2    1028476.06    1113345.25     44131.09 o                         
  14  36   2      25089.62      37356.17     18605.48 o                         
  16  36   2       1711.52       5751.89     19468.83 o                         
 -15  37   2     141209.81     264365.31     24466.03 o                         
 -13  37   2       2675.44       9509.04     16338.51 o                         
 -11  37   2      84025.94     121071.09     20074.78 o                         
  -9  37   2     234338.83     261823.44     23972.82 o                         
  -7  37   2      21554.58     112103.56     18791.78 o                         
  -5  37   2       2380.66      -7870.04     15012.92 o                         
  -3  37   2         35.55      -6155.59     14916.68 o                         
  -1  37   2       1993.00       4832.44     15649.28 o                         
   1  37   2     342370.50     346203.22     26365.87 o                         
   3  37   2     148085.73     120280.21     19891.30 o                         
   5  37   2      15393.33      -7482.05     15780.14 o                         
   7  37   2       3068.15        153.40     15986.27 o                         
   9  37   2     241540.12     262292.00     23764.73 o                         
  11  37   2       8281.39       6033.25     16619.02 o                         
  13  37   2      33562.54      71407.09     22484.31 o                         
 -10  38   2       4269.80      -3443.56     17968.99 o                         
  -8  38   2     354743.41     329260.47     31085.15 o                         
  -6  38   2     320442.44     320832.38     26166.14 o                         
  -4  38   2     121534.13     120247.10     19470.21 o                         
  -2  38   2      48629.09      34979.55     16679.30 o                         
   0  38   2     284684.31     304927.97     26183.03 o                         
   2  38   2       1373.23       1253.99     16232.78 o                         
   4  38   2      95841.98     111332.42     20156.05 o                         
   6  38   2      56567.06      62191.72     19123.80 o                         
   8  38   2      69101.60      93987.09     33622.68 o                         
 -51   1   3        532.72      -4679.93     14627.60 o                         
 -49   1   3      23947.22      47505.16     14948.79 o                         
 -47   1   3     447174.00     477720.56     25781.30 o                         
 -45   1   3     347564.31     696103.31     57647.10 o                         
 -43   1   3      35724.76      45006.32     13593.42 o                         
 -41   1   3      48841.25      84325.44     13156.83 o                         
 -39   1   3      72082.76      59306.00     10892.74 o                         
 -37   1   3      37037.32      63717.31     10879.10 o                         
 -35   1   3     114603.66     148339.77     12586.11 o                         
 -33   1   3       6208.52      17289.56      7878.24 o                         
 -31   1   3      38979.29      38771.96      8195.11 o                         
 -29   1   3     333674.00     326818.44     14682.46 o                         
 -27   1   3      57765.77      50162.99      6672.58 o                         
 -25   1   3     288696.59     223086.36      9878.80 o                         
 -23   1   3       6612.64       4142.27      3821.72 o                         
 -21   1   3     121141.01     176428.12      7407.36 o                         
 -19   1   3     973622.88    1012699.44     17710.68 o                         
 -17   1   3     410669.44     285442.91      7112.58 o                         
 -15   1   3    4140749.50    4768871.50     54483.12 o                         
 -13   1   3     657872.44     589658.88      8632.47 o                         
 -11   1   3     165092.17     212722.98      4611.72 o                         
  -9   1   3     305879.69     627802.56      8065.16 o                         
  -7   1   3    3322094.75    3318927.00     37303.14 o                         
  -5   1   3    3095399.00     588106.50      8646.95 o                         
  -3   1   3    1677451.25    4099524.25     49771.95 o                         
  -1   1   3    7080548.00   10664892.00    133761.62 o                         
   1   1   3   13697324.00   10139682.00    119448.73 o                         
   3   1   3    3480801.00    5155160.50     65587.22 o                         
   5   1   3     421243.84     395787.25      6577.05 o                         
   7   1   3    1020500.06     978107.75     15557.69 o                         
   9   1   3     230372.94     251414.20      6276.81 o                         
  11   1   3     434158.72     508335.09     10981.81 o                         
  13   1   3     792866.75     691050.81     16121.51 o                         
  15   1   3    1210028.88    1498633.50     32569.58 o                         
  17   1   3     875735.12     893055.44     22581.53 o                         
  19   1   3         56.68      -2845.03      5086.42 o                         
  21   1   3        909.29       -304.65      5693.48 o                         
  23   1   3      24760.79      72100.47      9255.25 o                         
  25   1   3    1908487.25    2046935.88     50753.26 o                         
  27   1   3     868439.88     901925.44     31609.93 o                         
  29   1   3      16132.12       5546.46     10428.07 o                         
  31   1   3     204834.36     262495.66     20225.97 o                         
  33   1   3     161287.81     153029.83     17296.08 o                         
  35   1   3      57158.24      46321.14     15206.70 o                         
  37   1   3      13263.14       9974.22     14677.76 o                         
  39   1   3      98235.33      45226.95     17132.16 o                         
  41   1   3     134321.03     105107.87     19971.65 o                         
  43   1   3     403123.38     328055.91     27532.18 o                         
  45   1   3       7852.85      15718.94     18254.95 o                         
  47   1   3     151418.33     149081.39     23644.74 o                         
 -50   2   3     156128.80     258563.67     20912.74 o                         
 -48   2   3     292576.88     346058.31     22721.57 o                         
 -46   2   3     405714.09     356605.25     22728.19 o                         
 -44   2   3       1220.96       4465.80     11923.66 o                         
 -42   2   3     352283.88     332104.25     20161.93 o                         
 -40   2   3        595.21      -1448.40      9557.32 o                         
 -38   2   3      50030.85      47561.76     10712.06 o                         
 -36   2   3       7296.40      -5053.85      8190.26 o                         
 -34   2   3      76000.27      76231.67     10313.20 o                         
 -32   2   3     142991.83     135604.58     11146.56 o                         
 -30   2   3     789777.75     909994.62     25055.59 o                         
 -28   2   3     360133.03     369509.47     16942.28 o                         
 -26   2   3     704833.88     899621.50     21726.51 o                         
 -24   2   3     462700.84     446691.16     12668.46 o                         
 -22   2   3     530442.62     515006.84     12906.90 o                         
 -20   2   3     419230.81     394325.88     10021.79 o                         
 -18   2   3      32565.46      21184.43      3282.39 o                         
 -16   2   3       6494.66     133053.47      4474.12 o                         
 -14   2   3     365004.31     302410.09      5826.27 o                         
 -12   2   3       2804.53      19135.70      1811.09 o                         
 -10   2   3       3495.05       5422.65      1429.46 o                         
  -8   2   3     202601.31     161960.59      4327.83 o                         
  -6   2   3    1387195.50     911250.31     11668.58 o                         
  -4   2   3      33296.00     190500.12      4107.36 o                         
  -2   2   3      55987.68     132434.27      2229.43 o                         
   0   2   3     316466.25     232534.78      3431.64 o                         
   2   2   3     719638.75     412146.72      6357.32 o                         
   4   2   3     138369.08     202443.38      4153.06 o                         
   6   2   3     400029.91     324394.28      6247.53 o                         
   8   2   3      50579.56      57148.48      3176.16 o                         
  10   2   3      22724.69      50481.91      3852.70 o                         
  12   2   3    1670599.75    2053751.38     35154.35 o                         
  14   2   3     690948.44     722827.75     16717.67 o                         
  16   2   3     226306.33     302125.53     12187.25 o                         
  18   2   3       5664.70       7699.13      5275.38 o                         
  20   2   3      12181.28      23488.94      6303.73 o                         
  22   2   3       5091.19      12819.05      7130.57 o                         
  24   2   3     202308.39     198691.98     13189.11 o                         
  26   2   3    2262185.50    2252037.25     55080.93 o                         
  28   2   3    1681075.38    1741032.25     46089.85 o                         
  30   2   3     195585.77     205885.84     17532.12 o                         
  32   2   3     277491.50     350233.97     22850.94 o                         
  34   2   3     108669.63      59055.05     15547.12 o                         
  36   2   3      21349.46      13490.90     14159.34 o                         
  38   2   3     654869.94     553306.31     31154.11 o                         
  40   2   3      85475.78      82525.74     18064.15 o                         
  42   2   3     289537.50     212151.05     23441.98 o                         
  44   2   3     139730.02     116276.26     21660.87 o                         
  46   2   3    1007471.06     833797.25     42380.54 o                         
 -51   3   3      19161.13      16193.92     15278.70 o                         
 -49   3   3       4482.04       4818.59     13848.73 o                         
 -47   3   3     105568.63     155200.70     17411.46 o                         
 -45   3   3     163811.92     203194.73     18487.14 o                         
 -43   3   3      76317.92      88557.31     14021.61 o                         
 -41   3   3     530242.06     449170.28     21795.20 o                         
 -39   3   3     315367.00     385904.78     20125.69 o                         
 -37   3   3     452582.22     539246.69     22085.43 o                         
 -35   3   3     868251.62     866576.31     26089.68 o                         
 -33   3   3       4901.25        741.51      7569.40 o                         
 -31   3   3     585410.81     621910.56     21802.21 o                         
 -29   3   3      23331.50      26791.12      6797.15 o                         
 -27   3   3      93955.12     140959.50      8721.21 o                         
 -25   3   3      38874.66      29995.46      5240.06 o                         
 -23   3   3     172601.16     146785.84      7502.80 o                         
 -21   3   3     438004.62     401454.34     10692.43 o                         
 -19   3   3    3621546.50    3461246.25     52010.55 o                         
 -17   3   3    6577995.50    6202411.00     82626.72 o                         
 -15   3   3    8259418.50    8633814.00    108221.76 o                         
 -13   3   3       3535.77      13935.72      2047.33 o                         
 -11   3   3     128440.88      90488.31      3043.38 o                         
  -9   3   3    1583770.50    1736924.00     22477.10 o                         
  -7   3   3      68742.06      13320.77      1087.78 o                         
  -5   3   3     900206.94    1773897.00     20159.52 o                         
  -3   3   3    2173218.25    1227845.50     14732.35 o                         
  -1   3   3    7224098.50    6749822.50     74051.95 o                         
   1   3   3    8060138.00    7144474.50     81327.91 o                         
   3   3   3      98494.68      13670.56      1188.25 o                         
   5   3   3     371234.53     538586.12      8631.22 o                         
   7   3   3      10321.75       5395.03      1949.34 o                         
   9   3   3    4502851.50    4733186.50     61550.00 o                         
  11   3   3    1502025.50    1513985.88     24145.70 o                         
  13   3   3     118155.45     118186.91      6918.08 o                         
  15   3   3       1118.24      10223.50      3829.95 o                         
  17   3   3    2895820.00    2810667.75     56012.98 o                         
  19   3   3      90520.89     105308.41      8412.81 o                         
  21   3   3       1219.63       5967.18      5973.57 o                         
  23   3   3     795210.75     770780.75     27365.97 o                         
  25   3   3     331160.44     296662.69     15708.53 o                         
  27   3   3     887040.62     989911.94     31097.63 o                         
  29   3   3     229302.89     189518.25     18936.47 o                         
  31   3   3    1184057.50    1094124.12     37790.54 o                         
  33   3   3      29544.03      20587.43     13217.57 o                         
  35   3   3     109214.98     136412.05     18003.37 o                         
  37   3   3     488176.88     482024.47     28212.56 o                         
  39   3   3      92046.34     124585.47     19646.31 o                         
  41   3   3      13818.61     -15082.97     15082.97 o                         
  43   3   3       3321.80      -1657.75     17569.18 o                         
  45   3   3     844683.81     786726.50     40153.25 o                         
  47   3   3      93844.16      91381.84     22616.97 o                         
 -50   4   3     168619.16     143286.20     18589.99 o                         
 -48   4   3     356090.81     363775.62     23967.52 o                         
 -46   4   3     434319.75     489662.75     25670.57 o                         
 -44   4   3     386163.41     350340.06     22074.70 o                         
 -42   4   3     130298.94      85307.87     13573.43 o                         
 -40   4   3     364209.53     382628.94     20221.86 o                         
 -38   4   3     665384.62     696792.31     25995.28 o                         
 -36   4   3    1779691.38    1938013.75     44358.23 o                         
 -34   4   3     302294.34     251554.66     14807.10 o                         
 -32   4   3      11313.35       5249.02      7493.18 o                         
 -30   4   3     459037.91     485800.91     18836.80 o                         
 -28   4   3     100995.62     139603.97      9284.37 o                         
 -26   4   3     102151.70      90551.82      6874.12 o                         
 -24   4   3    1340198.25    1266897.62     25359.87 o                         
 -22   4   3      86786.35     138738.42      7220.01 o                         
 -20   4   3    1105782.00    1032106.12     19193.99 o                         
 -18   4   3     955598.19     658974.69     12950.10 o                         
 -16   4   3    3229341.75    4236069.50     54946.52 o                         
 -14   4   3      99502.64      74874.60      4402.54 o                         
 -12   4   3       4868.10      12861.69      2035.60 o                         
 -10   4   3     113870.66     127228.07      3389.68 o                         
  -8   4   3      87942.02      41744.74      1747.61 o                         
  -6   4   3    2122467.50    2687469.50     30914.19 o                         
  -4   4   3    1054898.50    1294469.75     15386.41 o                         
  -2   4   3     850219.62    1164778.38     14668.50 o                         
   0   4   3     383780.19     577691.25      7787.44 o                         
   2   4   3     260892.25     340970.94      4826.99 o                         
   4   4   3       1974.66       5302.17      1280.87 o                         
   6   4   3     619877.69     629431.88      9682.45 o                         
   8   4   3    1230930.88     977520.94     14294.55 o                         
  10   4   3     781389.31     755281.38     12328.35 o                         
  12   4   3      90211.64     138648.25      5757.27 o                         
  14   4   3    1935450.38    1901353.75     33012.23 o                         
  16   4   3      12917.47      13476.19      4187.92 o                         
  18   4   3     781588.44     695321.94     18642.73 o                         
  20   4   3     203541.42     325407.72     14022.01 o                         
  22   4   3     220792.73     219345.81     12161.21 o                         
  24   4   3      29817.04      37231.00      8566.28 o                         
  26   4   3    3193579.00    3151660.25     68718.28 o                         
  28   4   3    3495305.50    3477704.25     79497.88 o                         
  30   4   3        901.37      -6479.92     10507.03 o                         
  32   4   3     192500.05     188704.08     20028.32 o                         
  34   4   3     100102.26     102395.59     16485.18 o                         
  36   4   3      24265.86       8491.42     13999.36 o                         
  38   4   3       2465.42       3182.32     14107.49 o                         
  40   4   3       3280.61     -14806.96     14806.96 o                         
  42   4   3     243939.47     107293.30     21264.96 o                         
  44   4   3      20305.40      -4281.78     17503.26 o                         
  46   4   3      19731.84      22044.58     17183.03 o                         
 -51   5   3     284694.50     323761.25     24146.65 o                         
 -49   5   3     149742.00     143609.02     17971.92 o                         
 -47   5   3     747052.62     760397.75     32437.10 o                         
 -45   5   3       6312.78      -3836.74     12313.60 o                         
 -43   5   3        855.64     -11342.71     11342.71 o                         
 -41   5   3     135943.02     157972.75     14944.45 o                         
 -39   5   3     445668.97     418106.38     20910.17 o                         
 -37   5   3    1544348.12    1671121.25     40313.38 o                         
 -35   5   3      51744.09      73071.99     10377.73 o                         
 -33   5   3     471788.62     459428.84     18850.16 o                         
 -31   5   3     521563.28     576920.12     23592.26 o                         
 -29   5   3     120377.19     107738.83      9685.94 o                         
 -27   5   3     462821.78     574840.19     17004.02 o                         
 -25   5   3      27057.31      11177.72      4874.28 o                         
 -23   5   3     257811.20     270501.19     10889.64 o                         
 -21   5   3     146025.73     130644.38      7345.54 o                         
 -19   5   3      46117.91      40925.32      4214.82 o                         
 -17   5   3    9079064.00    9141924.00    120255.70 o                         
 -15   5   3    3554528.00    3685533.50     48923.34 o                         
 -13   5   3    1127883.38    1226651.62     16397.17 o                         
 -11   5   3     414554.81     418114.16      7035.47 o                         
  -9   5   3      66734.21     103362.71      2912.40 o                         
  -7   5   3      62100.58      73753.25      2205.88 o                         
  -5   5   3      77914.61      85790.50      2445.00 o                         
  -3   5   3        254.69      33784.28      1703.89 o                         
  -1   5   3    3620186.25    3853141.75     47273.23 o                         
   1   5   3    1344754.12     848068.19     10547.67 o                         
   3   5   3     201526.34     375867.81      5479.70 o                         
   5   5   3      33025.02       5419.84      1499.16 o                         
   7   5   3     911502.00    1075764.62     14378.20 o                         
   9   5   3       1442.37      10018.67      2095.78 o                         
  11   5   3      51096.31     114204.49      7465.17 o                         
  13   5   3    2901128.25    3104324.75     51242.62 o                         
  15   5   3      45966.76      58044.73      5017.62 o                         
  17   5   3       4891.20      16111.19      4876.44 o                         
  19   5   3     197185.56     209565.27     10222.44 o                         
  21   5   3      73916.59     137965.38      9940.05 o                         
  23   5   3    2595302.75    2577359.00     53478.97 o                         
  25   5   3    1017638.44    1190578.12     32466.19 o                         
  27   5   3       6670.91      -6706.22     10578.85 o                         
  29   5   3     188846.81     178545.00     16561.04 o                         
  31   5   3     460097.66     449618.94     25488.55 o                         
  33   5   3     564328.31     568073.25     29191.49 o                         
  35   5   3    2228508.00    2252368.00     59416.20 o                         
  37   5   3     395388.47     409733.72     24643.46 o                         
  39   5   3     224632.45     218016.06     20754.52 o                         
  41   5   3        365.92     -15096.83     15096.83 o                         
  43   5   3        285.50     -15031.92     15031.92 o                         
  45   5   3      63178.12      43284.54     18045.64 o                         
  47   5   3      44495.49      34110.41     19820.40 o                         
 -50   6   3      41217.18      51362.99     15880.89 o                         
 -48   6   3       5604.52      10545.42     13964.09 o                         
 -46   6   3     343276.09     386160.69     26528.03 o                         
 -44   6   3     457583.38     422437.75     22982.38 o                         
 -42   6   3     106403.82     151551.34     15283.69 o                         
 -40   6   3     275630.38     253340.94     18253.72 o                         
 -38   6   3         57.87      -8568.08      8568.08 o                         
 -36   6   3     356999.62     452315.25     19988.37 o                         
 -34   6   3      67831.31      98174.88     10558.81 o                         
 -32   6   3      23804.63      44963.11      8378.44 o                         
 -30   6   3      38196.88      37517.34      8091.90 o                         
 -28   6   3      19863.71       4689.54      6035.13 o                         
 -26   6   3     803513.12     861693.44     21035.98 o                         
 -24   6   3      17225.05      26244.83      5444.90 o                         
 -22   6   3     525595.88     440656.53     13030.28 o                         
 -20   6   3     266617.06     240778.81      9107.10 o                         
 -18   6   3     626328.06     592981.31     13614.13 o                         
 -16   6   3     953572.12     993707.56     16549.99 o                         
 -14   6   3     516135.75     453732.06      9009.81 o                         
 -12   6   3    1693124.88    2130715.75     26353.40 o                         
 -10   6   3       6290.54       4931.64      1667.14 o                         
  -8   6   3      39833.69       4432.72      1388.26 o                         
  -6   6   3     297041.22     332553.09      5173.87 o                         
  -4   6   3     349269.41     467133.62      7043.75 o                         
  -2   6   3      41198.81      28397.75      1752.37 o                         
   0   6   3     993778.31    1091548.75     14187.05 o                         
   2   6   3     496983.75     363806.81      5315.11 o                         
   4   6   3     604191.75     608503.19      8615.81 o                         
   6   6   3     815091.69     579043.06      8297.85 o                         
   8   6   3    1552210.00    1622397.00     20835.38 o                         
  10   6   3     362370.06     377052.19      8199.77 o                         
  12   6   3     775959.56     683698.94     14570.03 o                         
  14   6   3     216127.42     204041.12      7826.08 o                         
  16   6   3     930681.44     954015.00     20049.32 o                         
  18   6   3      20653.58      16421.24      4584.18 o                         
  20   6   3      27676.19      32094.10      6471.23 o                         
  22   6   3      53278.44      35900.05      6096.55 o                         
  24   6   3    3027965.50    2839782.75     58219.41 o                         
  26   6   3     889621.50     811454.81     23555.50 o                         
  28   6   3     661229.25     569358.06     21662.48 o                         
  30   6   3      61808.88     180985.03     15346.67 o                         
  32   6   3    1357903.00    1436827.88     42700.40 o                         
  34   6   3     315579.38     272299.28     19954.58 o                         
  36   6   3      27309.78       6368.69     12840.26 o                         
  38   6   3      69867.68      49757.15     15881.31 o                         
  40   6   3        524.00     -12404.57     12404.57 o                         
  42   6   3      76408.71      58037.82     19739.76 o                         
  44   6   3     203970.55     159674.52     21207.29 o                         
  46   6   3     204956.72     194687.17     23298.82 o                         
 -51   7   3     183761.77     245411.41     38618.81 o                         
 -49   7   3          1.77     -13631.29     13631.29 o                         
 -47   7   3     996728.56     900305.50     35350.18 o                         
 -45   7   3      67217.06     104511.23     15131.90 o                         
 -43   7   3    1240174.50    1244470.75     37497.78 o                         
 -41   7   3       4977.74        733.39     10778.10 o                         
 -39   7   3      39197.82      60631.62     14190.96 o                         
 -37   7   3     661952.06     676347.44     26146.56 o                         
 -35   7   3     708561.62     735466.88     24127.23 o                         
 -33   7   3     286743.25     352738.16     16319.89 o                         
 -31   7   3     647280.19     874741.50     24037.41 o                         
 -29   7   3     333678.44     434349.19     16091.69 o                         
 -27   7   3     505327.22     510020.84     16538.44 o                         
 -25   7   3     380150.88     383643.12     13475.00 o                         
 -23   7   3    1192814.25    1271383.00     26191.41 o                         
 -21   7   3     107054.98     137861.89      7174.43 o                         
 -19   7   3     945341.75    1070918.25     20420.21 o                         
 -17   7   3    6686572.50    6549188.00     94412.00 o                         
 -15   7   3    1966282.12    2307777.25     33625.13 o                         
 -13   7   3    6821474.00    7057508.00     88808.03 o                         
 -11   7   3     860251.31    1308252.88     16477.64 o                         
  -9   7   3     625923.88     774415.94     14822.00 o                         
  -7   7   3     278014.25     208132.11      6049.75 o                         
  -5   7   3      58937.64      11821.31      1391.63 o                         
  -3   7   3     153294.31     147288.78      3745.91 o                         
  -1   7   3     113790.58      42781.14      2100.84 o                         
   1   7   3      32020.74      14431.83      1445.63 o                         
   3   7   3     420729.66     497232.06      7463.31 o                         
   5   7   3    1980689.38    2240587.50     26600.34 o                         
   7   7   3    1712864.75    1339500.00     16956.30 o                         
   9   7   3     157944.25     118916.70      4456.37 o                         
  11   7   3     569970.56     483584.69     10695.50 o                         
  13   7   3     872210.75     912324.00     17419.98 o                         
  15   7   3     271253.53     214678.92      8254.05 o                         
  17   7   3     328159.53     326894.34     10788.13 o                         
  19   7   3     203204.94     142882.86      7960.85 o                         
  21   7   3     157682.44     170710.36     10365.79 o                         
  23   7   3    1923750.50    1923987.00     42669.05 o                         
  25   7   3       1900.66       9018.32      8590.94 o                         
  27   7   3     672236.81     695767.88     23202.70 o                         
  29   7   3    1325334.00    1340028.25     39352.14 o                         
  31   7   3      43382.99      31796.29     12354.59 o                         
  33   7   3     210323.94     234075.62     18592.29 o                         
  35   7   3     307240.09     275220.56     19074.29 o                         
  37   7   3     356368.28     311130.53     21226.06 o                         
  39   7   3      26381.25      11590.17     14041.15 o                         
  41   7   3      14586.14      -4914.52     14519.03 o                         
  43   7   3      14979.28       8285.45     15756.28 o                         
  45   7   3        443.09     -15623.04     15623.04 o                         
  47   7   3     128115.23      80898.02     20976.11 o                         
 -50   8   3      13291.18       6096.81     16253.70 o                         
 -48   8   3       1653.77     -12885.85     12885.85 o                         
 -46   8   3     257987.53     316851.16     21121.54 o                         
 -44   8   3      36923.85     112792.16     15221.15 o                         
 -42   8   3     223441.23     171643.11     18201.06 o                         
 -40   8   3     245837.45     193950.67     15882.08 o                         
 -38   8   3      38534.27      37078.99     10559.67 o                         
 -36   8   3    1334874.75    1293081.25     34254.48 o                         
 -34   8   3     299156.28     369179.06     16913.00 o                         
 -32   8   3      17226.11      33572.96      7578.94 o                         
 -30   8   3     564225.56     474555.12     16878.29 o                         
 -28   8   3     735240.62     654448.69     18744.23 o                         
 -26   8   3    1675480.50    1733918.75     34601.21 o                         
 -24   8   3     132869.98     120206.89      7773.39 o                         
 -22   8   3      62535.55      78538.16      6487.35 o                         
 -20   8   3     160314.36     153701.19      7303.76 o                         
 -18   8   3    1050054.25     982240.19     19385.00 o                         
 -16   8   3      80530.14     263129.66     17465.64 o                         
 -14   8   3     105638.18     153841.83      7843.03 o                         
 -12   8   3   10418319.00   11011562.00    136918.72 o                         
 -10   8   3      42746.75      49302.84      2561.01 o                         
  -8   8   3    1285594.88    1255342.62     15320.41 o                         
  -6   8   3       6888.32      60960.99      2423.05 o                         
  -4   8   3      77672.76     156576.72      3939.86 o                         
  -2   8   3     562583.00     311543.09      5667.39 o                         
   0   8   3     468490.69     680538.06      9381.50 o                         
   2   8   3     391855.84     327908.62      5295.08 o                         
   4   8   3     129232.29      45821.89      2461.90 o                         
   6   8   3       9276.32      38565.38      2783.19 o                         
   8   8   3    1773709.25    1901069.75     26345.77 o                         
  10   8   3    2627292.50    3034780.50     43705.32 o                         
  12   8   3    1882654.75    1872689.00     30315.35 o                         
  14   8   3     177929.77     248641.75      8415.20 o                         
  16   8   3      54097.56      40990.59      4496.31 o                         
  18   8   3     285659.47     270026.72     10188.57 o                         
  20   8   3     319815.78     332345.94     12370.90 o                         
  22   8   3      32615.24      38882.43      7343.03 o                         
  24   8   3    3259451.00    3498109.25     67692.48 o                         
  26   8   3     625609.38     664052.12     22115.75 o                         
  28   8   3     854753.12     983328.19     29913.17 o                         
  30   8   3      50140.00      57931.02     11527.94 o                         
  32   8   3    1067600.25    1024678.69     32479.44 o                         
  34   8   3     458648.56     425793.69     23649.93 o                         
  36   8   3     607408.69     548654.31     26296.19 o                         
  38   8   3      27019.56       2706.70     13320.54 o                         
  40   8   3       3704.22     -12804.52     13733.00 o                         
  42   8   3         40.67     -12213.59     15661.37 o                         
  44   8   3       5300.47     -15374.55     15374.55 o                         
  46   8   3     125449.29      93537.75     21589.23 o                         
 -49   9   3     210734.97     239855.31     23529.83 o                         
 -47   9   3      70991.44      78456.23     17831.85 o                         
 -45   9   3      29872.75      45357.52     13793.61 o                         
 -43   9   3     117270.98     122620.23     15146.43 o                         
 -41   9   3     224333.59     221732.75     19769.05 o                         
 -39   9   3     380232.75     423950.66     20770.12 o                         
 -37   9   3       3493.50      -2450.13      8766.47 o                         
 -35   9   3     265624.97     244484.17     15262.88 o                         
 -33   9   3      55695.39      82872.56      9724.28 o                         
 -31   9   3     100784.43     125732.07      9746.17 o                         
 -29   9   3     131631.50     202572.34     12926.18 o                         
 -27   9   3        894.81      -5474.72      5474.72 o                         
 -25   9   3     642815.56     607030.31     16993.40 o                         
 -23   9   3     560169.25     631329.62     16383.19 o                         
 -21   9   3      45070.47      72631.90      5871.93 o                         
 -19   9   3     154299.50     180199.66      7082.97 o                         
 -17   9   3     207904.39     192393.19      6584.28 o                         
 -15   9   3    8078106.00    7667857.50    103742.34 o                         
 -13   9   3    1994848.88    2240149.00     32374.24 o                         
 -11   9   3    1444950.12    2138203.75     60063.73 o                         
  -9   9   3     538504.50     867520.25     20223.16 o                         
  -7   9   3      16738.35       1207.29      1497.95 o                         
  -5   9   3       7921.78       7113.28      1574.67 o                         
  -3   9   3    5494657.00    6124353.00     73581.92 o                         
  -1   9   3      18167.46       6691.44      1366.53 o                         
   1   9   3      14167.10      43495.34      3534.30 o                         
   3   9   3      13745.83      54732.68      2588.14 o                         
   5   9   3     120196.22     160452.31      4708.18 o                         
   7   9   3    1106368.50    1310073.62     20449.25 o                         
   9   9   3      18002.64      26822.07      3167.91 o                         
  11   9   3     206421.61     299580.94      7478.71 o                         
  13   9   3     417140.03     364238.25      9293.31 o                         
  15   9   3     105325.20      58895.28      4851.71 o                         
  17   9   3      75118.98      82908.65      5742.04 o                         
  19   9   3     342849.34     358319.53     12352.36 o                         
  21   9   3    4469473.00    4756531.00     87872.71 o                         
  23   9   3      36939.63      21568.02      7208.67 o                         
  25   9   3     232754.28     183076.73     11626.49 o                         
  27   9   3    1306355.38    1250417.88     34480.27 o                         
  29   9   3      26603.60      14554.98     10082.45 o                         
  31   9   3     127897.28     105457.76     13266.34 o                         
  33   9   3      13728.67      19795.99     11202.99 o                         
  35   9   3     522303.12     502228.69     24503.46 o                         
  37   9   3      12952.49       1134.77     12973.72 o                         
  39   9   3      43482.23      38884.62     15385.92 o                         
  41   9   3        915.85     -12734.91     12734.91 o                         
  43   9   3       1076.20     -13952.43     13952.43 o                         
  45   9   3       5049.32      -6229.82     16805.36 o                         
 -50  10   3       8044.07      25809.79     17149.47 o                         
 -48  10   3     252533.69     224044.45     22503.32 o                         
 -46  10   3     600924.44     527577.38     29963.17 o                         
 -44  10   3      86258.57     219459.50     24569.91 o                         
 -42  10   3        289.89      16030.76     11762.32 o                         
 -40  10   3     353142.84     457405.88     22879.03 o                         
 -38  10   3      49939.46      62228.73     11267.49 o                         
 -36  10   3     214581.77     226830.94     15172.12 o                         
 -34  10   3       8864.09      18012.88      8780.06 o                         
 -32  10   3     122292.85     113546.46     10039.01 o                         
 -30  10   3       4394.38      -3986.33      6192.17 o                         
 -28  10   3     124374.16     132919.06      9311.91 o                         
 -26  10   3     108365.81     120220.61      8509.86 o                         
 -24  10   3    1015256.56     992487.56     22570.61 o                         
 -22  10   3     582102.56     602188.19     14708.70 o                         
 -20  10   3      71553.84     123090.36      6315.48 o                         
 -18  10   3     680241.38     680664.38     14068.36 o                         
 -16  10   3    2090191.00    2230136.25     33772.28 o                         
 -14  10   3    6796552.00    6253019.50     84891.04 o                         
 -12  10   3     194546.94     209257.62      7763.41 o                         
 -10  10   3     107957.05      89523.98      3784.79 o                         
  -8  10   3    3726178.75    3443230.50     42353.59 o                         
  -6  10   3    8411079.00    8623083.00    105402.66 o                         
  -4  10   3    1031758.00     885917.44     14549.03 o                         
  -2  10   3     121464.27     149759.23      4111.50 o                         
   0  10   3      37637.84      35408.78      2621.43 o                         
   2  10   3    3237033.25    3452757.75     44051.77 o                         
   4  10   3    7574138.00    7264972.00     95161.48 o                         
   6  10   3     699222.19     811832.69     13790.08 o                         
   8  10   3      11834.01      22807.91      3144.63 o                         
  10  10   3     131579.97      69273.09      4285.37 o                         
  12  10   3     885351.62     730178.88     13668.89 o                         
  14  10   3     558011.19     621685.44     13527.95 o                         
  16  10   3     790887.69     806054.12     16694.43 o                         
  18  10   3     157478.91     166485.22      7830.78 o                         
  20  10   3     920537.50     944075.44     21348.51 o                         
  22  10   3     183274.72     205868.38     11241.13 o                         
  24  10   3    1498009.50    1481689.88     33984.12 o                         
  26  10   3    1517394.25    1764927.75     41320.98 o                         
  28  10   3    1187568.25    1327036.38     38804.87 o                         
  30  10   3     761669.62     880432.56     29567.35 o                         
  32  10   3     171176.53     166521.77     15527.06 o                         
  34  10   3         37.59     -10170.37     10170.37 o                         
  36  10   3      38036.71      28226.66     13087.23 o                         
  38  10   3     260139.42     289381.41     21473.60 o                         
  40  10   3     158902.22     166996.11     18912.24 o                         
  42  10   3     342566.03     252517.14     24408.86 o                         
  44  10   3         24.79     -12770.21     15751.30 o                         
  46  10   3      69169.31      34704.81     18929.46 o                         
 -49  11   3     277028.31     170362.31     21352.01 o                         
 -47  11   3        929.48     -13282.62     13282.62 o                         
 -45  11   3     886291.31     940970.38     38686.36 o                         
 -43  11   3     438603.09     417018.41     23850.32 o                         
 -41  11   3      99094.05      65740.67     13496.32 o                         
 -39  11   3     236900.73     262577.62     17103.23 o                         
 -37  11   3      44609.17      36480.39     10174.31 o                         
 -35  11   3      26246.38      47575.21      9712.35 o                         
 -33  11   3     255683.94     305879.62     15607.76 o                         
 -31  11   3      23837.66      69136.16      9213.82 o                         
 -29  11   3     123503.38     121474.75      9210.85 o                         
 -27  11   3     200097.59     219985.22     11206.69 o                         
 -25  11   3     234977.42     317774.94     12189.94 o                         
 -23  11   3     552854.94     506890.31     14223.52 o                         
 -21  11   3    1917080.50    2045279.00     36980.04 o                         
 -19  11   3     207478.11     218920.27      9948.17 o                         
 -17  11   3      16002.75      48321.75      4086.36 o                         
 -15  11   3     201951.08     192682.03      6396.60 o                         
 -13  11   3    1465785.50    1475972.62     23667.51 o                         
 -11  11   3     989140.75    1211231.50     18013.10 o                         
  -9  11   3    1817740.75    2086240.00     30648.43 o                         
  -7  11   3     882511.38     969938.62     14972.67 o                         
  -5  11   3      91407.62     221363.81      6692.26 o                         
  -3  11   3    3748893.25    3834684.50     49188.50 o                         
  -1  11   3    1475578.50    2034923.50     26358.54 o                         
   1  11   3      49016.21      16533.69      1737.83 o                         
   3  11   3     699703.31     761604.50     12199.37 o                         
   5  11   3     343995.00     527415.06     14527.29 o                         
   7  11   3      44982.24      20914.78      3070.56 o                         
   9  11   3      56225.62      29333.73      3535.42 o                         
  11  11   3      99586.72     132806.78      8110.05 o                         
  13  11   3     222252.53     254782.86      7488.45 o                         
  15  11   3     213389.45     243599.19      8461.16 o                         
  17  11   3     776927.75     702971.25     15580.33 o                         
  19  11   3    1381408.38    1503962.75     27889.17 o                         
  21  11   3    1857828.88    1902924.38     36576.09 o                         
  23  11   3      34685.64     101924.88      9439.84 o                         
  25  11   3      39963.95      76570.84      9276.41 o                         
  27  11   3         36.56      -8536.91      8536.91 o                         
  29  11   3     245870.31     179084.31     14484.83 o                         
  31  11   3       3077.87     -10031.16     10031.16 o                         
  33  11   3     641959.38     639531.50     27416.62 o                         
  35  11   3      72229.36      70672.37     14276.58 o                         
  37  11   3     108907.21     137711.22     17098.50 o                         
  39  11   3     276710.75     260033.98     20587.59 o                         
  41  11   3     352032.22     280208.97     22169.72 o                         
  43  11   3     236686.95     237517.16     23143.86 o                         
  45  11   3      48955.42      45922.18     18393.16 o                         
 -48  12   3     252568.06     283862.28     24149.43 o                         
 -46  12   3      13768.06      14168.44     15324.81 o                         
 -44  12   3     593561.06     748254.44     34303.93 o                         
 -42  12   3     842406.94     800516.94     33618.54 o                         
 -40  12   3      28094.40      25607.43     11265.88 o                         
 -38  12   3      73380.23      69240.05     11726.83 o                         
 -36  12   3      26212.15      32626.89      9204.90 o                         
 -34  12   3      96170.16      55244.58      9820.49 o                         
 -32  12   3       3720.91      -6945.26      6945.26 o                         
 -30  12   3     256230.91     219052.28     11764.02 o                         
 -28  12   3     132479.81     116262.70      8420.88 o                         
 -26  12   3    2153361.25    2244147.25     41331.91 o                         
 -24  12   3     104666.24     108810.65      7844.04 o                         
 -22  12   3    2363906.00    2176384.25     37888.12 o                         
 -20  12   3        340.58       6221.83      3814.56 o                         
 -18  12   3    1745179.88    1802505.75     28584.05 o                         
 -16  12   3       7687.15      11676.50      2943.98 o                         
 -14  12   3    1365913.75    1424452.38     22762.97 o                         
 -12  12   3    2988367.50    2916301.50     42490.30 o                         
 -10  12   3    4690253.00    4655679.00     60696.87 o                         
  -8  12   3     880893.25     975495.50     14470.97 o                         
  -6  12   3    2038272.62    1685331.38     23540.52 o                         
  -4  12   3    6300223.00    6702225.50     90374.95 o                         
  -2  12   3    2056153.00    2004271.12     27945.68 o                         
   0  12   3    6994043.00    6934002.50     90816.12 o                         
   2  12   3     200154.91     190132.31      4992.10 o                         
   4  12   3      14905.99      32731.01      2987.47 o                         
   6  12   3       7992.87      16407.91      2822.00 o                         
   8  12   3      30694.72      49350.60      3845.27 o                         
  10  12   3     409963.28     367695.12     10592.07 o                         
  12  12   3      50038.75      41929.61      4243.53 o                         
  14  12   3    1238572.38    1255943.38     21513.75 o                         
  16  12   3      15137.08      26084.41      4207.50 o                         
  18  12   3     201049.50     365815.84     18699.37 o                         
  20  12   3     367739.41     365769.53     12155.26 o                         
  22  12   3      16492.33       4405.97      6322.64 o                         
  24  12   3     304336.59     223420.41     12754.69 o                         
  26  12   3    2231527.50    2424407.75     53465.93 o                         
  28  12   3       9618.57       9568.63     10149.33 o                         
  30  12   3     663861.88     767056.56     54367.98 o                         
  32  12   3        277.52     -10200.73     10200.73 o                         
  34  12   3        334.35     -10345.18     10345.18 o                         
  36  12   3     178108.44     171165.91     17437.75 o                         
  38  12   3      72800.64      85364.82     15917.35 o                         
  40  12   3       9482.56       1990.36     14623.26 o                         
  42  12   3        269.15     -14326.67     14326.67 o                         
  44  12   3      63650.02      44510.36     18017.83 o                         
 -49  13   3         67.63     -10906.22     34316.16 o                         
 -47  13   3     163972.11     119132.16     19913.57 o                         
 -45  13   3      26129.37      22273.40     15562.78 o                         
 -43  13   3      32425.46      27297.19     15265.33 o                         
 -41  13   3     169670.31     189928.09     18777.29 o                         
 -39  13   3     643704.69     699309.44     27114.06 o                         
 -37  13   3     117736.23     104124.06     11976.35 o                         
 -35  13   3     144582.03     119180.33     11776.77 o                         
 -33  13   3      26030.62      12411.04      8148.22 o                         
 -31  13   3     329916.66     264070.00     13466.15 o                         
 -29  13   3      13590.88       7173.16      6157.32 o                         
 -27  13   3     805716.56     749830.06     19133.06 o                         
 -25  13   3     100631.22     135066.50      8454.65 o                         
 -23  13   3      14275.14      28703.57      5684.61 o                         
 -21  13   3    3060953.00    3055403.75     48879.40 o                         
 -19  13   3      24469.02      26800.57      4486.47 o                         
 -17  13   3     652130.56     813857.12     14983.36 o                         
 -15  13   3      63102.44      83917.91      4576.10 o                         
 -13  13   3     334803.88     328099.19      9560.85 o                         
 -11  13   3     240589.31     135598.66      4682.62 o                         
  -9  13   3    1080329.38    1205680.62     17850.68 o                         
  -7  13   3     111585.18     152870.16      4957.06 o                         
  -5  13   3     209716.30     210120.00      5241.12 o                         
  -3  13   3     910934.38     882642.12     18245.80 o                         
  -1  13   3    1795645.00    1589516.12     23867.96 o                         
   1  13   3      41532.66      39605.73      2943.32 o                         
   3  13   3     407812.62     333967.22      9596.37 o                         
   5  13   3     119713.88     245869.19      6554.67 o                         
   7  13   3       3022.74      13044.07      2921.63 o                         
   9  13   3     120023.45      95041.62      5228.74 o                         
  11  13   3     306219.00     290030.12      9183.53 o                         
  13  13   3     582025.56     584338.81     13474.32 o                         
  15  13   3      35210.26      27969.94      3841.05 o                         
  17  13   3        125.27       -991.11      4083.44 o                         
  19  13   3      76031.61      55172.85      6152.68 o                         
  21  13   3    1602024.62    1629766.00     31456.99 o                         
  23  13   3     827747.75     810470.75     22532.33 o                         
  25  13   3     150621.69     154701.86     11385.72 o                         
  27  13   3    2524991.00    2687598.00     56072.20 o                         
  29  13   3      32733.90      21919.08     10123.23 o                         
  31  13   3     624879.81     552530.44     24880.20 o                         
  33  13   3      13580.57       3191.34     11325.11 o                         
  35  13   3      48091.42      39683.65     13077.45 o                         
  37  13   3     579991.81     523926.47     26796.48 o                         
  39  13   3       2684.90        174.09     14062.55 o                         
  41  13   3     371677.62     281756.62     24254.26 o                         
  43  13   3       1434.18     -15138.79     15138.79 o                         
  45  13   3     483329.91     394803.81     34418.01 o                         
 -48  14   3     516867.59     517485.91     31049.79 o                         
 -46  14   3      67699.09      40379.52     15532.14 o                         
 -44  14   3     244285.03     234946.84     20809.20 o                         
 -42  14   3      17814.75      86158.09     16040.85 o                         
 -40  14   3       5804.25      17613.95     11793.05 o                         
 -38  14   3       9564.58      -9392.38      9392.38 o                         
 -36  14   3      38575.13      46338.02      9447.80 o                         
 -34  14   3      49331.67      25800.78      8600.05 o                         
 -32  14   3      66946.42      42872.00      8887.32 o                         
 -30  14   3     122003.41     116313.86     10168.32 o                         
 -28  14   3     944566.62     900846.81     21798.19 o                         
 -26  14   3       6184.45      26516.98      5783.47 o                         
 -24  14   3     521389.16     525105.31     15430.98 o                         
 -22  14   3    2253081.50    2196833.25     37370.14 o                         
 -20  14   3     645302.00     609879.44     14314.91 o                         
 -18  14   3      16744.43      41141.21      4085.94 o                         
 -16  14   3    2428997.50    2569972.75     38730.63 o                         
 -14  14   3    1038044.94    1039405.94     17806.51 o                         
 -12  14   3     641859.94     625675.56     11672.89 o                         
 -10  14   3    1113727.00    1030422.38     16256.91 o                         
  -8  14   3    1320577.75    1087905.50     18334.40 o                         
  -6  14   3     528211.12     497645.06      9375.00 o                         
  -4  14   3    2055643.50    1946231.75     29209.79 o                         
  -2  14   3     276281.25     360160.38      7613.07 o                         
   0  14   3     840027.50     769767.56     13219.79 o                         
   2  14   3     488892.22     460241.34      9273.67 o                         
   4  14   3      66742.13      49709.26      3060.08 o                         
   6  14   3      92030.41     105699.57      4607.39 o                         
   8  14   3     205051.09     248393.88      8563.68 o                         
  10  14   3     636337.06     584395.25     13103.73 o                         
  12  14   3      63325.39      87119.80      5691.03 o                         
  14  14   3      90285.02      62042.56      5406.70 o                         
  16  14   3       3475.74      17471.73      4057.38 o                         
  18  14   3     246972.92     252757.78     10209.18 o                         
  20  14   3    2849647.50    3011020.00     52268.99 o                         
  22  14   3    2158846.25    2206982.25     42260.61 o                         
  24  14   3     158967.03     128472.03      9726.73 o                         
  26  14   3     193653.02     230657.44     13433.07 o                         
  28  14   3     276142.28     285605.12     16567.43 o                         
  30  14   3      72609.44      82115.29     12329.05 o                         
  32  14   3        426.22     -10069.62     10069.62 o                         
  34  14   3       7500.31     -10690.20     10690.20 o                         
  36  14   3      43304.78      17087.08     13319.82 o                         
  38  14   3     494041.09     496902.25     26578.71 o                         
  40  14   3      18114.95      20968.95     15217.91 o                         
  42  14   3     234753.84     178046.41     21341.33 o                         
  44  14   3      40418.58      27860.18     21108.86 o                         
 -47  15   3     142084.05     124717.45     19318.05 o                         
 -45  15   3     282495.94     273359.03     21951.36 o                         
 -43  15   3     824532.69     808000.88     33823.20 o                         
 -41  15   3     480012.81     438875.75     22063.49 o                         
 -39  15   3    1344336.38    1188957.88     33732.29 o                         
 -37  15   3      75788.38      86049.73     12122.70 o                         
 -35  15   3      96833.48      95725.30     10511.37 o                         
 -33  15   3     165196.95     188180.75     12175.21 o                         
 -31  15   3      15839.79      26880.33      7888.44 o                         
 -29  15   3     739858.81     742350.75     18679.53 o                         
 -27  15   3     156967.48     161448.00      8893.82 o                         
 -25  15   3      23407.06      35606.95      6127.85 o                         
 -23  15   3     670850.12     692793.81     16676.60 o                         
 -21  15   3    4583037.50    5358760.00     79526.93 o                         
 -19  15   3     505995.12     464477.94     12193.04 o                         
 -17  15   3      14003.72      24493.52      3761.09 o                         
 -15  15   3      20496.13      36005.80      3825.89 o                         
 -13  15   3      44121.91      47563.50      3690.91 o                         
 -11  15   3      12131.92      27513.93      2920.37 o                         
  -9  15   3    1350801.00    1136030.25     18516.98 o                         
  -7  15   3     470384.47     439715.31      9795.80 o                         
  -5  15   3    1903478.25    1825178.75     26751.26 o                         
  -3  15   3     267246.62     225313.59      6568.63 o                         
  -1  15   3       4425.29       -242.29      2284.08 o                         
   1  15   3       9130.45      46815.77      6285.30 o                         
   3  15   3     255765.42     299145.03      7344.88 o                         
   5  15   3      17972.04      26211.70      2950.19 o                         
   7  15   3       8258.82       9481.99      2864.01 o                         
   9  15   3     654274.31     532407.38     12778.28 o                         
  11  15   3     203641.50     169987.86      7364.81 o                         
  13  15   3     537093.75     635175.75     15131.34 o                         
  15  15   3     693435.50     662050.94     16816.67 o                         
  17  15   3    2229974.00    2537131.25     44509.13 o                         
  19  15   3    2005513.62    2037259.38     37453.11 o                         
  21  15   3    2123748.50    2039309.25     38069.84 o                         
  23  15   3      26025.66       7750.88      7223.36 o                         
  25  15   3       4789.32       -581.67      7895.34 o                         
  27  15   3    2992230.75    3304327.50     64245.23 o                         
  29  15   3     486766.31     417955.31     20014.12 o                         
  31  15   3     170642.23     130832.34     13739.99 o                         
  33  15   3      43315.49      43859.69     12289.61 o                         
  35  15   3     414881.56     305375.50     19895.19 o                         
  37  15   3       9651.89      13472.20     14886.62 o                         
  39  15   3     158090.45      91774.46     16776.78 o                         
  41  15   3      17209.89      15055.27     15188.03 o                         
  43  15   3      89352.02      59720.69     17675.61 o                         
 -46  16   3     366941.41     347528.34     24454.90 o                         
 -44  16   3     403649.47     385372.47     28909.62 o                         
 -42  16   3     332470.47     236806.58     19118.66 o                         
 -40  16   3     145486.92     139653.33     15565.59 o                         
 -38  16   3        544.26      -9227.02      9227.02 o                         
 -36  16   3       2118.31      -8793.41      8793.41 o                         
 -34  16   3     235054.80     275764.47     15428.38 o                         
 -32  16   3       3298.19      -6639.06      6639.06 o                         
 -30  16   3     371298.84     468322.97     16165.20 o                         
 -28  16   3      59533.57      86158.15      8638.88 o                         
 -26  16   3     916681.19     963349.50     21930.10 o                         
 -24  16   3    1665802.00    1565053.12     29171.35 o                         
 -22  16   3    3754305.50    3724724.75     57532.99 o                         
 -20  16   3    1630474.25    1681795.62     30424.98 o                         
 -18  16   3       6919.16      19532.05      4044.96 o                         
 -16  16   3     462689.00     527883.81     11369.85 o                         
 -14  16   3     102248.41     139667.67      5819.46 o                         
 -12  16   3       9394.13       8444.21      2999.14 o                         
 -10  16   3     413508.75     464970.50      9978.06 o                         
  -8  16   3    1213119.38    1317584.38     20983.73 o                         
  -6  16   3     175641.12     158200.47      5377.34 o                         
  -4  16   3     225897.95     178587.47      5320.01 o                         
  -2  16   3      22444.45       6665.59      2775.06 o                         
   0  16   3    1048847.50     980494.94     17809.94 o                         
   2  16   3      35311.84      52752.74      3094.40 o                         
   4  16   3     360731.72     267012.09      6909.73 o                         
   6  16   3      82520.09      98233.52      4761.60 o                         
   8  16   3    1549342.25    1712969.38     29423.11 o                         
  10  16   3     351632.28     331905.50     10492.49 o                         
  12  16   3    2981795.50    2818257.25     46497.98 o                         
  14  16   3       9736.62      10257.22      5014.34 o                         
  16  16   3      21799.13      60610.65      7341.01 o                         
  18  16   3     133364.61     154678.92      8830.79 o                         
  20  16   3    4152293.00    3961335.00     66762.46 o                         
  22  16   3      82388.90     130834.81     10338.37 o                         
  24  16   3     444228.88     468859.53     18376.02 o                         
  26  16   3    6008950.50    6353485.00    113147.34 o                         
  28  16   3     197396.03     200376.28     14160.23 o                         
  30  16   3      79129.14      39571.48     11088.06 o                         
  32  16   3      24816.42      13404.41     11329.20 o                         
  34  16   3       4154.64      12826.89     11498.20 o                         
  36  16   3     106477.73     136893.59     16343.45 o                         
  38  16   3       2182.77     -13231.09     13231.09 o                         
  40  16   3       3640.54     -13047.18     13047.18 o                         
  42  16   3     161699.09     138894.25     19393.42 o                         
 -45  17   3       4355.73      -1652.76     14095.65 o                         
 -43  17   3         55.70      -8384.92     12512.04 o                         
 -41  17   3     582171.31     595915.56     27302.98 o                         
 -39  17   3     566068.06     656311.31     27946.30 o                         
 -37  17   3    1343338.75    1321378.12     35381.61 o                         
 -35  17   3      95614.61      62914.94     10938.79 o                         
 -33  17   3     285375.69     323517.88     16420.26 o                         
 -31  17   3    2000798.88    1930563.88     37843.07 o                         
 -29  17   3      18530.23      25761.72      7197.61 o                         
 -27  17   3     670631.00     611154.31     17853.17 o                         
 -25  17   3     820985.31     727698.25     18342.83 o                         
 -23  17   3     208492.17     202375.92      9328.05 o                         
 -21  17   3     315379.88     589842.69     29352.42 o                         
 -19  17   3    2260954.75    2405316.75     37566.55 o                         
 -17  17   3    1903740.12    1695415.50     26812.59 o                         
 -15  17   3     280781.31     290337.69      8722.50 o                         
 -13  17   3      22724.51      67625.01      4485.46 o                         
 -11  17   3      35061.83      51961.05      3896.49 o                         
  -9  17   3       5131.20      14746.40      2732.23 o                         
  -7  17   3     997415.06     945197.62     17887.57 o                         
  -5  17   3      47627.72      54930.16      3536.66 o                         
  -3  17   3      36114.25      46199.25      4019.59 o                         
  -1  17   3     345899.34     333891.38      8950.22 o                         
   1  17   3     117257.03      61745.70      3693.15 o                         
   3  17   3     283880.06     291830.03      7403.25 o                         
   5  17   3    1771577.38    1629965.00     25835.66 o                         
   7  17   3      71155.29      36835.96      4049.27 o                         
   9  17   3     309474.81     288012.69      9315.34 o                         
  11  17   3     152859.12     125514.81      7244.29 o                         
  13  17   3     502815.81     629590.88     25995.94 o                         
  15  17   3    1543489.75    1513901.00     28392.42 o                         
  17  17   3    1042128.00    1333143.62     52771.88 o                         
  19  17   3     971626.88     931814.00     22310.59 o                         
  21  17   3      14217.26      33429.02      8279.41 o                         
  23  17   3    1371224.50    1091876.25     27426.98 o                         
  25  17   3      47049.07      51072.62      9701.45 o                         
  27  17   3      52162.24      60189.68     10936.30 o                         
  29  17   3     541830.81     524215.25     21420.74 o                         
  31  17   3     153913.50     122925.30     14088.01 o                         
  33  17   3     336244.09     281492.50     19625.27 o                         
  35  17   3     376385.88     390815.19     23195.13 o                         
  37  17   3      64285.83      38126.79     14881.49 o                         
  39  17   3         10.69     -15472.99     15472.99 o                         
  41  17   3     503533.84     423719.69     25893.10 o                         
 -46  18   3      48052.04      52661.68     21673.45 o                         
 -44  18   3       1556.15     -13150.28     13150.28 o                         
 -42  18   3     293418.69     247823.38     19766.80 o                         
 -40  18   3      81533.12     108226.59     15171.06 o                         
 -38  18   3     119381.41      69260.02     13397.41 o                         
 -36  18   3     211268.73     202417.91     16253.77 o                         
 -34  18   3     706148.06     673537.31     23905.53 o                         
 -32  18   3     166783.19     175516.30     13077.03 o                         
 -30  18   3      36087.48      63211.21     11390.50 o                         
 -28  18   3     130313.73      96568.13      8716.03 o                         
 -26  18   3     327242.38     427292.75     14440.78 o                         
 -24  18   3     305087.75     330844.84     12203.12 o                         
 -22  18   3    2521421.25    2483968.25     40683.23 o                         
 -20  18   3     287190.38     286204.78     10009.48 o                         
 -18  18   3    1365379.75    1431623.62     23771.48 o                         
 -16  18   3    1066967.12    1057003.62     19189.55 o                         
 -14  18   3    2496178.25    2366105.25     36333.85 o                         
 -12  18   3     387359.19     404903.62     10705.85 o                         
 -10  18   3     144652.97     159755.56      6251.17 o                         
  -8  18   3      28501.84      34761.12      3349.91 o                         
  -6  18   3     554020.88     580676.38     12542.32 o                         
  -4  18   3     344129.12     274927.69      8030.18 o                         
  -2  18   3      27556.58      56165.87      8397.99 o                         
   0  18   3     930799.00     946359.06     17064.49 o                         
   2  18   3     100200.05      67103.28      3655.36 o                         
   4  18   3     575910.44     504734.44     10528.78 o                         
   6  18   3     255555.92     387507.69      9761.99 o                         
   8  18   3       2691.19       3619.39      3566.57 o                         
  10  18   3     347389.72     450806.94     12014.70 o                         
  12  18   3       5211.73      26714.30      5220.66 o                         
  14  18   3        865.57      -4808.24      4808.24 o                         
  16  18   3     771861.12     852223.62     19864.57 o                         
  18  18   3     604399.38     684331.00     19130.73 o                         
  20  18   3     868850.38     984130.25     25819.42 o                         
  22  18   3     957007.31    1121314.88     27734.96 o                         
  24  18   3     254034.78     279075.50     14373.62 o                         
  26  18   3     558980.06     692683.94     30339.25 o                         
  28  18   3     789311.94     766859.00     25510.04 o                         
  30  18   3       2284.13       4429.50      9834.29 o                         
  32  18   3      31329.35      19315.68     12280.79 o                         
  34  18   3     179324.22     118291.93     15824.95 o                         
  36  18   3       3379.03     -12484.50     12484.50 o                         
  38  18   3     472956.44     470698.69     26196.55 o                         
  40  18   3      86978.59      56619.04     16823.58 o                         
  42  18   3     346020.81     279590.78     26226.65 o                         
 -45  19   3     556292.56     596588.69     34269.30 o                         
 -43  19   3      28396.38      24038.38     13272.25 o                         
 -41  19   3    1092847.88     996124.44     34246.01 o                         
 -39  19   3     106941.63     101824.78     14757.64 o                         
 -37  19   3      26227.00      14910.66     11256.61 o                         
 -35  19   3    1180777.50    1215608.88     32487.56 o                         
 -33  19   3      12154.46      17496.64      9337.92 o                         
 -31  19   3      35152.16      76788.86     10030.70 o                         
 -29  19   3    1492580.12    1640206.12     33443.22 o                         
 -27  19   3     875690.25     919924.50     22418.27 o                         
 -25  19   3      35443.85      79097.91      7594.16 o                         
 -23  19   3      88841.98      93167.91      7304.69 o                         
 -21  19   3     105452.67     136939.45      7424.18 o                         
 -19  19   3     540031.69     632263.12     14457.53 o                         
 -17  19   3     164261.17     334308.25     14181.74 o                         
 -15  19   3     938595.88     899325.06     17747.78 o                         
 -13  19   3     236810.06     332069.00     19132.91 o                         
 -11  19   3    3383273.75    3261854.25     48204.96 o                         
  -9  19   3     443227.53     468201.28     10917.94 o                         
  -7  19   3     150191.42     181906.84     10235.02 o                         
  -5  19   3     735214.19     792555.69     15267.96 o                         
  -3  19   3     238375.08     206620.30      8014.82 o                         
  -1  19   3      74892.77     121245.80      6145.35 o                         
   1  19   3     923741.44     892878.62     16629.26 o                         
   3  19   3    1048857.00    1161352.88     19691.57 o                         
   5  19   3     380324.50     442583.66     10154.63 o                         
   7  19   3      82083.42      97366.09      5547.06 o                         
   9  19   3    1747508.00    1691991.38     29801.04 o                         
  11  19   3      72169.47      74344.72      6325.68 o                         
  13  19   3     332930.00     289514.31     12861.74 o                         
  15  19   3     140160.31     130640.34      8137.25 o                         
  17  19   3      11727.75      14970.43      6626.93 o                         
  19  19   3       4281.37      15413.47      7260.90 o                         
  21  19   3     134768.62     128734.31     10863.51 o                         
  23  19   3         58.12      -9731.59      9731.59 o                         
  25  19   3    1899282.75    1913404.50     41619.38 o                         
  27  19   3      76884.12      91901.52     11750.44 o                         
  29  19   3       6213.68       6344.18     10177.10 o                         
  31  19   3     191582.05     157310.05     17762.41 o                         
  33  19   3       2703.05     -11971.36     11971.36 o                         
  35  19   3     639197.00     582609.94     28061.69 o                         
  37  19   3      11871.03      23249.64     14928.86 o                         
  39  19   3        146.71     -14320.81     14320.81 o                         
  41  19   3     411860.88     392484.16     27107.46 o                         
 -44  20   3     359168.03     349356.62     25037.83 o                         
 -42  20   3     159915.86     116693.38     17416.86 o                         
 -40  20   3      43425.43      47026.24     14044.29 o                         
 -38  20   3     113204.98     115508.60     16374.38 o                         
 -36  20   3      93766.95      49109.84     11888.68 o                         
 -34  20   3        698.68      10011.81     10016.72 o                         
 -32  20   3     187864.31     227090.78     14228.89 o                         
 -30  20   3      13704.06      69050.61      9497.72 o                         
 -28  20   3      75606.84      85564.85      9393.49 o                         
 -26  20   3     233480.56     254032.55     12678.81 o                         
 -24  20   3     328685.31     286976.41     11722.88 o                         
 -22  20   3    1218388.75    1228641.62     25138.41 o                         
 -20  20   3        125.62      -4235.29      4622.76 o                         
 -18  20   3        125.23      22841.44      4306.91 o                         
 -16  20   3      18141.07      38674.94      5130.00 o                         
 -14  20   3    1204857.50    1320122.12     34993.40 o                         
 -12  20   3    1200225.25    1052252.25     19342.00 o                         
 -10  20   3     526910.31     601654.56     12459.73 o                         
  -8  20   3      75719.81      61271.01      4638.05 o                         
  -6  20   3     609890.81     619924.25     12506.65 o                         
  -4  20   3     150569.30     162427.50      5831.88 o                         
  -2  20   3      29314.05      25651.84      4374.95 o                         
   0  20   3     911145.50     803917.31     14824.32 o                         
   2  20   3     514689.75     552388.75     11814.05 o                         
   4  20   3      48604.20      60163.04      5252.59 o                         
   6  20   3     883298.75    1006954.69     17864.22 o                         
   8  20   3      18411.51      21567.77      5437.73 o                         
  10  20   3      12895.27      18794.10      4574.49 o                         
  12  20   3      51126.43      34302.53      6477.73 o                         
  14  20   3      72688.48      61216.52      6779.01 o                         
  16  20   3    1175732.00    1096945.62     26536.41 o                         
  18  20   3     398047.78     351973.53     15272.61 o                         
  20  20   3     563700.19     497657.75     18037.00 o                         
  22  20   3     118514.90     201025.61     12477.87 o                         
  24  20   3       9606.40      34552.38     11093.24 o                         
  26  20   3     336345.84     417443.00     19604.42 o                         
  28  20   3     169897.27     169799.64     14526.71 o                         
  30  20   3       6162.20      19255.57     11039.12 o                         
  32  20   3      18302.50     -10132.31     11326.05 o                         
  34  20   3     923434.31    1065121.75     45587.07 o                         
  36  20   3     136349.66     157397.22     19370.60 o                         
  38  20   3     457009.69     440917.66     27233.13 o                         
  40  20   3        488.69       1029.03     16174.49 o                         
 -43  21   3      14791.07      15246.88     15395.69 o                         
 -41  21   3     103761.27      53430.50     15527.47 o                         
 -39  21   3      24560.74      16588.90     13472.21 o                         
 -37  21   3         77.07     -12085.47     12085.47 o                         
 -35  21   3        588.18       -856.31     10992.63 o                         
 -33  21   3     300949.66     276014.50     17258.02 o                         
 -31  21   3         96.17      -8281.27      8281.27 o                         
 -29  21   3     139209.44     190173.09     12320.02 o                         
 -27  21   3       6001.66      -6809.11      6809.11 o                         
 -25  21   3     173765.89     306291.00     13825.06 o                         
 -23  21   3      33560.15      32235.91      7063.12 o                         
 -21  21   3     684991.88     742408.81     19222.41 o                         
 -19  21   3       4125.72       8612.79      5306.09 o                         
 -17  21   3      56721.54      27879.77      5499.81 o                         
 -15  21   3      38533.52      34954.57      4708.50 o                         
 -13  21   3    1968955.38    1937874.25     32348.13 o                         
 -11  21   3     162729.39     142038.22      6230.52 o                         
  -9  21   3     260761.27     216560.38      8921.90 o                         
  -7  21   3     265439.88     297029.66      8492.48 o                         
  -5  21   3      94441.84     172808.53      6328.56 o                         
  -3  21   3     477243.66     487369.03     14535.92 o                         
  -1  21   3        539.57      -3968.61      3968.61 o                         
   1  21   3    1792017.62    1733785.12     28796.22 o                         
   3  21   3    1254922.50    1289961.88     21927.34 o                         
   5  21   3        545.61      -1870.00      3662.58 o                         
   7  21   3      17986.75      32021.03      4537.90 o                         
   9  21   3     800852.75     731500.31     16093.84 o                         
  11  21   3     413531.75     417775.78     16944.90 o                         
  13  21   3      10578.45       8651.70      6705.03 o                         
  15  21   3     436222.88     389455.22     15370.38 o                         
  17  21   3      15607.18       3257.39      7064.14 o                         
  19  21   3       2910.65      -3594.42      7430.62 o                         
  21  21   3      15952.55       4046.33      8314.62 o                         
  23  21   3     339084.56     312258.84     16012.69 o                         
  25  21   3    1466172.25    1626146.75     40412.05 o                         
  27  21   3      17775.62      26343.88     10855.03 o                         
  29  21   3      65155.20      64004.67     12430.99 o                         
  31  21   3      78851.37      92167.91     14617.37 o                         
  33  21   3     163957.12     126439.03     16191.18 o                         
  35  21   3      44595.19     101331.20     21991.21 o                         
  37  21   3      18808.87      18540.75     15387.97 o                         
  39  21   3      13040.56      12745.29     16445.59 o                         
 -42  22   3     252660.78     245663.47     21979.90 o                         
 -40  22   3       4799.20       2981.84     13466.36 o                         
 -38  22   3      24481.62      35329.99     13852.26 o                         
 -36  22   3     400308.16     409343.72     23670.21 o                         
 -34  22   3     669202.75     777777.19     30141.06 o                         
 -32  22   3     203212.98     175776.27     16407.51 o                         
 -30  22   3      90979.82     105221.38     13450.58 o                         
 -28  22   3       3798.01       5115.26      8017.82 o                         
 -26  22   3     605190.25     579149.06     19489.46 o                         
 -24  22   3     144347.58     115139.35     10871.90 o                         
 -22  22   3     527781.75     490029.16     18685.74 o                         
 -20  22   3    1586766.12    1536536.25     35592.96 o                         
 -18  22   3      14548.63      37709.78      6045.83 o                         
 -16  22   3     163258.84     140006.30      8418.28 o                         
 -14  22   3     320509.62     324113.56     11321.24 o                         
 -12  22   3        383.40      -1755.38      3340.09 o                         
 -10  22   3    1347752.12    1325984.38     23494.23 o                         
  -8  22   3     569018.38     542335.69     18286.96 o                         
  -6  22   3      54816.80     157061.95     15928.84 o                         
  -4  22   3    1589777.12    1335066.75     24879.38 o                         
  -2  22   3      21217.97      48116.26      6470.62 o                         
   0  22   3    1029077.88     938110.75     20676.52 o                         
   2  22   3     235952.19     236182.89      7866.17 o                         
   4  22   3     269041.34     306627.91      8427.36 o                         
   6  22   3    3314083.25    3418692.00     49983.99 o                         
   8  22   3      39867.00     105693.03     10132.60 o                         
  10  22   3     469639.94     522588.53     16133.81 o                         
  12  22   3      66660.96      53509.53      7398.51 o                         
  14  22   3     225849.77     224618.31     11736.86 o                         
  16  22   3      96253.20      88923.70      9804.24 o                         
  18  22   3       6154.82      -7516.84      7516.84 o                         
  20  22   3     198456.77     178959.09     12922.17 o                         
  22  22   3     561211.31     610240.94     21455.08 o                         
  24  22   3     137210.94     168411.86     13870.78 o                         
  26  22   3      53360.87      87815.70     12375.30 o                         
  28  22   3     146938.47     158449.67     15634.35 o                         
  30  22   3      56722.08      85886.68     14630.85 o                         
  32  22   3     208284.22     201951.16     18376.83 o                         
  34  22   3     832028.44     848974.81     33144.48 o                         
  36  22   3      61889.15      50407.67     16350.38 o                         
  38  22   3       7732.40      36182.46     17246.82 o                         
 -41  23   3      15071.00      16798.96     14641.00 o                         
 -39  23   3       5103.54      -1883.85     13314.46 o                         
 -37  23   3      63589.32      98225.87     15960.86 o                         
 -35  23   3      20949.04       1353.04     12960.37 o                         
 -33  23   3       2711.66     -10995.14     10995.14 o                         
 -31  23   3     148260.98     146274.14     18301.90 o                         
 -29  23   3      76153.77     118446.68     13813.29 o                         
 -27  23   3     102361.82      65858.33     11373.24 o                         
 -25  23   3      94652.98     104216.44     10766.43 o                         
 -23  23   3      22552.46      18678.89      7986.30 o                         
 -21  23   3     454285.41     427304.28     17524.08 o                         
 -19  23   3     523705.78     533999.81     19942.04 o                         
 -17  23   3    2189895.50    2072336.62     42405.53 o                         
 -15  23   3      97027.64      92202.20      7518.73 o                         
 -13  23   3     250541.20     270919.66     10118.95 o                         
 -11  23   3      34316.55      49980.38      7163.01 o                         
  -9  23   3     257248.67     282644.69      9980.49 o                         
  -7  23   3      54742.89      68224.20      4511.50 o                         
  -5  23   3     378812.91     412538.31     10582.01 o                         
  -3  23   3      93451.87      90884.75      6615.53 o                         
  -1  23   3        890.32      -4697.25      4697.25 o                         
   1  23   3    1297683.12    1192148.88     22514.72 o                         
   3  23   3     113408.29     116488.05      5344.95 o                         
   5  23   3     366091.34     280879.69      9354.50 o                         
   7  23   3      93758.53      85087.50      6802.91 o                         
   9  23   3     764348.94     764312.56     24727.68 o                         
  11  23   3     190109.84     161301.88     10890.12 o                         
  13  23   3     261578.27     262258.22     13628.99 o                         
  15  23   3     161283.02     152612.20     11248.29 o                         
  17  23   3     278659.56     247060.70     19318.81 o                         
  19  23   3        336.17      -7232.30      7232.30 o                         
  21  23   3     282212.12     329877.16     16585.69 o                         
  23  23   3     186529.66     263219.62     16495.80 o                         
  25  23   3     131363.62     144145.44     14544.38 o                         
  27  23   3      33163.11      52846.60     12427.79 o                         
  29  23   3     752071.38     989222.25     33224.12 o                         
  31  23   3       3335.68       7165.10     12644.49 o                         
  33  23   3      80142.66      91807.90     16833.77 o                         
  35  23   3      83056.43      90526.88     17240.20 o                         
  37  23   3      13447.54      87049.15     19045.61 o                         
 -40  24   3      30698.70      53018.37     15780.63 o                         
 -38  24   3      11127.93      30247.61     14442.52 o                         
 -36  24   3     222576.00     286841.31     21759.67 o
[truncated: 2,234,143 more chars]
